# Supplementary material for: EMP3 sustains oncogenic EGFR/CDK2 signaling by restricting receptor degradation in glioblastoma
Source: Acta Neuropathol Commun. 2023 Nov 7;11:177. doi: 10.1186/s40478-023-01673-z (PMC10629159; doi:10.1186/s40478-023-01673-z)
Supplement: Supplementary file 6 — Additional file 6. Perseus analysis of phosphoproteomics MS data. [file 40478_2023_1673_MOESM6_ESM.xlsx]

## Sheet: Legend
Supplementary File 4: Perseus analysis of phosphoproteomics MS data
EMP3 sustains oncogenic EGFR/CDK2 signaling by restricting receptor degradation in glioblastoma
Acta Neuropathologica Communications
Corresponding author:
Stefan Pusch
Clinical Cooperation Unit Neuropathology
German Cancer Research Center
Im Neuenheimer Feld 280
69120 Heidelberg, Germany
E-mail: s.pusch@dkfz-heidelberg.de

## Sheet: DK-MG PhosphoSTY
DK-MG Control 1	DK-MG Control 2	DK-MG Control 3	DK-MG EMP3 KO 1	DK-MG EMP3 KO 2	DK-MG EMP3 KO 3	Amino acid	Charge	Potential contaminant	Protein group IDs	Multiplicity	Welch's T-test Significant DK-MG EMP3 KO_DK-MG Control	Welch's T-test significant	Localization prob	PEP	Score	Delta score	Score for localization	Mass error [ppm]	Intensity	Position	-Log Welch's T-test p-value DK-MG EMP3 KO_DK-MG Control	Welch's T-test q-value DK-MG EMP3 KO_DK-MG Control	Welch's T-test Difference DK-MG EMP3 KO_DK-MG Control	Welch's T-test Test statistic DK-MG EMP3 KO_DK-MG Control	Proteins	Positions within proteins	Leading proteins	Protein	Protein names	Gene names	Sequence window	Phospho (STY) Probabilities	id	Unique identifier	Number of Phospho (STY)	Phosphosite	Probable_Phosphosites	Complete_Phosphosite
24.0436	23.6736	24.102	31.5517	32.0357	31.6684	T	3		2688;3658	___1	+	DK-MG EMP3 KO_DK-MG Control	1	8.61313e-64	240.05	230.72	200.06	-0.055681	21988000000	19	5.57582	0	7.8122	39.4286	O14950;J3QRS3;P19105;J3KTJ1;P24844	19;24;18;18;19	O14950;P24844	O14950	Myosin regulatory light chain 12B;Myosin regulatory light chain 12A;Myosin regulatory light polypeptide 9	MYL12B;MYL12A;MYL9	KKAKTKTTKKRPQRATSNVFAMFDQSQIQEF;KRAKAKTTKKRPQRATSNVFAMFDQSQIQEF	RPQRAT(1)S(1)NVFAMFDQSQIQEFK	24227	UID23944	1;2	T19	T19;T24;T18;T18;T19	MYL12B;MYL12A;MYL9 T19
21.9417	24.3958	25.2411	27.2853	28.6365	27.8362	S	4		5720	___1	+	DK-MG EMP3 KO_DK-MG Control	0.999919	3.996e-211	320.91	297.47	242.83	-0.20123	13281000000	294	1.39547	0.0291608	4.05984	3.81423	Q8IVF2	294	Q8IVF2	Q8IVF2	Protein AHNAK2	AHNAK2	HSSSEAYEPRDAHDVSPTSTDTEAQLTVERQ	SHSSSEAYEPRDAHDVS(1)PTSTDTEAQLTVER	15810	UID15762	1;2	S294	S294	AHNAK2 S294
25.1229	24.1219	25.2787	28.1898	28.5238	28.6336	T	3		2691	___1	+	DK-MG EMP3 KO_DK-MG Control	0.900665	2.08078e-36	202.22	185.47	202.22	0.090592	1583200000	696	2.3006	0.00717414	3.60789	9.34121	O14974;F8VZN8;H0YIS4;H0YHI8;A0A3B3ISH4	696;637;276;288;364	O14974	O14974	Protein phosphatase 1 regulatory subunit 12A	PPP1R12A	QRKARSRQARQSRRSTQGVTLTDLQEAEKTI	RS(0.099)T(0.901)QGVTLTDLQEAEK	24232	UID23949	1	T696	T696;T637;T276;T288;T364	PPP1R12A T696
25	24.8965	24.3572	27.4496	28.0007	28.1992	S	3		4893	___1	+	DK-MG EMP3 KO_DK-MG Control	0.999321	6.94859e-53	198.4	145.36	188.41	0.090575	846300000	122	3.2921	0.00827397	3.13192	10.44	Q15124;Q5JTY7	122;88	Q15124	Q15124	Phosphoglucomutase-like protein 5	PGM5	IIRKIKAAGGIILTASHCPGGPGGEFGVKFN	AAGGIILT(0.001)AS(0.999)HCPGGPGGEFGVK	13221	UID13173	1	S122	S122;S88	PGM5 S122
23.4535	23.5805	24.0043	26.3487	26.8989	26.5093	S	2		5720	___1	+	DK-MG EMP3 KO_DK-MG Control	0.999953	3.996e-211	369.42	340.36	366.59	-0.37	4771300000	280	3.62135	0.00694118	2.90618	12.4596	Q8IVF2	280	Q8IVF2	Q8IVF2	Protein AHNAK2	AHNAK2	QSIKSKRGPGPQRSHSSSEAYEPRDAHDVSP	SHS(1)SSEAYEPR	15844	UID15796	1;2	S280	S280	AHNAK2 S280
24.5121	24.2107	23.7578	26.3516	27.5595	27.1683	S	2		6143	___1	+	DK-MG EMP3 KO_DK-MG Control	1	9.8579e-18	170.09	131.2	52.008	-0.57634	15016000000	24	2.34511	0.00685842	2.86628	6.85805	Q92466;A0A087X0X5;A0A087WW71;A0A087WTQ7;A0A087WV56	24;24;24;24;24	Q92466	Q92466	DNA damage-binding protein 2	DDB2	TQKTSEIVLRPRNKRSRSPLELEPEAKKLCA	S(1)RS(1)PLELEPEAK	17232	UID17184	1;2	S24	S24;S24;S24;S24;S24	DDB2 S24
24.4278	25.4233	24.4471	27.3118	27.6735	26.8682	S	2		3337	___1	+	DK-MG EMP3 KO_DK-MG Control	0.999993	1.42598e-60	255.85	228.18	255.85	-1.0187	137050000000	56	2.32862	0.0069738	2.51844	6.25238	P08670;B0YJC4;A0A1B0GTT5;A0A1B0GVG8	56;56;56;56	P08670	P08670	Vimentin	VIM	GSALRPSTSRSLYASSPGGVYATRSSAVRLR	SLYASS(1)PGGVYATR	9178	UID9131	1;2	S56	S56;S56;S56;S56	VIM S56
24.1726	23.6213	24.2808	26.1254	26.7321	26.2021	T	2		4458	___1	+	DK-MG EMP3 KO_DK-MG Control	0.999727	1.95881e-17	176.23	120.03	175.27	0.13334	650590000	2187	2.93679	0.00626625	2.32827	8.33238	Q01082;A0A087WUZ3	2187;2189	Q01082	Q01082	Spectrin beta chain, non-erythrocytic 1	SPTBN1	SDRKAKTALPAQSAATLPARTQETPSAQMEG	TALPAQSAAT(1)LPAR	25346	UID25063	1	T2187	T2187;T2189	SPTBN1 T2187
24.7229	22.9369	25.1663	26.1859	26.9661	26.6538	T	3		2301	___1	+	DK-MG EMP3 KO_DK-MG Control	0.986924	8.3152e-110	265.99	246.41	265.99	-0.28854	722770000	280	1.1941	0.0448143	2.32656	3.23999	H7BXR3;H7BZX1	280;132	H7BXR3	H7BXR3		SORBS2	KSSILQHERPPPLPTTPTPVPREPGRKPLSS	SSILQHERPPPLPT(0.011)T(0.987)PT(0.003)PVPR	24061	UID23778	1	T280	T280;T132	SORBS2 T280
24.5195	24.1325	24.9252	26.4044	26.8109	27.1001	S	2		2301	___1	+	DK-MG EMP3 KO_DK-MG Control	0.999998	3.45125e-47	228.33	189.37	133.48	-0.15673	612600000	306	2.7151	0.005706	2.24608	7.36174	H7BXR3;H7BZX1	306;158	H7BXR3	H7BXR3		SORBS2	KPLSSSRLGEVTGSPSPPPRSGAPTPSSRAP	LGEVTGS(1)PS(1)PPPR	6718	UID6671	1;2	S306	S306;S158	SORBS2 S306
24.1338	23.7422	23.6191	25.8669	26.4005	25.8165	T	3		401	___2	+	DK-MG EMP3 KO_DK-MG Control	1	8.83517e-48	240.46	210.83	106.02	0.37119	1615800000	306	3.01543	0.00758052	2.19625	9.04318	A0A0X1KG75;A0A0D9SG04;Q53SF7;A0A0B4J1Z0	306;326;260;273	A0A0X1KG75	A0A0X1KG75	Cordon-bleu protein-like 1	COBLL1	QRSKKKRDQTASAPATPLVNKHRPTFTRSNT	KRDQT(0.008)AS(0.992)APAT(1)PLVNK	22730	UID50255	1;2	T306	T306;T326;T260;T273	COBLL1 T306
23.1067	23.0926	22.4451	24.6117	25.5941	24.8499	S	3		3098	___1	+	DK-MG EMP3 KO_DK-MG Control	0.999982	7.72919e-21	151.06	136.65	145.63	0.4441	137040000	385	2.24992	0.00861748	2.1371	5.81319	O95069	385	O95069	O95069	Potassium channel subfamily K member 2	KCNK2	AGNHNQELTPCRRTLSVNHLTSERDVLPPLL	TLS(1)VNHLTSERDVLPPLLK	8698	UID8651	1	S385	S385	KCNK2 S385
23.6186	23.359	23.1673	25.2802	25.5878	25.3955	S	4		401	___1	+	DK-MG EMP3 KO_DK-MG Control	0.999876	5.17751e-68	200.15	190.54	178.59	0.52962	720550000	834	3.37216	0.00896774	2.03952	12.8595	A0A0X1KG75;A0A0D9SG04;Q53SF7	834;893;788	A0A0X1KG75	A0A0X1KG75	Cordon-bleu protein-like 1	COBLL1	VKETAIQTEDSAISESPEEPLPNLKPKPNLR	ETAIQTEDSAISES(1)PEEPLPNLKPKPNLR	1162	UID1162	1	S834	S834;S893;S788	COBLL1 S834
24.7475	24.3389	25.4657	26.4652	27.0825	26.9182	T	2		4573	___1	+	DK-MG EMP3 KO_DK-MG Control	1	7.24981e-42	235.02	183.02	235.02	0.17915	1074900000	158	1.9155	0.0125532	1.97132	5.22125	Q09666	158	Q09666	Q09666	Neuroblast differentiation-associated protein AHNAK	AHNAK	LGETQSRTITVTRRVTAYTVDVTGREGAKDI	RVT(1)AYTVDVTGR	25475	UID25192	1	T158	T158	AHNAK T158
25.1603	24.9754	25.0335	26.4757	27.0412	27.3229	T	3		3712	___1	+	DK-MG EMP3 KO_DK-MG Control	1	1.69053e-82	243.27	224.77	237.05	0.31887	8719500000	185	1.86405	0.0132269	1.89022	7.41305	P28482	185	P28482	P28482	Mitogen-activated protein kinase 1	MAPK1	LARVADPDHDHTGFLTEYVATRWYRAPEIML	VADPDHDHTGFLT(1)EY(1)VATR	24822	UID24539	1;2	T185	T185	MAPK1 T185
23.5012	23.5409	23.3781	24.6394	25.8819	25.5563	T	2		271;3528;3621	___1	+	DK-MG EMP3 KO_DK-MG Control	0.999764	9.59151e-35	186.97	171.45	186.97	1.1515	552760000	198	1.45796	0.0259706	1.88582	5.02663	A0A0A0MS54;P22694;A0A087WVC4;B1APG2;B1APF8;B1APF9;B1APG3;P17612;A0A7I2V5J4;K7ERP6;Q15136;B7Z708;P22612	204;198;185;193;194;186;204;198;140;153;181;140;198	A0A0A0MS54;P17612;P22612	P17612	cAMP-dependent protein kinase catalytic subunit beta;cAMP-dependent protein kinase catalytic subunit alpha;cAMP-dependent protein kinase catalytic subunit gamma	PRKACB;PRKACA;KIN27;PRKACG	VTDFGFAKRVKGRTWTLCGTPEYLAPEIILS	TWT(1)LCGTPEYLAPEIILSK	22651	UID22380	1	T198	T204;T198;T185;T193;T194;T186;T204;T198;T140;T153;T181;T140;T198	PRKACB;PRKACA;KIN27;PRKACG T198
23.2998	23.0616	24.3951	25.3194	26.0145	25.0635	S	2		2772	___1	+	DK-MG EMP3 KO_DK-MG Control	0.999988	2.43946e-10	115.91	37.651	115.91	0.74276	1172300000	1181	1.61476	0.0195827	1.88037	3.76591	O43166;F5GYF8	1181;656	O43166	O43166	Signal-induced proliferation-associated 1-like protein 1	SIPA1L1	YRQKSMPEGFGVSRRSPASIDRQNTQSDIGG	RS(1)PASIDR	7808	UID7761	1	S1181	S1181;S656	SIPA1L1 S1181
25.4397	25.1301	25.843	27.2294	27.798	26.832	S	3		746	___1	+	DK-MG EMP3 KO_DK-MG Control	0.999979	2.89044e-98	267.54	237.21	211.03	-0.15726	4042900000	64	2.09101	0.0103259	1.81553	5.21517	A0A494C0G1;O95394;H0Y987;A0A494C099;A0A494C163;D6RCQ8;D6RF77;D6RC77	64;64;64;64;51;64;92;92	A0A494C0G1	A0A494C0G1	Phosphoacetylglucosamine mutase	PGM3	RSKQTKSTIGVMVTASHNPEEDNGVKLVDPL	STIGVMVTAS(1)HNPEEDNGVK	2476	UID2476	1	S64	S64;S64;S64;S64;S51;S64;S92;S92	PGM3 S64
22.8609	22.6614	23.7561	24.6161	24.9868	24.9541	T	3		2142	___1	+	DK-MG EMP3 KO_DK-MG Control	1	2.28796e-05	85.006	65.764	85.006	-0.22109	282360000	469	1.61122	0.0198908	1.75951	4.93033	H0Y4E8;Q9Y2K2;H7C3X8	469;469;372	H0Y4E8	H0Y4E8	Serine/threonine-protein kinase SIK3	SIK3	PSPEALVRYLSMRRHTVGVADPRTEVMEDLQ	RHT(1)VGVADPR	23965	UID23682	1	T469	T469;T469;T372	SIK3 T469
23.5496	23.8186	24.2418	25.7422	25.5076	25.59	S	3		2046;5585	___1	+	DK-MG EMP3 KO_DK-MG Control	0.988942	2.02171e-06	110.56	105.06	87.49	0.57684	315100000	559	2.11675	0.00987711	1.74327	8.18885	F8WA11;Q7Z460	559;559	F8WA11;Q7Z460	F8WA11	CLIP-associating protein 1	CLASP1	DSIVSLPQSDRSSSSSQESLNRPLSAKRSPT	SSSS(0.003)S(0.989)QES(0.005)LNRPLS(0.002)AK	6029	UID5982	1	S559	S559;S559	CLASP1 S559
24.673	24.6775	23.0544	25.9719	26.2079	25.391	S	2		6932	___1	+	DK-MG EMP3 KO_DK-MG Control	1	1.94881e-39	229.56	194.78	229.56	-0.60431	1264600000	779	1.16577	0.0481822	1.72196	2.90729	Q9H2G2	779	Q9H2G2	Q9H2G2	STE20-like serine/threonine-protein kinase	SLK	NLSISSFLSKTKDSGSISLQETRRQKKTLKK	DSGS(1)ISLQETR	19351	UID19303	1	S779	S779	SLK S779
27.0299	26.658	27.1335	28.396	28.7351	28.4855	S	3		2301;3076	___1	+	DK-MG EMP3 KO_DK-MG Control	0.967269	7.11695e-64	212.39	205.05	212.39	-0.1355	2391600000	212	2.87137	0.00577657	1.59838	9.05821	H7BXR3;H7C1R7;H7BZX1;O94875	212;23;64;166	H7BXR3;O94875	H7BXR3	Sorbin and SH3 domain-containing protein 2	SORBS2	KSHSDNSPNAFKDASSPVPPPHVPPPVPPLR	DAS(0.033)S(0.967)PVPPPHVPPPVPPLRPR	6711	UID6664	1	S212	S212;S23;S64;S166	SORBS2 S212
23.8538	23.9446	22.9097	25.4773	24.1917	25.6405	S	3		1918	___1	+	DK-MG EMP3 KO_DK-MG Control	1	9.41006e-43	189.02	181.57	60.093	-0.73997	1447400000	1730	1.22882	0.0416955	1.53382	2.71398	F5GWT4;Q9H4A3;A0A6Q8PFM0	1730;1978;1127	F5GWT4	F5GWT4	Serine/threonine-protein kinase WNK1	WNK1	TEDKITDTKKEGPVASPPFMDLEQAVLPAVI	KEGPVAS(1)PPFMDLEQAVLPAVIPK	5687	UID5640	1	S1730	S1730;S1978;S1127	WNK1 S1730
23.9033	23.4021	24.2539	25.0927	25.6218	25.3046	S	2		2301;3076	___1	+	DK-MG EMP3 KO_DK-MG Control	0.999999	1.76744e-63	262.3	234.38	262.3	-0.37584	175640000	200	1.95585	0.0123	1.4866	5.10692	H7BXR3;H7C1R7;H7BZX1;O94875	200;11;52;154	H7BXR3;O94875	H7BXR3	Sorbin and SH3 domain-containing protein 2	SORBS2	PAAKTQTYRPLSKSHSDNSPNAFKDASSPVP	SHS(1)DNSPNAFK	6725	UID6678	1	S200	S200;S11;S52;S154	SORBS2 S200
22.4427	23.5318	23.5093	24.29	25.1564	24.4804	S	3		5770	___2	+	DK-MG EMP3 KO_DK-MG Control	1	2.7779e-32	138.73	128.45	128.71	-0.28462	641780000	712	1.47727	0.0253324	1.48099	3.32626	Q8IY33	712	Q8IY33	Q8IY33	MICAL-like protein 2	MICALL2	EEKKPHLQGKPGRPLSPANVPALPGETVTSP	PGRPLS(1)PANVPALPGETVTSPVR	15994	UID43742	1;2	S712	S712	MICALL2 S712
24.8327	25.0537	24.934	26.0801	26.8073	26.3123	T	3		401	___1	+	DK-MG EMP3 KO_DK-MG Control	1	8.83517e-48	240.46	210.83	106.02	0.37119	1615800000	306	1.82877	0.0138559	1.45978	6.52384	A0A0X1KG75;A0A0D9SG04;Q53SF7;A0A0B4J1Z0	306;326;260;273	A0A0X1KG75	A0A0X1KG75	Cordon-bleu protein-like 1	COBLL1	QRSKKKRDQTASAPATPLVNKHRPTFTRSNT	KRDQT(0.008)AS(0.992)APAT(1)PLVNK	22730	UID22459	1;2	T306	T306;T326;T260;T273	COBLL1 T306
27.4256	27.0303	27.4556	28.5336	29.1185	28.6177	S	3		6690	___1	+	DK-MG EMP3 KO_DK-MG Control	1	2.17306e-36	198.67	188.75	198.67	-0.14778	3644500000	820	2.39592	0.00638849	1.45274	6.36414	Q9BSJ8	820	Q9BSJ8	Q9BSJ8	Extended synaptotagmin-1	ESYT1	ERAEDLPLRKGTKHLSPYATLTVGDSSHKTK	HLS(1)PYATLTVGDSSHK	18681	UID18633	1	S820	S820	ESYT1 S820
23.6781	23.2957	24.0617	25.3837	25.5995	24.3945	S	2		500;6783	___1	+	DK-MG EMP3 KO_DK-MG Control	0.999981	1.60534e-47	235.38	211.63	171.93	-0.2763	2890000000	176	1.41072	0.0285733	1.44742	3.35163	A0A1B0GTL5;Q9BXF6	176;176	A0A1B0GTL5;Q9BXF6	A0A1B0GTL5	Rab11 family-interacting protein 5	RAB11FIP5	EIEVTIQFTRNNLSASMFDLSMKDKPRSPFS	NNLSAS(1)MFDLSMK	1514	UID1514	1	S176	S176;S176	RAB11FIP5 S176
25.5802	24.847	24.7639	27.1397	26.4559	25.9149	S	3		2301	___1	+	DK-MG EMP3 KO_DK-MG Control	0.999991	1.25966e-62	236.38	223.83	233.26	-0.26003	1930100000	429	1.45928	0.0259349	1.43976	3.27856	H7BXR3;H7C1R7	429;187	H7BXR3	H7BXR3		SORBS2	TSSSPSSPSRAKDRESPRSYSSTLTDMGRSA	DRES(1)PRSYSSTLTDMGR	6712	UID6665	1	S429	S429;S187	SORBS2 S429
25.3905	25.248	25.5999	26.8735	26.8164	26.8398	S	2		256	___1	+	DK-MG EMP3 KO_DK-MG Control	0.999774	6.58291e-13	146.1	118.44	146.1	-0.19414	576810000	371	2.37382	0.00644651	1.43045	13.8162	F8W8M4;A0A0A0MRL6;A0A3B3IS55;O14639;J3QSX6;A0A494C1G0;A0A494C1P1;H0Y7N6;F6XFR5	371;399;447;431;89;355;279;96;115	F8W8M4	F8W8M4	Actin-binding LIM protein 1	ABLIM1	DKQERQSLGESPRTLSPTPSAEGYQDVRDRM	TLS(1)PTPSAEGYQDVR	757	UID758	1	S371	S371;S399;S447;S431;S89;S355;S279;S96;S115	ABLIM1 S371
25.5366	25.1399	25.4183	26.8827	27.308	26.1286	S	3		2767	___1	+	DK-MG EMP3 KO_DK-MG Control	1	1.9311e-197	350.42	310.9	121.26	-0.13183	5962100000	701	1.36333	0.0313653	1.40821	3.86523	O43150	701	O43150	O43150	Arf-GAP with SH3 domain, ANK repeat and PH domain-containing protein 2	ASAP2	HVEYEWRLLHEDLDESDDDMDEKLQPSPNRR	LLHEDLDES(1)DDDMDEK	7734	UID7687	1	S701	S701	ASAP2 S701
26.7842	27.0932	26.7418	28.4592	28.6197	27.7448	S	3		1807	___1	+	DK-MG EMP3 KO_DK-MG Control	1	0	404.25	378.93	404.25	-0.15045	20082000000	905	1.65123	0.0180253	1.40153	4.81918	E9PGC8;P78559	905;667	E9PGC8	E9PGC8	Microtubule-associated protein 1A;MAP1A heavy chain;MAP1 light chain LC2	MAP1A	VIEKAELEEMEEVHPSDEEEEDATKAEGFYQ	AELEEMEEVHPS(1)DEEEEDATKAEGFYQK	5292	UID5245	1	S905	S905;S667	MAP1A S905
24.5072	24.0999	24.723	25.253	26.2421	25.925	S	2		2301;3076	___1	+	DK-MG EMP3 KO_DK-MG Control	1	9.38891e-06	122.78	82.629	64.374	0.86428	454580000	377	1.63373	0.0187431	1.36332	3.96214	H7BXR3;H7C1R7;H7BZX1;O94875	377;135;205;259	H7BXR3;O94875	H7BXR3	Sorbin and SH3 domain-containing protein 2	SORBS2	MSSASMASDFRKRRKSEPAVGPPRGLGDQSA	S(1)EPAVGPPR	6720	UID6673	1	S377	S377;S135;S205;S259	SORBS2 S377
25.2495	24.9272	25.4934	26.4489	26.7505	26.472	T	4		1708	___1	+	DK-MG EMP3 KO_DK-MG Control	0.999992	6.89655e-10	109.41	98.908	109.41	-0.48051	540370000	811	2.33673	0.00679779	1.33374	7.00254	E7EPS8;P28827	811;873	E7EPS8	E7EPS8	Protein-tyrosine-phosphatase;Receptor-type tyrosine-protein phosphatase mu	PTPRM	SHTYKKREPADVPYQTGQLHPAIRVADLLQH	KREPADVPYQT(1)GQLHPAIR	23615	UID23333	1	T811	T811;T873	PTPRM T811
24.7602	24.4622	24.4359	25.8529	26.1088	25.6276	S	3		401	___1	+	DK-MG EMP3 KO_DK-MG Control	0.999999	1.20569e-32	142.22	137.51	67.832	0.0088874	779330000	993	2.65186	0.00613919	1.31035	7.54781	A0A0X1KG75;A0A0D9SG04;Q53SF7	993;1052;947	A0A0X1KG75	A0A0X1KG75	Cordon-bleu protein-like 1	COBLL1	EKTDDDVIGQAPAEASPPPIAPKPVTIPASQ	TDDDVIGQAPAEAS(1)PPPIAPK	1168	UID1168	1	S993	S993;S1052;S947	COBLL1 S993
23.3378	24.0828	24.4812	25.5173	25.118	25.1782	S	2		3139	___1	+	DK-MG EMP3 KO_DK-MG Control	0.999996	9.56975e-26	141.64	129.68	98.902	0.29675	617770000	50	1.33149	0.0340816	1.30389	3.64846	O95425;A0A6I8PIX7	50;50	O95425	O95425	Supervillin	SVIL	LEEDTPRYMRASDPASPHIGRSNEEEETSDS	ASDPAS(1)PHIGR	8806	UID8759	1	S50	S50;S50	SVIL S50
25.3288	25.7617	25.8826	27.5396	27.0068	26.2813	S	2		1738;4582	___1	+	DK-MG EMP3 KO_DK-MG Control	1	2.9578e-205	357.92	313.79	263.51	-1.1805	35396000000	80	1.26807	0.0384053	1.28481	3.19968	E7EUA0;Q0ZGT2;E7ETM8	80;80;16	E7EUA0;Q0ZGT2	Q0ZGT2	Nexilin	NEXN	REWNRRKQEIKEMLASDDEEDVSSKVEKAYV	EMLAS(1)DDEEDVSSK	5040	UID4993	1	S80	S80;S80;S16	NEXN S80
24.9881	24.2914	25.3628	26.3045	26.5875	25.5517	S	2		500;6783	___1	+	DK-MG EMP3 KO_DK-MG Control	0.999999	1.64235e-50	244.44	213.44	210.34	-0.5725	8329900000	307	1.34487	0.0328104	1.26708	2.87618	A0A1B0GTL5;Q9BXF6	307;307	A0A1B0GTL5;Q9BXF6	A0A1B0GTL5	Rab11 family-interacting protein 5	RAB11FIP5	DSAQSPKLFTHKRTYSDEANQMRVAPPRALL	RTYS(1)DEANQMR	1517	UID1517	1	S307	S307;S307	RAB11FIP5 S307
25.6272	25.5069	25.7953	26.756	27.0861	26.8723	S	3		5770	___1	+	DK-MG EMP3 KO_DK-MG Control	1	2.7779e-32	138.73	128.45	128.71	-0.28462	641780000	712	3.18429	0.00719126	1.26164	9.86979	Q8IY33	712	Q8IY33	Q8IY33	MICAL-like protein 2	MICALL2	EEKKPHLQGKPGRPLSPANVPALPGETVTSP	PGRPLS(1)PANVPALPGETVTSPVR	15994	UID15946	1;2	S712	S712	MICALL2 S712
25.3541	25.0094	25.2705	26.4385	26.6202	26.3373	S	3		3172	___1	+	DK-MG EMP3 KO_DK-MG Control	0.996721	1.53876e-05	110.37	84.409	67.995	-0.24724	729370000	293	3.05461	0.00854008	1.25401	9.44565	O95810	293	O95810	O95810	Serum deprivation-response protein	SDPR	NHQKISSGKSSPFKVSPLTFGRKKVREGESH	S(0.468)S(0.532)PFKVS(0.997)PLT(0.003)FGR	8923	UID8876	1;2	S293	S293	SDPR S293
24.6369	24.0906	24.6483	25.6719	25.8275	25.6352	S	3		2582	___1	+	DK-MG EMP3 KO_DK-MG Control	0.988485	4.36586e-13	117.83	110	117.83	0.36055	458080000	65	1.84973	0.0133817	1.25294	6.48326	O00116;A0A7P0T984;A0A1B0GWA2;A0A7P0TAL3;A0A2R8YEL0;A0A7P0T9C9;A0A7P0T8Q7;A0A7P0TA54;B8ZZ81;A0A7P0T857	65;65;65;65;65;65;65;65;65;65	O00116	O00116	Alkyldihydroxyacetonephosphate synthase, peroxisomal	AGPS	REALSTNECKARRAASAATAAPTATPAAQES	AAS(0.988)AAT(0.012)AAPTATPAAQESGTIPK	7305	UID7258	1	S65	S65;S65;S65;S65;S65;S65;S65;S65;S65;S65	AGPS S65
26.3252	26.2195	27.0727	27.9281	28.2204	27.1919	S	3		5515	___2	+	DK-MG EMP3 KO_DK-MG Control	1	2.4772e-157	300.9	291.44	295.81	-0.14449	5946800000	5	1.40969	0.0285825	1.241	3.04843	Q70E73;C9K0J5;C9J164;C9J0R8;C9JLG4	5;5;5;5;5	Q70E73	Q70E73	Ras-associated and pleckstrin homology domains-containing protein 1	RAPH1	___________MEQLSDEEIDHGAEEDSDKE	MEQLS(1)DEEIDHGAEEDS(1)DKEDQDLDK	15151	UID42899	1;2	S5	S5;S5;S5;S5;S5	RAPH1 S5
26.3252	26.2195	27.0727	27.9281	28.2204	27.1919	S	3		5515	___2	+	DK-MG EMP3 KO_DK-MG Control	1	2.4772e-157	300.9	291.44	295.81	-0.14449	6143800000	17	1.40969	0.028573	1.241	3.04843	Q70E73;C9K0J5;C9J164;C9J0R8;C9JLG4	17;17;17;17;17	Q70E73	Q70E73	Ras-associated and pleckstrin homology domains-containing protein 1	RAPH1	EQLSDEEIDHGAEEDSDKEDQDLDKMFGAWL	MEQLS(1)DEEIDHGAEEDS(1)DKEDQDLDK	15152	UID42900	1;2	S17	S17;S17;S17;S17;S17	RAPH1 S17
26.2739	25.9522	26.2694	27.3604	27.6188	27.225	S	2		2301	___1	+	DK-MG EMP3 KO_DK-MG Control	0.996564	8.68179e-15	187.93	169.07	107.45	0.58486	1177000000	324	2.83903	0.00573469	1.23621	7.86823	H7BXR3;H7BZX1	324;176	H7BXR3	H7BXR3		SORBS2	PRSGAPTPSSRAPALSPTRPPKKPLDYVQDH	APALS(0.997)PT(0.003)R	6709	UID6662	1	S324	S324;S176	SORBS2 S324
26.439	25.941	26.4736	27.4843	27.8815	27.1813	S	3		2772	___1	+	DK-MG EMP3 KO_DK-MG Control	0.998527	1.53614e-07	130.61	98.604	91.441	0.37503	1610400000	1255	1.98159	0.0118911	1.23115	4.63018	O43166;F5GYF8	1255;709	O43166	O43166	Signal-induced proliferation-associated 1-like protein 1	SIPA1L1	CHLPAVSKVLPAFRESPSGRLMRQDPVVHLS	VLPAFRES(0.999)PS(0.001)GR	7824	UID7777	1	S1255	S1255;S709	SIPA1L1 S1255
24.8716	24.5474	24.9047	26.0161	26.5057	25.4068	S	4		1807	___1	+	DK-MG EMP3 KO_DK-MG Control	1	1.037e-100	250.22	237.61	221.69	0.57208	5860400000	1234	1.29842	0.0359131	1.20164	3.55859	E9PGC8;P78559	1234;996	E9PGC8	E9PGC8	Microtubule-associated protein 1A;MAP1A heavy chain;MAP1 light chain LC2	MAP1A	EERCLSPDDSTVKMASPPPSGPPSATHTPFH	MAS(1)PPPSGPPSATHTPFHQSPVEEK	5327	UID5280	1	S1234	S1234;S996	MAP1A S1234
24.5976	24.8766	24.7488	26.0191	26.4128	25.381	S	3		1471	___1	+	DK-MG EMP3 KO_DK-MG Control	0.999998	1.78643e-67	203.8	187.69	200.4	-0.28173	2199300000	6	1.30542	0.0355772	1.19661	3.84448	C9JYS5;Q9NYZ1;E5RIS5;I3L376;E5RGC5;A0A0A6YYB9;J3KS67;Q96ET8	6;6;6;6;6;6;6;6	C9JYS5	C9JYS5	Golgi apparatus membrane protein TVP23 homolog;Golgi apparatus membrane protein TVP23 homolog B;Golgi apparatus membrane protein TVP23 homolog C	TVP23C;TVP23B;TVP23C-CDRT4	__________MLQQDSNDDTEDVSLFDAEEE	MLQQDS(1)NDDTEDVSLFDAEEETTNRPR	4673	UID4673	1	S6	S6;S6;S6;S6;S6;S6;S6;S6	TVP23C;TVP23B;TVP23C-CDRT4 S6
24.8902	24.4039	24.6444	25.5262	26.1353	25.8487	T	2		4086	___1	+	DK-MG EMP3 KO_DK-MG Control	1	4.75008e-19	197.43	132.38	197.43	0.30989	729960000	72	2.15471	0.00937886	1.1906	5.28965	P51153	72	P51153	P51153	Ras-related protein Rab-13	RAB13	IKLQVWDTAGQERFKTITTAYYRGAMGIILV	FKT(1)ITTAYYR	25176	UID24893	1	T72	T72	RAB13 T72
24.0337	23.1298	23.6698	24.663	25.0019	24.6763	S	2		2346	___1	+	DK-MG EMP3 KO_DK-MG Control	0.999999	1.4307e-21	202.61	159.8	202.61	0.26443	157600000	881	1.49215	0.0246314	1.16929	4.10254	P51826;H7C4C2;A0A5F9ZHZ1	881;251;84	P51826	P51826	AF4/FMR2 family member 3	AFF3	AIPINKNEKMLRSPISPLSDASKHKYTSEDL	SPIS(1)PLSDASK	6845	UID6798	1	S881	S881;S251;S84	AFF3 S881
23.3013	22.9113	22.394	24.1467	24.1853	23.7821	T	3		657	___1	+	DK-MG EMP3 KO_DK-MG Control	1	1.11485e-10	138.66	114.25	125.18	-0.62915	182170000	657	1.52588	0.0232701	1.16913	3.99732	A0A2R8YFA9;O94851	657;657	A0A2R8YFA9	A0A2R8YFA9	Protein-methionine sulfoxide oxidase MICAL2	MICAL2	LSLAKSSISNNYLNLTFPRKRTPRVDGQTGE	SSISNNYLNLT(1)FPRK	22963	UID22692	1	T657	T657;T657	MICAL2 T657
24.3918	23.5673	24.2557	25.0965	25.4805	25.1244	T	3		1278;1292;2627	___1	+	DK-MG EMP3 KO_DK-MG Control	0.998171	1.42163e-43	217.65	194.74	115.63	1.1066	419240000	153	1.54957	0.0221406	1.16224	4.099	B4DR80;Q9Y6E0;H0Y630;Q8NBY1;B4E0Y9;Q9P289;C9JJV0;O00506;H7C279;C9JDH9;C9J6L2;C9JCC0;C9J232	153;184;90;172;194;172;74;168;50;74;72;74;74	B4DR80;Q8NBY1;O00506	B4DR80	Serine/threonine-protein kinase 24;Serine/threonine-protein kinase 24 36 kDa subunit;Serine/threonine-protein kinase 24 12 kDa subunit;Serine/threonine-protein kinase 26;Serine/threonine-protein kinase 25	STK24;STK26;STK25	DVKLADFGVAGQLTDTQIKRNTFVGTPFWMA;EVKLADFGVAGQLTDTQIKRNTFVGTPFWMA	LADFGVAGQLT(0.002)DT(0.998)QIK	23440	UID23169	1	T153	T153;T184;T90;T172;T194;T172;T74;T168;T50;T74;T72;T74;T74	STK24;STK26;STK25 T153
24.5039	23.7206	23.636	24.8571	25.4347	25.0511	S	3		4610	___1	+	DK-MG EMP3 KO_DK-MG Control	0.999999	8.90264e-53	208.93	188.43	66.98	0.29298	3914000000	1101	1.50056	0.0242629	1.16081	3.58012	Q12888;A6NNK5	1101;1106	Q12888	Q12888	Tumor suppressor p53-binding protein 1	TP53BP1	SQQPMKPISPVKDPVSPASQKMVIQGPSSPQ	QSQQPMKPIS(1)PVKDPVS(1)PAS(1)QK	12252	UID12204	1;2;3	S1101	S1101;S1106	TP53BP1 S1101
28.6356	28.4603	29.0464	29.7881	30.1565	29.6573	S	2		6628	___1	+	DK-MG EMP3 KO_DK-MG Control	0.998582	1.19721e-42	217.5	173.26	148.32	0.53165	26514000000	288	2.11053	0.00987681	1.1532	5.03297	Q99961	288	Q99961	Q99961	Endophilin-A2	SH3GL1	GGFPCTTAPKIAASSSFRSSDKPIRTPSRSM	IAASS(0.001)S(0.999)FR	18569	UID18521	1	S288	S288	SH3GL1 S288
29.5414	29.1227	29.9147	30.3193	30.9831	30.6845	S	3		3337	___1	+	DK-MG EMP3 KO_DK-MG Control	1	3.431e-80	215.82	199.22	174.65	-0.5303	20679000000	430	1.69677	0.016773	1.13603	3.80411	P08670	430	P08670	P08670	Vimentin	VIM	LPNFSSLNLRETNLDSLPLVDTHSKRTLLIK	ETNLDS(1)LPLVDTHSK	9157	UID9110	1	S430	S430	VIM S430
25.1852	24.9232	25.2838	26.0568	26.5905	26.1508	T	2		5647	___1	+	DK-MG EMP3 KO_DK-MG Control	0.999753	8.43402e-32	218.94	203.05	168.05	0.18874	446020000	958	2.15706	0.00933552	1.1353	5.77639	Q86V48	958	Q86V48	Q86V48	Leucine zipper protein 1	LUZP1	NVESTNSNAYTQRSSTDFSELEQPRSCLFEQ	SST(1)DFSELEQPR	26354	UID26071	1	T958	T958	LUZP1 T958
23.2089	23.7693	22.6769	24.9287	24.2318	23.8974	S	2		6167	___1	+	DK-MG EMP3 KO_DK-MG Control	0.999757	1.15343e-56	232.53	191.5	183.96	-0.10706	1446100000	554	1.21646	0.0429251	1.13424	2.59031	Q92609;C9J3F6	554;528	Q92609	Q92609	TBC1 domain family member 5	TBC1D5	SPSVESLPGGREFTGSPPSSATKKDSFFSNI	EFTGS(1)PPSSATKK	17303	UID17255	1	S554	S554;S528	TBC1D5 S554
26.5958	25.9165	26.4417	27.3639	27.8232	27.1322	T	3		4458	___1	+	DK-MG EMP3 KO_DK-MG Control	1	1.38749e-72	232.06	209.84	232.06	-0.12485	2415800000	2328	1.74917	0.015223	1.1218	3.88196	Q01082;A0A087WUZ3	2328;2330	Q01082	Q01082	Spectrin beta chain, non-erythrocytic 1	SPTBN1	VSASTQSTPASSRAQTLPTSVVTITSESSPG	AQT(1)LPTSVVTITSESSPGKR	25339	UID25056	1;2	T2328	T2328;T2330	SPTBN1 T2328
22.7556	23.0642	23.2708	24.1758	24.5044	23.7443	S	2		1399;2170;2791	___1	+	DK-MG EMP3 KO_DK-MG Control	0.827315	0.000123652	143.24	120.46	143.24	0.31022	75694000	587	1.74122	0.0155738	1.11127	4.17483	C9J798;F5GXT2;F8W6L0;H0Y980;O43374;E7ERK1	587;587;515;31;587;515	C9J798;H0Y980;O43374	O43374	Putative Ras GTPase-activating protein 4B;Ras GTPase-activating protein 4	RASA4B;RASA4	PLFIHRTKGKGPLMSSSFKKLYFSLTTEALS	GPLMS(0.049)S(0.827)S(0.123)FKK	4557	UID4557	1	S587	S587;S587;S515;S31;S587;S515	RASA4B;RASA4 S587
23.8676	24.5034	24.2768	25.6939	25.3027	24.9803	S	2		7424	___1	+	DK-MG EMP3 KO_DK-MG Control	0.999989	0.000330502	129.38	129.38	122.28	0.36268	412550000	423	1.78139	0.0142007	1.10972	3.99453	Q9P227	423	Q9P227	Q9P227	Rho GTPase-activating protein 23	ARHGAP23	LQGLDDLGYIGYRSYSPSFQRRTGLLHALSF	SYS(1)PSFQR	20626	UID20578	1	S423	S423	ARHGAP23 S423
23.7353	22.7344	23.0503	24.3303	24.5796	23.9088	S	2		542	___1	+	DK-MG EMP3 KO_DK-MG Control	0.998957	7.7751e-11	177.83	136.55	132.47	-0.056427	316400000	56	1.35942	0.0316543	1.09954	3.10264	A0A1C7CYX9	56	A0A1C7CYX9	A0A1C7CYX9			VEGSSENKTIDFDSLSVGRGSGQVVAQQRDV	TIDFDS(0.001)LS(0.999)VGR	1745	UID1745	1	S56	S56	S56
24.4501	24.1977	24.1469	25.3102	25.619	25.159	S	3		2710	___1	+	DK-MG EMP3 KO_DK-MG Control	0.919658	9.41611e-11	137.13	128.58	82.367	0.12222	172100000	352	2.40438	0.00646602	1.09783	6.66725	O15075	352	O15075	O15075	Serine/threonine-protein kinase DCLK1	DCLK1	SPGSLRKQRSSQHGGSSTSLASTKVCSSMDE	S(0.003)S(0.004)QHGGS(0.92)S(0.066)T(0.008)SLASTK	7633	UID7586	1	S352	S352	DCLK1 S352
23.7679	23.5405	23.7959	24.6447	24.9669	24.7769	S	2		641	___1	+	DK-MG EMP3 KO_DK-MG Control	0.996388	4.0676e-09	134.43	80.666	124.62	1.1653	163940000	318	3.00595	0.00744118	1.09472	8.85448	P51659;A0A2R8YD50;E7EPL9;A0A804HK65;A0A804HKU2;E7ET17;A0A2R8Y7L2;A0A804HIR1;E7ER27	318;318;318;318;318;181;171;66;318	P51659	P51659	Peroxisomal multifunctional enzyme type 2;(3R)-hydroxyacyl-CoA dehydrogenase;Enoyl-CoA hydratase 2	HSD17B4	DSEGGVSANHTSRATSTATSGFAGAIGQKLP	AT(0.003)S(0.996)TATSGFAGAIGQK	2177	UID2177	1	S318	S318;S318;S318;S318;S318;S181;S171;S66;S318	HSD17B4 S318
24.677	24.8442	25.2136	26.0491	26.0824	25.8841	S	3		760	___1	+	DK-MG EMP3 KO_DK-MG Control	1	4.55248e-45	221.25	210.91	211.96	-0.72122	483910000	94	1.92884	0.0124201	1.09364	6.43413	A0A494C143;Q14689	94;94	A0A494C143	A0A494C143	Disco-interacting protein 2 homolog A	DIP2A	QQKSRPTASRDERFRSDVHTEAVQAALAKYK	FRS(1)DVHTEAVQAALAK	2504	UID2504	1	S94	S94;S94	DIP2A S94
24.32	23.6005	23.7984	24.8436	25.5173	24.6385	S	3		181	___1	+	DK-MG EMP3 KO_DK-MG Control	0.996635	3.28803e-60	210.36	173.23	150.55	0.67112	289630000	278	1.45781	0.0259615	1.09353	3.20362	A0A087X1S9;Q8TEW8;R4GN62;A0A087WZG6;A0A087WYL6	278;352;352;278;278	A0A087X1S9	A0A087X1S9	Partitioning defective 3 homolog B	PARD3B	DSPETDASASLQQNKSPRVPRLGGKPSSPSL	TANLTGTDSPETDASAS(0.003)LQQNKS(0.997)PR	417	UID418	1	S278	S278;S352;S352;S278;S278	PARD3B S278
25.8639	25.2976	25.8966	26.3277	27.1876	26.8044	S	4		6842	___1	+	DK-MG EMP3 KO_DK-MG Control	1	9.6398e-133	255.99	241.9	255.99	0.13395	1004200000	622	1.5426	0.0222646	1.08721	3.44353	Q9BZQ8	622	Q9BZQ8	Q9BZQ8	Protein Niban	FAM129A	GVLGSETLSNEVFQESEEEKQPEVPSSLAKG	ASAILPGVLGSETLSNEVFQES(1)EEEKQPEVPSSLAK	19040	UID18992	1;2	S622	S622	FAM129A S622
26.4776	26.2307	26.6197	27.2679	27.8242	27.4958	S	3		4566	___1	+	DK-MG EMP3 KO_DK-MG Control	0.999986	0.000218236	102.5	60.41	67.326	-0.099285	1041700000	1268	2.14037	0.00936909	1.08662	5.50333	Q08AD1	1268	Q08AD1	Q08AD1	Calmodulin-regulated spectrin-associated protein 2	CAMSAP2	KPRPQVVKQKKQRPKSIHRDHIESPKTPIKG	S(1)IHRDHIESPK	11984	UID11936	1	S1268	S1268	CAMSAP2 S1268
28.6758	28.169	28.6692	29.475	29.8038	29.4443	T	3		7838	___1	+	DK-MG EMP3 KO_DK-MG Control	0.996182	3.12341e-06	160.52	132.97	141.07	0.31524	4881700000	144	2.05831	0.0106112	1.06969	5.25654	Q9Y490	144	Q9Y490	Q9Y490	Talin-1	TLN1	LVRELMEEKKEEITGTLRKDKTLLRDEKKME	KEEIT(0.004)GT(0.996)LRK	27713	UID27430	1	T144	T144	TLN1 T144
24.9553	24.7558	25.1811	26.0691	26.0837	25.9365	S	3		957	___1	+	DK-MG EMP3 KO_DK-MG Control	1	6.24108e-16	159.95	146.53	143.83	0.13659	726750000	682	2.16969	0.00951899	1.06568	8.10598	A0A7I2Y1C3;Q04637;C9JF13;C9J6B6	682;704;645;540	A0A7I2Y1C3	A0A7I2Y1C3	Eukaryotic translation initiation factor 4 gamma 1	EIF4G1	GGELPRGPAGLGPRRSQQGPRKEPRKIIATV	GPAGLGPRRS(1)QQGPR	3290	UID3290	1	S682	S682;S704;S645;S540	EIF4G1 S682
25.8005	25.849	25.9054	27.0497	26.8148	26.8755	S	3		7764	___1	+	DK-MG EMP3 KO_DK-MG Control	1	8.0521e-110	257.34	233.61	47.507	0.47249	1195200000	132	2.87228	0.00580822	1.0617	13.8551	Q9Y2K6	132	Q9Y2K6	Q9Y2K6	Ubiquitin carboxyl-terminal hydrolase 20	USP20	HPLKAVPIAVADEGESESEDDDLKPRGLTGM	AVPIAVADEGES(1)ES(1)EDDDLKPR	21782	UID21734	1;2	S132	S132	USP20 S132
23.2466	23.0637	23.737	24.2655	24.7353	24.217	T	2		1801	___1	+	DK-MG EMP3 KO_DK-MG Control	0.990388	1.0998e-06	161.48	114.75	118.48	0.30972	100280000	855	1.78246	0.0142285	1.05682	4.06127	E9PFQ4;Q86SQ0;A0A1W2PRT1	855;898;56	E9PFQ4	E9PFQ4	Pleckstrin homology-like domain family B member 2	PHLDB2	EERKKQHKEGLYLSDTLPRKKTTSSISPHFS	EGLYLS(0.01)DT(0.99)LPR	23705	UID23423	1	T855	T855;T898;T56	PHLDB2 T855
24.2439	23.4762	24.1684	24.8143	25.3312	24.8918	S	2		2705	___1	+	DK-MG EMP3 KO_DK-MG Control	0.999998	1.6046e-06	160.77	141.01	152.04	0.22691	389500000	429	1.53275	0.0228771	1.04957	3.5876	O15061;A0A075B7B1;H0YL34	429;429;143	O15061	O15061	Synemin	SYNM	SYGKAVSSQTNVRTFSPTYGLLRNTEAQVKT	TFS(1)PTYGLLR	7618	UID7571	1	S429	S429;S429;S143	SYNM S429
25.0049	25.6825	25.2794	26.1045	26.717	26.2657	S	2		2691	___1	+	DK-MG EMP3 KO_DK-MG Control	0.999979	7.7701e-14	185.99	173.78	185.99	0.38683	739540000	910	1.74	0.0156471	1.04011	3.86782	O14974;H0YIM2;H0YIS3;A0A0U1RQZ1	910;93;161;11	O14974	O14974	Protein phosphatase 1 regulatory subunit 12A	PPP1R12A	TSAGDRYDSLLGRSGSYSYLEERKPYSSRLE	SGS(1)YSYLEER	7543	UID7496	1	S910	S910;S93;S161;S11	PPP1R12A S910
28.8456	28.4383	28.8176	29.2275	30.282	29.6992	S	2		542	___1	+	DK-MG EMP3 KO_DK-MG Control	0.999991	3.74729e-06	160.56	97.133	150.51	-0.29831	9580200000	27	1.22245	0.0424711	1.03574	3.11932	A0A1C7CYX9	27	A0A1C7CYX9	A0A1C7CYX9			EDEEVPAFFKNLGSGSPKPRQKFCGMFCPVE	NLGSGS(1)PKPR	1741	UID1741	1	S27	S27	S27
27.0748	26.9577	27.136	27.7758	28.4708	27.9882	T	2		5833	___1	+	DK-MG EMP3 KO_DK-MG Control	0.99949	3.94926e-23	195.58	161.75	162.86	0.27878	1874600000	365	1.49901	0.0244657	1.02206	4.81729	Q8N357	365	Q8N357	Q8N357	Solute carrier family 35 member F6	SLC35F6	LAEESEQERLLGGTRTPINDAS_________	LLGGT(0.001)RT(0.999)PINDAS	26492	UID26209	1	T365	T365	SLC35F6 T365
27.0277	27.2903	27.9329	28.3384	28.7192	28.2569	S	3		7494	___1	+	DK-MG EMP3 KO_DK-MG Control	1	5.00428e-23	178.06	125.89	141.07	0.24174	4519900000	923	1.36675	0.030994	1.02123	3.35627	Q9UDT6;H7C4L6	923;173	Q9UDT6	Q9UDT6	CAP-Gly domain-containing linker protein 2	CLIP2	SLNELRVLLLEANRHSPGPERDLSREVHKAE	VLLLEANRHS(1)PGPER	20825	UID20777	1	S923	S923;S173	CLIP2 S923
24.2126	23.4325	23.7257	24.5433	25.0836	24.8035	T	3		1474;838	___1	+	DK-MG EMP3 KO_DK-MG Control	1	4.79547e-06	100.76	91.759	68.952	0.016801	164020000	619	1.58734	0.020778	1.01986	3.69703	A0A669KB05;A0A669KB62;A0A804HK15;A0A804HIL4;A0A804HJM1;C9JZR2;H0YC95;O60716	619;613;87;87;87;643;637;643	A0A669KB05;C9JZR2	A0A669KB05	Catenin delta-1	CTNND1	WFSRGKKPIEDPANDTVDFPKRTSPARGYEL	KPIEDPANDT(1)VDFPK	23093	UID22822	1	T619	T619;T613;T87;T87;T87;T643;T637;T643	CTNND1 T619
27.5675	27.0344	27.3262	28.2662	28.6141	28.0536	S	3		5421	___1	+	DK-MG EMP3 KO_DK-MG Control	0.999938	3.8369e-24	194.58	176.88	176.81	-0.27605	11700000000	175	1.94942	0.0122812	1.00192	4.46133	Q6PCE3	175	Q6PCE3	Q6PCE3	Glucose 1,6-bisphosphate synthase	PGM2L1	AVQKLKAVAGVMITASHNRKEDNGYKVYWET	AVAGVMITAS(1)HNRK	14914	UID14866	1	S175	S175	PGM2L1 S175
26.493	26.0799	26.916	27.2762	27.6613	27.5561	T	3		1474;838	___1	+	DK-MG EMP3 KO_DK-MG Control	0.996822	6.47254e-73	239	204.61	112.32	0.23884	1561600000	845	1.44401	0.0268467	1.00156	3.74631	A0A669KB05;A0A669KB62;A0A804HK15;A0A804HIL4;C9JZR2;H0YC95;O60716	845;839;313;313;869;863;869	A0A669KB05;C9JZR2	A0A669KB05	Catenin delta-1	CTNND1	NNASRSQSSHSYDDSTLPLIDRNQKSDKKPD	SQSSHSYDDS(0.003)T(0.997)LPLIDR	23102	UID22831	1	T845	T845;T839;T313;T313;T869;T863;T869	CTNND1 T845
28.0017	28.0823	27.8583	26.9124	27.1467	26.8819	T	3		5876	___1	+	DK-MG EMP3 KO_DK-MG Control	0.99996	1.8628e-182	331.46	317.35	307.7	-0.01844	3533800000	203	3.03513	0.00803175	-1.00044	-9.41723	Q8N684;F5H669;F5H6M0;F5H047	203;194;194;194	Q8N684	Q8N684	Cleavage and polyadenylation specificity factor subunit 7	CPSF7	RAHSRDSSDSADGRATPSENLVPSSARVDKP	DSSDSADGRAT(1)PSENLVPSSAR	26526	UID26243	1	T203	T203;T194;T194;T194	CPSF7 T203
25.2173	25.3148	25.7633	24.0296	24.8073	24.4567	S	2		1842;7358	___2	+	DK-MG EMP3 KO_DK-MG Control	1	0	502.3	480.29	452.38	0.096467	39491000000	397	1.57319	0.0214971	-1.0006	-3.56397	E9PK91;E9PQN2;E9PKI6;A0A1W2PQ43;E9PK09;Q9NYF8	397;395;397;397;397;397	E9PK91;Q9NYF8	Q9NYF8	Bcl-2-associated transcription factor 1	BCLAF1	DYFSDKESGKQKFNDSEGDDTEETEDYRQFR	FNDS(1)EGDDTEETEDYR	5473	UID33222	1;2	S397	S397;S395;S397;S397;S397;S397	BCLAF1 S397
25.2173	25.3148	25.7633	24.0296	24.8073	24.4567	T	3		1842;7358	___2	+	DK-MG EMP3 KO_DK-MG Control	0.999616	8.92449e-59	211.49	204.21	181.33	-0.47162	3262300000	402	1.57319	0.0214886	-1.0006	-3.56397	E9PK91;E9PQN2;E9PKI6;A0A1W2PQ43;E9PK09;Q9NYF8	402;400;402;402;402;402	E9PK91;Q9NYF8	Q9NYF8	Bcl-2-associated transcription factor 1	BCLAF1	KESGKQKFNDSEGDDTEETEDYRQFRKSVLA	FNDS(1)EGDDT(1)EETEDYRQFRK	23773	UID51287	2	T402	T402;T400;T402;T402;T402;T402	BCLAF1 T402
28.7087	28.1878	28.3938	27.3622	27.5345	27.3913	S	2		1683	___1	+	DK-MG EMP3 KO_DK-MG Control	0.99988	2.7631e-102	278.69	227.95	278.69	-0.044289	5273900000	945	1.84916	0.0133675	-1.00074	-6.23334	E5RJ29;Q9NYI0;B4DKF8;A0A087X1Z0;A0A087WXD8	945;1011;339;232;232	E5RJ29	E5RJ29	PH and SEC7 domain-containing protein 3	PSD3	LSNDESEAAGLKKSHSSPSLNPDTSPITAKV	SHS(1)SPSLNPDT(0.124)S(0.876)PITAK	4860	UID4813	1;2	S945	S945;S1011;S339;S232;S232	PSD3 S945
28.0965	27.5378	28.2011	27.0184	27.0648	26.7478	S	4		6227	___1	+	DK-MG EMP3 KO_DK-MG Control	0.999969	1.1279e-159	258.89	243.8	238.38	-0.37085	2319100000	125	1.62033	0.0193547	-1.0015	-4.38486	Q92997	125	Q92997	Q92997	Segment polarity protein dishevelled homolog DVL-3	DVL3	GDSRPPSFHPHAGGGSQENLDNDTETDSLVS	TGGIGDSRPPSFHPHAGGGS(1)QENLDNDTETDSLVSAQR	17460	UID17412	1	S125	S125	DVL3 S125
25.0754	24.8964	25.4352	23.8717	24.4792	24.0494	S	2		207;5314	___1	+	DK-MG EMP3 KO_DK-MG Control	1	7.6327e-192	333.92	300.08	290.92	0.80084	434820000	352	1.83992	0.0136443	-1.00223	-4.17541	A0A0A0MR88;A0A096LPC5;Q9Y4E1;J3KP36;Q641Q2;F8W7U3;E7ESD2;A0A087WYF6	352;352;352;296;352;264;352;328	A0A0A0MR88;Q641Q2	Q641Q2	WASH complex subunit FAM21C;WASH complex subunit FAM21A	FAM21C;FAM21A	EDNLFAPPKLTDEDFSPFGSGGGLFSGGKGL	LTDEDFS(1)PFGSGGGLFSGGK	548	UID549	1	S352	S352;S352;S352;S296;S352;S264;S352;S328	FAM21C;FAM21A S352
28.1707	28.037	27.2868	26.4312	27.4132	26.6417	S	3		4570	___2	+	DK-MG EMP3 KO_DK-MG Control	1	6.1958e-104	237.74	219.42	200.79	-0.54439	5149200000	743	1.1591	0.048952	-1.00284	-2.47052	Q08J23	743	Q08J23	Q08J23	tRNA (cytosine(34)-C(5))-methyltransferase	NSUN2	PDNDVTEGQRAGEPNSPDAEEANSPDVTAGC	AGEPNS(1)PDAEEANS(1)PDVTAGCDPAGVHPPR	11994	UID39742	1;2	S743	S743	NSUN2 S743
28.1707	28.037	27.2868	26.4312	27.4132	26.6417	S	3		4570	___2	+	DK-MG EMP3 KO_DK-MG Control	0.999998	1.99741e-89	214.42	201.18	200.87	-0.80876	2800500000	751	1.1591	0.0489391	-1.00284	-2.47052	Q08J23	751	Q08J23	Q08J23	tRNA (cytosine(34)-C(5))-methyltransferase	NSUN2	QRAGEPNSPDAEEANSPDVTAGCDPAGVHPP	AGEPNS(1)PDAEEANS(1)PDVTAGCDPAGVHPPR	11995	UID39743	1;2	S751	S751	NSUN2 S751
25.2486	25.383	25.6093	24.7754	24.3163	24.1396	S	3		793	___1	+	DK-MG EMP3 KO_DK-MG Control	1	1.25592e-37	219.58	169.99	219.58	0.26547	1355300000	316	1.76118	0.01485	-1.00318	-4.62858	A0A5E8;Q99501	316;316	A0A5E8	A0A5E8	GAS2-like protein 1	GAS2L1	SPRPASPVPGSERRGSRPEMTPVSLRSTKEG	RGS(1)RPEMTPVSLR	2631	UID2631	1	S316	S316;S316	GAS2L1 S316
23.132	22.6567	22.9376	21.625	22.0255	22.0645	S	3		6278	___1	+	DK-MG EMP3 KO_DK-MG Control	1	3.88909e-05	109.84	50.275	99.451	0.081024	92165000	2398	2.15522	0.00938649	-1.00377	-5.09873	Q96AY4;A0A087WW06	2398;2271	Q96AY4	Q96AY4	Tetratricopeptide repeat protein 28	TTC28	GTMTSKRDVLSLLNLSPRHNKKEEGVDKLEL	RDVLSLLNLS(1)PR	17520	UID17472	1	S2398	S2398;S2271	TTC28 S2398
28.3659	27.8755	28.2676	26.7388	27.5076	27.2511	S	2		409	___1	+	DK-MG EMP3 KO_DK-MG Control	1	1.2673e-173	347.04	306.82	347.04	-0.23016	4327400000	224	1.5748	0.0213983	-1.00389	-3.70284	Q6NYC8;A0A0G2JHC2	224;224	Q6NYC8	Q6NYC8	Phostensin	PPP1R18	SREQSPRRKEVESRLSPGESAYQKLGLTEAH	EVESRLS(1)PGESAYQK	1203	UID1203	1	S224	S224;S224	PPP1R18 S224
24.9896	24.345	24.9013	23.5801	24.3129	23.3313	S	3		1333	___1	+	DK-MG EMP3 KO_DK-MG Control	0.999993	4.189e-12	111.82	101.42	87.671	-0.69636	395040000	170	1.25525	0.039123	-1.00389	-2.81145	B7ZBC9;B7ZBC8;O75449	170;170;170	B7ZBC9	B7ZBC9	Katanin p60 ATPase-containing subunit A1	KATNA1	REKKEQNKGREEKNKSPAAVTEPETNKFDST	NKS(1)PAAVTEPETNKFDSTGYDK	4396	UID4396	1	S170	S170;S170;S170	KATNA1 S170
24.1697	24.4731	24.4793	23.3733	23.5852	23.1507	S	2		3864	___1	+	DK-MG EMP3 KO_DK-MG Control	1	2.12315e-21	198.52	180.71	131.69	1.5038	230910000	163	2.40789	0.00649756	-1.00428	-6.20707	P37802;X6RJP6	163;163	P37802	P37802	Transgelin-2	TAGLN2	PNWFPKKSKENPRNFSDNQLQEGKNVIGLQM	NFS(1)DNQLQEGK	10217	UID10169	1	S163	S163;S163	TAGLN2 S163
25.973	25.3992	25.7426	24.4024	25.0906	24.6089	S	2		6161	___1	+	DK-MG EMP3 KO_DK-MG Control	1	0.000359316	118.88	92.498	73.082	1.3009	521440000	283	1.69308	0.016662	-1.00432	-3.81361	Q92576;E7EVH3;D6R9X2;E9PE34;A0A1B0GX99	283;97;283;195;236	Q92576	Q92576	PHD finger protein 3	PHF3	KKNEALMECKAKPVGSPLFKFSDKEEHEQND	AKPVGS(1)PLFK	17268	UID17220	1	S283	S283;S97;S283;S195;S236	PHF3 S283
26.2093	26.0157	26.3837	25.0178	25.3064	25.2706	S	3		948	___1	+	DK-MG EMP3 KO_DK-MG Control	0.99468	5.50254e-10	133.09	92.74	97.488	0.29693	939870000	173	2.66239	0.00626542	-1.00459	-7.1855	A0A7I2V5T6;P04920	173;173	A0A7I2V5T6	A0A7I2V5T6	Anion exchange protein 2	SLC4A2	EDDSADRKAERTSPSSPAPLPHQEATPRASK	TSPS(0.005)S(0.995)PAPLPHQEATPR	3247	UID3247	1	S173	S173;S173	SLC4A2 S173
24.8419	24.3917	25.1186	23.3606	24.2386	23.7387	S	2		1377	___1	+	DK-MG EMP3 KO_DK-MG Control	1	3.2706e-12	115.78	44.28	115.78	0.46682	302750000	1469	1.39581	0.0291704	-1.00473	-3.03609	C9J0Q5;Q9Y618;C9JE98;C9J7T7;A0A384DVL6	1469;1479;1469;1027;1044	C9J0Q5	C9J0Q5	Nuclear receptor corepressor 2	NCOR2	STTGSKKHDVRSLIGSPGRTFPPVHPLDVMA	SLIGS(1)PGR	4526	UID4526	1	S1469	S1469;S1479;S1469;S1027;S1044	NCOR2 S1469
26.0111	25.6379	25.8681	24.5417	25.1041	24.8559	S	2		4221	___1	+	DK-MG EMP3 KO_DK-MG Control	1	3.41586e-06	117.26	103.75	78.264	0.15696	596270000	639	2.01017	0.0112538	-1.00513	-5.13667	P56945;A0A2R8Y4C2;A0A2R8Y8C4;A0A2R8YFK2;A0A2R8Y6M6;A0A2R8YFS8;A0A2R8Y5C9;A0A2R8Y596;A0A2R8Y5E4	639;639;657;637;639;657;657;685;491	P56945	P56945	Breast cancer anti-estrogen resistance protein 1	BCAR1	NPTDKTSSIQSRPLPSPPKFTSQDSPDGQYE	PLPS(1)PPK	11249	UID11201	1	S639	S639;S639;S657;S637;S639;S657;S657;S685;S491	BCAR1 S639
25.5421	25.4459	25.1422	24.3767	24.8811	23.8554	S	2		6440	___1	+	DK-MG EMP3 KO_DK-MG Control	0.999948	3.43627e-62	231.06	198.14	201.66	-0.13596	446180000	627	1.21482	0.0431538	-1.00568	-3.14578	Q96JM3	627	Q96JM3	Q96JM3	Chromosome alignment-maintaining phosphoprotein 1	CHAMP1	LFPSSKKLKKDNQESSDAELSSSEYIKTDLD	DNQESS(1)DAELSSSEYIK	17902	UID17854	1	S627	S627	CHAMP1 S627
23.571	23.5358	23.6568	22.5742	22.8204	22.3516	S	3		304	___1	+	DK-MG EMP3 KO_DK-MG Control	1	6.83064e-09	102.27	95.235	45.047	0.1975	78911000	417	1.88394	0.0129438	-1.00578	-7.18031	A0A0A0MTL6;Q6ZS17;H3BSV5;H3BMG9	417;401;397;360	A0A0A0MTL6	A0A0A0MTL6	Protein FAM65A	FAM65A	SDDSSSPQLSGTARHSPAPRPLVQQPEPLPI	HS(1)PAPRPLVQQPEPLPIQVAFR	859	UID859	1	S417	S417;S401;S397;S360	FAM65A S417
24.4904	23.9549	24.3878	22.9451	23.6523	23.2176	S	3		1696	___1	+	DK-MG EMP3 KO_DK-MG Control	0.999995	4.70397e-10	136.26	100.24	84.653	0.34031	157950000	817	1.68769	0.016806	-1.00605	-3.82071	E7EN19	817	E7EN19	E7EN19		MAP4K4	GTLIVRQSTVDQKRASHHESNGFAGRIHLLP	RAS(1)HHESNGFAGR	4912	UID4865	1	S817	S817	MAP4K4 S817
25.4561	25.1323	25.3724	23.835	24.7198	24.3874	S	3		7377	___1	+	DK-MG EMP3 KO_DK-MG Control	0.999999	0.00149323	75.589	52.363	75.589	-0.048926	810220000	159	1.3358	0.0335594	-1.0062	-3.64991	Q9NZ52;J3KSS7;J3KSG3	159;87;37	Q9NZ52	Q9NZ52	ADP-ribosylation factor-binding protein GGA3	GGA3	VQSDPPIPVDRTLIPSPPPRPKNPVFDDEEK	TLIPS(1)PPPRPK	20429	UID20381	1	S159	S159;S87;S37	GGA3 S159
24.3802	24.3949	25.2859	23.6177	24.0201	23.4038	S	3		4045	___1	+	DK-MG EMP3 KO_DK-MG Control	0.999997	1.28021e-47	230.97	212.87	205.78	0.063879	334470000	217	1.24337	0.0406716	-1.00648	-2.8776	P49790	217	P49790	P49790	Nuclear pore complex protein Nup153	NUP153	TSLPPLWSPEAERSHSLSQHTATSSKKPAFN	SHS(1)LSQHTATSSK	10910	UID10862	1	S217	S217	NUP153 S217
24.4807	24.4444	24.2662	23.027	23.7734	23.3696	S	3		7149	___1	+	DK-MG EMP3 KO_DK-MG Control	1	8.15308e-59	248.97	209.58	236.5	-0.24927	559280000	493	1.47192	0.0254446	-1.00712	-4.46258	Q9NPG3	493	Q9NPG3	Q9NPG3	Ubinuclein-1	UBN1	MLEEEKDKEQRDRICSDEEEDEEKGGRRIMG	EQRDRICS(1)DEEEDEEK	19948	UID19900	1	S493	S493	UBN1 S493
26.7763	26.3289	26.6771	25.6161	25.6942	25.4505	S	4		2692	___1	+	DK-MG EMP3 KO_DK-MG Control	0.994735	5.53412e-62	166.16	158.52	166.16	-0.74595	827170000	780	2.1604	0.0092916	-1.00718	-6.56124	O14976	780	O14976	O14976	Cyclin-G-associated kinase	GAK	DAGAGSPEAEPTDSDSPPSSSADASRFLHTL	FGKPELPRQPGSTAQYDAGAGSPEAEPTDS(0.004)DS(0.995)PPS(0.001)SSADASR	7549	UID7502	1	S780	S780	GAK S780
25.7008	25.4818	25.8539	24.4754	24.956	24.5826	S	3		1894	___1	+	DK-MG EMP3 KO_DK-MG Control	0.999976	6.79092e-65	223.53	208.84	203.33	-0.040481	663270000	20	2.18701	0.00945804	-1.00748	-5.5569	H0YDU2;E9PRI1;Q96NY9;E9PL60;E9PII7;H0YDE3	20;20;95;20;160;60	H0YDU2	H0YDU2	Crossover junction endonuclease MUS81	MUS81	RLQRHRTSGGDHAPDSPSGENSPAPQGRLAE	TSGGDHAPDS(1)PSGENSPAPQGR	5616	UID5569	1	S20	S20;S20;S95;S20;S160;S60	MUS81 S20
26.8873	26.3967	26.9572	25.6418	25.876	25.7006	S	3		948	___1	+	DK-MG EMP3 KO_DK-MG Control	0.999532	1.5428e-155	272.58	255.24	238.36	-0.40993	1654000000	113	1.73894	0.0156828	-1.00756	-5.30739	A0A7I2V5T6;P04920;C9J9M9;C9J722;C9J035	113;113;113;113;113	A0A7I2V5T6	A0A7I2V5T6	Anion exchange protein 2	SLC4A2	TPQGPGRKPRRRPGASPTGETPTIEEGEEDE	RRPGAS(1)PTGETPTIEEGEEDEDEASEAEGAR	3258	UID3258	1	S113	S113;S113;S113;S113;S113	SLC4A2 S113
23.7631	23.3087	23.7228	22.5619	23.0892	22.1204	S	3		5184	___1	+	DK-MG EMP3 KO_DK-MG Control	0.815798	6.4174e-10	116.39	103.64	103.31	0.16224	304430000	252	1.30567	0.0355986	-1.0077	-3.19447	Q5QPM7	252	Q5QPM7	Q5QPM7		PSMF1	VPPGARFDPFGPIGTSPPGPRPDRRGQ____	FDPFGPIGT(0.184)S(0.816)PPGPRPDRR	14022	UID13974	1	S252	S252	PSMF1 S252
26.6559	26.3618	26.5437	25.421	25.9041	25.2109	S	2		4143	___1	+	DK-MG EMP3 KO_DK-MG Control	0.983953	0.00181669	94.409	59.141	76.943	0.8771	825290000	696	1.593	0.0204902	-1.00848	-4.53461	P53355	696	P53355	P53355	Death-associated protein kinase 1	DAPK1	TQNLQPRIKLKLFGHSGSGKTTLVESLKCGL	LFGHS(0.984)GS(0.016)GK	11139	UID11091	1	S696	S696	DAPK1 S696
25.9831	26.1683	26.0676	25.0414	25.351	24.7994	S	1		2923	___1	+	DK-MG EMP3 KO_DK-MG Control	1	5.11571e-14	183.9	183.9	169.57	1.0108	1336900000	513	1.78892	0.0142554	-1.00905	-5.99233	O60832	513	O60832	O60832	H/ACA ribonucleoprotein complex subunit 4	DKC1	KKKKKKKKAKEVELVSE______________	EVELVS(1)E	8167	UID8120	1	S513	S513	DKC1 S513
22.7989	22.5773	23.3181	21.3746	22.0671	22.2208	S	3		4635	___1	+	DK-MG EMP3 KO_DK-MG Control	1	2.14268e-05	89.049	77.093	85.974	0.073529	100070000	560	1.36973	0.0308383	-1.01062	-2.96839	Q13042;Q5T8C6	560;415	Q13042	Q13042	Cell division cycle protein 16 homolog	CDC16	YDFDVHTMKTLKNIISPPWDFREFEVEKQTA	NIIS(1)PPWDFREFEVEK	12350	UID12302	1	S560	S560;S415	CDC16 S560
27.8271	27.4387	28.3242	26.2598	27.2637	27.0336	S	3		347	___1	+	DK-MG EMP3 KO_DK-MG Control	1	1.6329e-169	323.41	308.67	299.97	-0.25042	2866400000	14	1.18427	0.046074	-1.01091	-2.54424	A0A0C4DFZ1;A8MZ54;Q16623	14;14;14	A0A0C4DFZ1	A0A0C4DFZ1	Syntaxin-1A	STX1A	__MKDRTQELRTAKDSDDDDDVAVTVDRDRF	TAKDS(1)DDDDDVAVTVDRDR	970	UID970	1	S14	S14;S14;S14	STX1A S14
26.2132	26.2961	26.5167	25.5516	25.4542	24.9863	S	4		2350;4081	___1	+	DK-MG EMP3 KO_DK-MG Control	0.999848	0	364.18	352.4	242.83	0.13534	3166000000	485	1.84839	0.0133532	-1.01125	-5.14392	H7C4S4;P51114;B4DXZ6;E9PFF5;E7EU85	86;485;472;436;400	H7C4S4;P51114	P51114	Fragile X mental retardation syndrome-related protein 1	FXR1	KDPDSNPYSLLDNTESDQTADTDASESHHST	DPDSNPYSLLDNTES(1)DQTADTDASESHHSTNR	6859	UID6812	1;2	S485	S86;S485;S472;S436;S400	FXR1 S485
25.5663	24.5565	25.4531	23.9131	24.4767	24.1524	S	4		4538	___1	+	DK-MG EMP3 KO_DK-MG Control	0.955825	1.79941e-92	199.14	175.57	160.21	-0.20944	576500000	170	1.17173	0.0475816	-1.01128	-2.81895	Q06587	170	Q06587	Q06587	E3 ubiquitin-protein ligase RING1	RING1	RVRRPIPGSDQTTTMSGGEGEPGEGEGDGED	VRRPIPGS(0.002)DQT(0.002)T(0.007)T(0.034)MS(0.956)GGEGEPGEGEGDGEDVSSDSAPDSAPGPAPK	11880	UID11832	1	S170	S170	RING1 S170
26.2234	25.797	25.8723	24.7628	25.1578	24.9362	S	3		929	___1	+	DK-MG EMP3 KO_DK-MG Control	1	8.98183e-26	178.53	170.54	178.53	-0.17107	688780000	438	2.33438	0.00677533	-1.01197	-5.81025	A0A7I2V430;A0A7I2V4F0;Q92499;A0A087WZ71;A0A7I2YQ77;A0A087X2G1	438;475;481;389;481;377	A0A7I2V430	A0A7I2V430	ATP-dependent RNA helicase DDX1	DDX1	TDDVHAKDNTRPGANSPEMWSEAIKILKGEY	DNTRPGANS(1)PEMWSEAIK	3157	UID3157	1	S438	S438;S475;S481;S389;S481;S377	DDX1 S438
24.6055	24.6518	25.194	23.6396	24.3324	23.4423	S	3		6100	___2	+	DK-MG EMP3 KO_DK-MG Control	0.999865	1.22485e-52	178.22	169.34	153.03	0.10136	421440000	114	1.36573	0.0310228	-1.01236	-3.073	Q8WUZ0;I3L1Q2	114;114	Q8WUZ0	Q8WUZ0	B-cell CLL/lymphoma 7 protein family member C	BCL7C	QSFHSEGSLQKGTEPSPGGTPQPSRPVSPAG	GTEPS(1)PGGTPQPS(0.021)RPVS(0.979)PAGPPEGVPEEAQPPR	17028	UID44776	2	S114	S114;S114	BCL7C S114
24.6055	24.6518	25.194	23.6396	24.3324	23.4423	S	3		6100	___2	+	DK-MG EMP3 KO_DK-MG Control	0.999681	2.26645e-95	219.35	206.57	219.35	0.61938	1162500000	126	1.36573	0.031013	-1.01236	-3.073	Q8WUZ0;I3L1Q2	126;126	Q8WUZ0	Q8WUZ0	B-cell CLL/lymphoma 7 protein family member C	BCL7C	TEPSPGGTPQPSRPVSPAGPPEGVPEEAQPP	GTEPSPGGTPQPSRPVS(1)PAGPPEGVPEEAQPPR	17030	UID44778	1;2	S126	S126;S126	BCL7C S126
28.1979	27.782	27.8124	26.8768	27.1512	26.7269	T	4		1807	___1	+	DK-MG EMP3 KO_DK-MG Control	0.981716	1.76766e-85	203.98	194.83	187.33	0.23959	3972400000	814	2.27895	0.00818219	-1.01248	-5.54423	E9PGC8;P78559	814;576	E9PGC8	E9PGC8	Microtubule-associated protein 1A;MAP1A heavy chain;MAP1 light chain LC2	MAP1A	LDTAEEGPPSTAIQGTPPSVPGLGQEEHVMK	DTGLGDKPFPLDTAEEGPPSTAIQGT(0.982)PPS(0.018)VPGLGQEEHVMK	23717	UID23435	1	T814	T814;T576	MAP1A T814
24.6826	24.434	24.2206	22.9454	23.9242	23.4298	S	2		6847	___1	+	DK-MG EMP3 KO_DK-MG Control	0.999907	4.07744e-72	234.8	220.55	218.38	0.55785	272450000	385	1.2888	0.0365464	-1.01259	-3.24028	Q9C0B0	385	Q9C0B0	Q9C0B0	RING finger protein unkempt homolog	UNK	LCRNSSLGSPSNLCGSPPGSIRKPPNLEGIV	NSSLGSPSNLCGS(1)PPGSIR	19069	UID19021	1	S385	S385	UNK S385
29.5761	28.5666	29.1093	27.805	28.357	28.0505	S	2		7275	___1	+	DK-MG EMP3 KO_DK-MG Control	0.999994	4.72066e-14	193.15	91.277	193.15	-0.091192	4484300000	19	1.27378	0.038075	-1.01318	-3.04697	Q9NVD7	19	Q9NVD7	Q9NVD7	Alpha-parvin	PARVA	SPQKSPSVPKSPTPKSPPSRKKDDSFLGKLG	SPTPKS(1)PPSR	20273	UID20225	1;2	S19	S19	PARVA S19
24.4135	23.883	24.235	23.0045	23.7415	22.7457	S	3		518	___1	+	DK-MG EMP3 KO_DK-MG Control	0.986675	1.24459e-09	99.774	89.536	99.774	-0.12981	155800000	483	1.24568	0.0404218	-1.01327	-3.01052	Q9H9B1;A0A1B0GV09;A0A1B0GU48;A0A0C4DGF8;A0A1W2PPZ7;A0A1B0GVZ8;A0A1B0GUD1;A0A0D9SER9;A0A0D9SF38	483;452;445;102;206;465;483;181;47	Q9H9B1	Q9H9B1	Histone-lysine N-methyltransferase EHMT1	EHMT1	AEQTAPGDSTGYMEVSLDSLDLRVKGILSSQ	SSAGSAEQTAPGDSTGYMEVS(0.987)LDS(0.013)LDLR	1652	UID1652	1	S483	S483;S452;S445;S102;S206;S465;S483;S181;S47	EHMT1 S483
27.208	26.7478	27.2331	25.7314	26.4242	25.9933	S	3		6906	___1	+	DK-MG EMP3 KO_DK-MG Control	1	9.19839e-66	242.8	233	242.8	-0.12891	1821400000	21	1.72791	0.0159539	-1.01331	-3.95405	Q9H0X4;B4DGG1;C9J1M4;C9J8V3;C9JJN3;C9JR71;C9JTF7;C9JP72;C9J3Y6;C9IYB9;C9K0C5	21;21;21;21;21;21;21;21;21;21;21	Q9H0X4	Q9H0X4	Protein ITFG3	ITFG3	DLEAEIHPLKNEERKSQENLGNPSKNEDNVK	NEERKS(1)QENLGNPSK	19283	UID19235	1	S21	S21;S21;S21;S21;S21;S21;S21;S21;S21;S21;S21	ITFG3 S21
24.4351	24.3135	24.5778	23.3314	23.5847	23.3681	S	2		6211	___1	+	DK-MG EMP3 KO_DK-MG Control	0.999778	1.02541e-06	128.09	110.98	109.79	0.45255	296500000	231	3.11294	0.00748571	-1.01405	-9.22705	Q92890;C9JNP9	231;135	Q92890	Q92890	Ubiquitin fusion degradation protein 1 homolog	UFD1L	HSGYAGELGFRAFSGSGNRLDGKKKGVEPSP	AFSGS(1)GNRLDGK	17435	UID17387	1	S231	S231;S135	UFD1L S231
29.0833	29.3378	29.9799	28.2254	28.8408	28.2926	T	2		7414	___1	+	DK-MG EMP3 KO_DK-MG Control	0.998338	2.41163e-16	171.87	153.26	171.87	0.029153	4700600000	249	1.3772	0.0304093	-1.01406	-3.06932	Q9P0K7	249	Q9P0K7	Q9P0K7	Ankycorbin	RAI14	QSLLLSKISQDADLKTPTKPKQHDQVSKISS	ISQDADLKT(0.998)PT(0.002)KPK	27405	UID27122	1	T249	T249	RAI14 T249
27.1452	26.6648	27.2374	25.578	26.4246	26.0026	S	3		2091;8217	___1	+	DK-MG EMP3 KO_DK-MG Control	0.976955	9.18115e-10	131.67	111.95	106.49	0.16037	1954300000	780	1.48651	0.025045	-1.01408	-3.35702	G3V3T3;S4R3H4;E7EQT4;Q9UKV3;G3V3B0	80;780;798;838;79	G3V3T3;S4R3H4	S4R3H4	Apoptotic chromatin condensation inducer in the nucleus	ACIN1	KISVVSATKGVPAGNSDTEGGQPGRKRRWGA	GVPAGNS(0.977)DT(0.023)EGGQPGRK	6137	UID6090	1	S780	S80;S780;S798;S838;S79	ACIN1 S780
25.1283	24.57	24.8992	23.5949	24.1514	23.8086	S	3		1798	___1	+	DK-MG EMP3 KO_DK-MG Control	0.989619	7.06462e-05	83.723	67.23	71.592	-0.35635	138870000	98	1.94088	0.0124895	-1.01423	-4.4259	F5H3X8;E9PFI7;Q8N3A8	98;324;345	F5H3X8	F5H3X8	Poly [ADP-ribose] polymerase 8	PARP8	DVCVTKSHRTFGRSLSSDPRAEQAMTAIKSH	S(0.002)LS(0.99)S(0.009)DPRAEQAMTAIK	5261	UID5214	1	S98	S98;S324;S345	PARP8 S98
28.4658	28.5249	28.802	27.4682	27.7968	27.4839	S	2		1258;7578	___1	+	DK-MG EMP3 KO_DK-MG Control	1	0.000570623	139.98	48.398	105.83	0.17907	3275400000	283	2.61283	0.00597351	-1.0146	-6.81015	B4DDD6;Q9UJU6;H0Y5J4	259;283;212	B4DDD6;Q9UJU6	Q9UJU6	Drebrin-like protein	DBNL	MSTTSISSPQPGKLRSPFLQKQLTQPETHFG	LRS(1)PFLQK	4224	UID4224	1	S283	S259;S283;S212	DBNL S283
26.3903	26.0702	26.646	24.8149	25.8317	25.4144	S	2		6121	___1	+	DK-MG EMP3 KO_DK-MG Control	1	1.86658e-05	162.64	131.11	107.55	0.36433	827870000	911	1.26576	0.0386258	-1.01516	-2.99592	Q8WWQ0	911	Q8WWQ0	Q8WWQ0	PH-interacting protein	PHIP	KKEKKKVNEEKDGPISPKKKKPKERKQKRLA	DGPIS(1)PKK	17093	UID17045	1	S911	S911	PHIP S911
26.5065	26.2888	26.8266	24.9607	26.0566	25.5516	S	3		3072	___2	+	DK-MG EMP3 KO_DK-MG Control	0.933795	3.18783e-33	176.77	137.3	125	0.035365	859110000	182	1.18351	0.0461571	-1.01769	-2.88221	O94842;C9J919;C9JNL1	182;159;211	O94842	O94842	TOX high mobility group box family member 4	TOX4	QSPEDRLSTTPSPTSSLHEDGVEDFRRQLPS	LS(0.001)T(0.178)T(0.639)PS(0.18)PT(0.005)S(0.062)S(0.934)LHEDGVEDFRR	8614	UID36363	2	S182	S182;S159;S211	TOX4 S182
26.1277	25.9582	25.6355	24.3919	25.1336	25.1428	S	2		4389	___1	+	DK-MG EMP3 KO_DK-MG Control	0.999802	9.3727e-33	168.26	151.96	106.29	-0.35091	988670000	210	1.46258	0.0257695	-1.0177	-3.5381	P78347;A0A494C1K3	210;371	P78347	P78347	General transcription factor II-I	GTF2I	VGGRVMVTDADRSILSPGGSCGPIKVKTEPT	SILS(1)PGGSCGPIK	11397	UID11349	1	S210	S210;S371	GTF2I S210
24.1971	23.9693	24.3954	22.9427	23.6033	22.961	S	2		5005	___1	+	DK-MG EMP3 KO_DK-MG Control	0.874731	1.73274e-15	155.22	116.42	155.22	0.15651	176710000	524	1.61923	0.0193754	-1.01825	-4.07832	Q16584	524	Q16584	Q16584	Mitogen-activated protein kinase kinase kinase 11	MAP3K11	GLDRRRNVFEVGPGDSPTFPRFRAIQLEPAE	NVFEVGPGDS(0.875)PT(0.125)FPR	13578	UID13530	1	S524	S524	MAP3K11 S524
28.2708	28.0542	28.2834	26.841	27.6045	27.1043	S	3		7608	___1	+	DK-MG EMP3 KO_DK-MG Control	1	7.6931e-157	292.43	282.46	121.75	1.7507	2610000000	260	1.46281	0.0257786	-1.01957	-4.32108	Q9UKL0	260	Q9UKL0	Q9UKL0	REST corepressor 1	RCOR1	VMDRHARKQKREREESEDELEEANGNNPIDI	REREES(1)EDELEEANGNNPIDIEVDQNK	21184	UID21136	1	S260	S260	RCOR1 S260
26.2185	26.0604	26.3298	25.1393	25.5581	24.8526	S	3		4107	___2	+	DK-MG EMP3 KO_DK-MG Control	1	3.28428e-64	220.96	214.93	217.01	-0.038963	15349000000	132	1.58238	0.021112	-1.01957	-4.65043	P51858	132	P51858	P51858	Hepatoma-derived growth factor	HDGF	EAAEGDGDKKGNAEGSSDEEGKLVIDEPAKE	KGNAEGS(1)S(1)DEEGKLVIDEPAK	11088	UID38836	1;2	S132	S132	HDGF S132
26.2185	26.0604	26.3298	25.1393	25.5581	24.8526	S	3		4107	___2	+	DK-MG EMP3 KO_DK-MG Control	1	3.28428e-64	220.96	214.93	217.01	-0.038963	15830000000	133	1.58238	0.0211036	-1.01957	-4.65043	P51858	133	P51858	P51858	Hepatoma-derived growth factor	HDGF	AAEGDGDKKGNAEGSSDEEGKLVIDEPAKEK	KGNAEGS(1)S(1)DEEGKLVIDEPAK	11089	UID38837	1;2	S133	S133	HDGF S133
25.9198	25.7606	26.0385	24.4933	25.3257	24.8408	S	2		5722;659	___2	+	DK-MG EMP3 KO_DK-MG Control	0.999613	2.40744e-44	220.89	220.89	207.43	-0.2612	1023600000	1186	1.39182	0.0294856	-1.01973	-4.00741	A0A2R8YFX5;H0YHA8;Q8IVL0	686;258;1186	A0A2R8YFX5;Q8IVL0	Q8IVL0	Neuron navigator 3	NAV3	AGATTSKLREPTKIGSGRSSPVTVNQTDKEK	IGS(1)GRS(0.792)S(0.208)PVT(0.001)VNQTDK	2233	UID30029	2	S1186	S686;S258;S1186	NAV3 S1186
25.9198	25.7606	26.0385	24.4933	25.3257	24.8408	S	2		5722;659	___2	+	DK-MG EMP3 KO_DK-MG Control	0.98715	2.40744e-44	220.89	220.89	220.89	-0.30842	1599700000	1190	1.39182	0.0294953	-1.01973	-4.00741	A0A2R8YFX5;H0YHA8;Q8IVL0	690;262;1190	A0A2R8YFX5;Q8IVL0	Q8IVL0	Neuron navigator 3	NAV3	TSKLREPTKIGSGRSSPVTVNQTDKEKEKVA	IGS(0.999)GRS(0.008)S(0.987)PVT(0.006)VNQTDK	2235	UID30031	1;2	S1190	S690;S262;S1190	NAV3 S1190
26.4712	26.2241	26.5591	25.5261	25.5188	25.148	S	3		4816	___1	+	DK-MG EMP3 KO_DK-MG Control	1	4.12624e-10	139.88	116.46	139.88	0.099722	1385000000	809	2.44094	0.00621255	-1.0205	-6.37338	Q14644	809	Q14644	Q14644	Ras GTPase-activating protein 3	RASA3	HAQYKRDKFKKTKYGSQEHPIGDKSFQNYIR	TKYGS(1)QEHPIGDK	12924	UID12876	1	S809	S809	RASA3 S809
24.3928	24.2049	24.3896	23.2517	23.8256	22.848	S	3		5793	___2	+	DK-MG EMP3 KO_DK-MG Control	0.995873	2.75681e-08	98.29	81.489	98.29	-0.34515	639010000	344	1.19913	0.0442486	-1.0207	-3.51531	Q8IZ21	344	Q8IZ21	Q8IZ21	Phosphatase and actin regulator 4	PHACTR4	SMGSELLPMISPRSPSPPLPTHIPPEPPRTP	S(0.004)PS(0.996)PPLPTHIPPEPPRT(1)PPFPAK	16072	UID43820	2	S344	S344	PHACTR4 S344
24.3928	24.2049	24.3896	23.2517	23.8256	22.848	T	4		5793	___2	+	DK-MG EMP3 KO_DK-MG Control	0.999998	2.75681e-08	98.29	81.489	85.069	0.01035	674800000	358	1.19913	0.0442365	-1.0207	-3.51531	Q8IZ21	358	Q8IZ21	Q8IZ21	Phosphatase and actin regulator 4	PHACTR4	PSPPLPTHIPPEPPRTPPFPAKTFQVVPEIE	S(0.011)PS(0.963)PPLPT(0.026)HIPPEPPRT(1)PPFPAK	26457	UID53970	2	T358	T358	PHACTR4 T358
29.7239	29.3148	29.6615	28.4669	28.6302	28.5375	S	3		6791	___2	+	DK-MG EMP3 KO_DK-MG Control	1	1.02953e-22	176.27	156.96	42.633	-0.28788	19567000000	67	2.07489	0.0102915	-1.02189	-7.52771	Q9BXP5;C9JUL9	67;74	Q9BXP5	Q9BXP5	Serrate RNA effector molecule homolog	SRRT	RGEYRDYDRNRRERFSPPRHELSPPQKRMRR	FS(1)PPRHELS(1)PPQK	18908	UID46656	1;2	S67	S67;S74	SRRT S67
29.7239	29.3148	29.6615	28.4669	28.6302	28.5375	S	3		6791	___2	+	DK-MG EMP3 KO_DK-MG Control	1	1.02953e-22	176.27	156.96	42.633	-0.28788	12765000000	74	2.07489	0.0102989	-1.02189	-7.52771	Q9BXP5;C9JUL9	74;81	Q9BXP5	Q9BXP5	Serrate RNA effector molecule homolog	SRRT	DRNRRERFSPPRHELSPPQKRMRRDWDEHSS	FS(1)PPRHELS(1)PPQK	18909	UID46657	2	S74	S74;S81	SRRT S74
27.4099	26.9166	26.6619	26.1432	26.0759	25.7023	S	3		5471	___1	+	DK-MG EMP3 KO_DK-MG Control	1	1.0718e-266	370.33	356.81	363.43	-0.077439	1525500000	113	1.62825	0.0191054	-1.02235	-3.94935	Q6VMQ6;A8MV73;F8WE35;F5H8I0;F5H2W9;F5H2H9;F5GZ10;F5H502;F5H1K9	113;113;113;113;113;113;113;113;113	Q6VMQ6	Q6VMQ6	Activating transcription factor 7-interacting protein 1	ATF7IP	NVKNKQDDDLNCEPLSPHNITPEPVSKLPAE	NKQDDDLNCEPLS(1)PHNITPEPVSK	15033	UID14985	1	S113	S113;S113;S113;S113;S113;S113;S113;S113;S113	ATF7IP S113
26.9679	26.7582	27.2243	25.5554	26.3872	25.9399	S	3		4517	___2	+	DK-MG EMP3 KO_DK-MG Control	1	4.7464e-127	264.38	255.2	223.47	-0.30248	3031400000	603	1.50322	0.0242253	-1.02263	-3.71148	Q05209;H3BM04	603;111	Q05209	Q05209	Tyrosine-protein phosphatase non-receptor type 12	PTPN12	SPLFRTPLSFTNPLHSDDSDSDERNSDGAVT	TPLSFTNPLHS(1)DDS(1)DSDERNSDGAVTQNK	11803	UID39551	1;2	S603	S603;S111	PTPN12 S603
26.9679	26.7582	27.2243	25.5554	26.3872	25.9399	S	3		4517	___2	+	DK-MG EMP3 KO_DK-MG Control	0.999571	4.7464e-127	264.38	255.2	182.02	-0.075851	3936200000	606	1.50322	0.0242342	-1.02263	-3.71148	Q05209;H3BM04	606;114	Q05209	Q05209	Tyrosine-protein phosphatase non-receptor type 12	PTPN12	FRTPLSFTNPLHSDDSDSDERNSDGAVTQNK	TPLSFTNPLHS(1)DDS(1)DSDERNSDGAVTQNK	11804	UID39552	1;2	S606	S606;S114	PTPN12 S606
27.4911	27.5876	27.9929	26.5091	27.0481	26.4465	T	2		7714	___1	+	DK-MG EMP3 KO_DK-MG Control	0.999997	0.000164496	157.97	106.02	157.97	0.13567	2935600000	1472	1.81326	0.0139202	-1.02264	-4.17163	Q9UQ35	1472	Q9UQ35	Q9UQ35	Serine/arginine repetitive matrix protein 2	SRRM2	HSLSGSSPGMKDIPRTPSRGRSECDSSPEPK	DIPRT(1)PSR	27616	UID27333	1	T1472	T1472	SRRM2 T1472
27.9308	27.8169	28.4252	26.7802	27.2425	27.0822	S	3		7459	___1	+	DK-MG EMP3 KO_DK-MG Control	1	4.3474e-254	367.89	353.65	366.04	0.43922	4207500000	59	1.85418	0.013309	-1.02265	-4.43233	Q9UBB9;F6XM96;F6UKU9;F6SQZ1	59;59;59;59	Q9UBB9	Q9UBB9	Tuftelin-interacting protein 11	TFIP11	QTKEEATYGVWAERDSDDERPSFGGKRARDY	EEATYGVWAERDS(1)DDERPSFGGK	20751	UID20703	1	S59	S59;S59;S59;S59	TFIP11 S59
26.4361	26.2747	26.1521	25.0956	25.5084	25.1861	S	3		525	___1	+	DK-MG EMP3 KO_DK-MG Control	1	4.45821e-45	222.51	198.03	149.32	0.11491	1666700000	12	2.39557	0.00637321	-1.02432	-6.83537	Q13286;H3BR00;A0A1B0GWD3;A0A1B0GV71;A0A1B0GW34;Q9UBD8;O95090;H3BR84;H3BQ48;H3BPL0;A0A1B0GV41;Q9UP10;Q9UBH5;A0A0D9SF04;A0A1B0GWH8	12;12;12;12;12;12;12;12;12;12;12;12;12;12;12	Q13286	Q13286	Battenin	CLN3	____MGGCAGSRRRFSDSEGEETVPEPRLPL	RRFS(1)DS(1)EGEETVPEPR	1684	UID1684	1;2	S12	S12;S12;S12;S12;S12;S12;S12;S12;S12;S12;S12;S12;S12;S12;S12	CLN3 S12
28.05	27.9083	28.001	27.0135	27.0914	26.7809	S	3		2788	___1	+	DK-MG EMP3 KO_DK-MG Control	1	1.83471e-59	221.31	203.02	201.17	0.054578	6982700000	439	2.52807	0.0062591	-1.02447	-10.0337	O43318;Q9UG54	439;93	O43318	O43318	Mitogen-activated protein kinase kinase kinase 7	MAP3K7;DKFZp586F0420	VPEIVISGNGQPRRRSIQDLTVTGTEPGQVS	RRS(1)IQDLTVTGTEPGQVSSR	7874	UID7827	1;2	S439	S439;S93	MAP3K7;DKFZp586F0420 S439
26.4478	25.9303	26.3626	24.6832	25.5615	25.4221	S	3		2832	___1	+	DK-MG EMP3 KO_DK-MG Control	0.98477	1.70652e-53	208.26	200.34	170.46	0.18186	922770000	39	1.36712	0.0309145	-1.0246	-3.24119	O43741	39	O43741	O43741	5'-AMP-activated protein kinase subunit beta-2	PRKAB2	AGGHAPGKEHKIMVGSTDDPSVFSLPDSKLP	IMVGS(0.985)T(0.015)DDPSVFSLPDSKLPGDK	7966	UID7919	1	S39	S39	PRKAB2 S39
25.7107	25.2539	25.4679	23.847	24.6454	24.8627	T	4		2994	___1	+	DK-MG EMP3 KO_DK-MG Control	0.999999	3.18094e-06	96.544	86.077	96.544	0.022394	1821200000	426	1.19991	0.0442205	-1.02581	-3.05472	O75533	426	O75533	O75533	Splicing factor 3B subunit 1	SF3B1	GYKVLPPPAGYVPIRTPARKLTATPTPLGGM	VLPPPAGYVPIRT(1)PARK	24434	UID24151	1	T426	T426	SF3B1 T426
24.9748	25.1785	24.9156	23.9066	24.327	23.7542	S	3		4951	___1	+	DK-MG EMP3 KO_DK-MG Control	1	1.13822e-20	130.44	118.13	127.67	-1.093	306540000	68	1.84638	0.0134	-1.02698	-5.43685	Q15672	68	Q15672	Q15672	Twist-related protein 1	TWIST1	GGAAGGGVGGGDEPGSPAQGKRGKKSAGCGG	SAGGGAGPGGAAGGGVGGGDEPGS(1)PAQGK	13386	UID13338	1	S68	S68	TWIST1 S68
25.4079	25.4866	25.6247	24.2636	24.7322	24.4422	S	3		6287	___2	+	DK-MG EMP3 KO_DK-MG Control	0.993133	4.75727e-36	164.14	148.69	114.52	-1.2514	401200000	455	2.10851	0.00995144	-1.02708	-6.82379	Q96BD5	455	Q96BD5	Q96BD5	PHD finger protein 21A	PHF21A	FGALTPTSPQSSHPDSPENEKTETTFTFPAP	YNAVLGFGALTPTSPQS(0.003)S(0.003)HPDS(0.993)PENEK	17577	UID45325	1;2	S455	S455	PHF21A S455
23.4028	22.7262	23.4524	21.9079	22.1742	22.4177	S	3		7430	___2	+	DK-MG EMP3 KO_DK-MG Control	1	4.76613e-07	124.25	102.04	88.427	0.57876	450790000	357	1.55489	0.0220676	-1.02719	-3.71305	Q9P270;D6RIF6	357;164	Q9P270	Q9P270	SLAIN motif-containing protein 2	SLAIN2	FSPSPRNSPRPSPKQSPRNSPRSRSPARGIE	NSPRPS(1)PKQS(1)PR	20647	UID48395	1;2	S357	S357;S164	SLAIN2 S357
26.2961	25.8272	26.1914	24.8847	25.6094	24.7369	S	2		4714	___1	+	DK-MG EMP3 KO_DK-MG Control	0.965813	7.20797e-20	203.88	140.15	202.92	0.42399	800400000	435	1.37023	0.0308677	-1.02791	-3.37303	Q13535;A0A590UJ01	435;32	Q13535	Q13535	Serine/threonine-protein kinase ATR	ATR	LSSNSDGISPKRRRLSSSLNPSKRAPKQTEE	RLS(0.966)S(0.033)S(0.001)LNPSK	12647	UID12599	1	S435	S435;S32	ATR S435
26.0639	25.5517	25.9983	24.8285	25.2679	24.4324	S	4		1089	___1	+	DK-MG EMP3 KO_DK-MG Control	0.998253	4.30659e-28	129.36	122.74	107.39	0.5625	934690000	490	1.52319	0.023409	-1.02838	-3.54564	A0A804HKD7;A0A0C4DG54;Q5R372;A0A0U1RRM5	490;502;490;137	A0A804HKD7	A0A804HKD7	Rab GTPase-activating protein 1-like	RABGAP1L	GGGPMSPQDDEAEEESDNELSSGTGDVSKDC	ESDKEEPVTPTSGGGPMSPQDDEAEEES(0.998)DNELS(0.001)SGTGDVSK	3755	UID3755	1	S490	S490;S502;S490;S137	RABGAP1L S490
23.8029	23.667	24.54	22.621	23.3688	22.9344	S	3		3498	___1	+	DK-MG EMP3 KO_DK-MG Control	0.996721	8.18365e-42	162.88	150.64	162.88	0.97823	208410000	166	1.35664	0.0319511	-1.02856	-2.96232	P16333	166	P16333	P16333	Cytoplasmic protein NCK1	NCK1	QVGWFPSNYVTEEGDSPLGDHVGSLSEKLAA	GSYNGQVGWFPSNYVT(0.003)EEGDS(0.997)PLGDHVGSLSEK	9446	UID9398	1	S166	S166	NCK1 S166
26.4081	26.5101	26.0988	25.1031	25.7955	25.0323	S	3		5701	___1	+	DK-MG EMP3 KO_DK-MG Control	0.972768	1.6475e-188	292	270.52	285.81	-0.017226	2031400000	55	1.47687	0.0253234	-1.0287	-3.76727	X6RLX0;Q8IUD2;G8JLD3;X6RM00;K7EIZ7;K7EKH8	55;55;55;55;55;55	X6RLX0	X6RLX0	ELKS/Rab6-interacting/CAST family member 1	ERC1	GSSGSSVGGGSGKTLSMENIQSLNAAYATSG	T(0.027)LS(0.973)MENIQSLNAAYATSGPMYLSDHENVGSETPK	15785	UID15737	1	S55	S55;S55;S55;S55;S55;S55	ERC1 S55
27.3995	27.1197	27.5167	26.0166	26.6706	26.261	S	2		1779	___1	+	DK-MG EMP3 KO_DK-MG Control	0.996172	4.86822e-05	157.77	85.725	157.28	0.27155	1764900000	1144	1.81233	0.0139643	-1.02923	-4.59067	E9PCH4;Q8TEU7;A0A5F9ZHG7;B7Z7Y1;D6RE77	1144;1094;760;1094;817	E9PCH4	E9PCH4	Rap guanine nucleotide exchange factor 6	RAPGEF6	LDVQGGAHKKRARRSSLLNAKKLYEDAQMAR	RS(0.004)S(0.996)LLNAK	5182	UID5135	1	S1144	S1144;S1094;S760;S1094;S817	RAPGEF6 S1144
25.6141	25.1432	25.3739	24.1578	24.6766	24.2081	S	3		244	___1	+	DK-MG EMP3 KO_DK-MG Control	1	1.11072e-10	147.07	129.44	147.07	-0.29465	392750000	1020	2.02787	0.011052	-1.02953	-4.81283	A0A0A0MRE5;Q9ULH1;H0YBF7;H0YBM4	1020;1027;848;384	A0A0A0MRE5	A0A0A0MRE5	Arf-GAP with SH3 domain, ANK repeat and PH domain-containing protein 1	ASAP1	QQPSEVTLKSHPLDLSPNVQSRDAIQKQASE	SHPLDLS(1)PNVQSR	666	UID667	1	S1020	S1020;S1027;S848;S384	ASAP1 S1020
30.38	30.1783	30.2147	29.139	29.4384	29.1067	S	2		5857	___1	+	DK-MG EMP3 KO_DK-MG Control	0.999969	4.52337e-18	189.61	173.41	79.633	0.43248	7510700000	668	2.57819	0.00606309	-1.02961	-8.40781	Q8N556	668	Q8N556	Q8N556	Actin filament-associated protein 1	AFAP1	LGLAIEPKSGTSSPQSPVFRHRTLENSPISS	S(0.001)GT(0.001)S(0.055)S(0.944)PQS(1)PVFR	16288	UID16240	1;2	S668	S668	AFAP1 S668
29.9408	29.6297	29.8112	28.6689	28.9176	28.7054	S	3		5993	___1	+	DK-MG EMP3 KO_DK-MG Control	0.999024	2.25614e-22	174.21	142.34	143.83	1.2816	11002000000	1417	2.96586	0.00681481	-1.02997	-8.65764	Q8NI27;A0A0C4DG98;H0Y7U4;H7C477;H0Y594;B7ZBA0	1417;1302;185;153;13;6	Q8NI27	Q8NI27	THO complex subunit 2	THOC2	EPEREQKRRKIDTHPSPSHSSTVKDSLIELK	IDTHPS(0.999)PS(0.001)HSSTVK	16678	UID16630	1	S1417	S1417;S1302;S185;S153;S13;S6	THOC2 S1417
28.7539	28.3896	28.4099	27.3554	27.7269	27.3777	S	3		3949	___1	+	DK-MG EMP3 KO_DK-MG Control	1	8.50012e-06	127.66	91.372	127.66	0.068654	3341300000	1061	2.44062	0.00619668	-1.03112	-6.11462	P46100;A0A096LNL9;A0A096LP59	1061;993;23	P46100	P46100	Transcriptional regulator ATRX	ATRX	SKKIRDKTSKKKDELSDYAEKSTGKGDSCDS	KKDELS(1)DYAEK	10488	UID10440	1	S1061	S1061;S993;S23	ATRX S1061
27.1319	26.8448	27.0851	25.8379	26.3066	25.8208	S	2		3638	___1	+	DK-MG EMP3 KO_DK-MG Control	1	2.6858e-258	379.59	338.61	320.43	-0.085821	2976900000	362	2.01515	0.011166	-1.03215	-5.66114	P23497;E9PHV6;H7C4B4	362;337;27	P23497	P23497	Nuclear autoantigen Sp-100	SP100	APRSEPVINNDNPLESNDEKEGQEATCSRPQ	SEPVINNDNPLES(1)NDEK	9794	UID9746	1	S362	S362;S337;S27	SP100 S362
25.2916	25.0851	25.9913	24.0655	24.5699	24.6361	T	3		2107	___1	+	DK-MG EMP3 KO_DK-MG Control	0.999989	9.63749e-33	214.48	202.06	214.48	0.12006	823410000	160	1.3727	0.0307126	-1.03215	-3.1457	G3V5T9;P24941;Q00526;K7EJ83	160;160;160;120	G3V5T9	G3V5T9	Cyclin-dependent kinase 2;Cyclin-dependent kinase 3	CDK2;CDK3	DFGLARAFGVPVRTYTHEVVTLWYRAPEILL	TYT(1)HEVVTLWYR	23919	UID23636	1	T160	T160;T160;T160;T120	CDK2;CDK3 T160
28.0912	27.7006	27.9601	26.7149	27.2204	26.72	S	2		7596	___1	+	DK-MG EMP3 KO_DK-MG Control	0.999999	2.0321e-111	289.22	244.1	286.61	0.60117	3350700000	1242	2.0103	0.0112612	-1.03224	-5.08042	Q9UKA4	1242	Q9UKA4	Q9UKA4	A-kinase anchor protein 11	AKAP11	KVKNPCLNVQSQRSVSPTFLNPSDENLKTLC	SVS(1)PTFLNPSDENLK	21133	UID21085	1	S1242	S1242	AKAP11 S1242
25.6288	25.5801	25.4907	24.7046	24.6232	24.2751	S	3		7678	___1	+	DK-MG EMP3 KO_DK-MG Control	0.889613	2.68974e-33	173.25	165.24	158.8	-0.025936	432970000	191	1.97745	0.0119298	-1.03224	-7.49253	Q9UNF1;Q5H909;Q5H907	191;173;153	Q9UNF1	Q9UNF1	Melanoma-associated antigen D2	MAGED2	KARKVKHLDGEEDGSSDQSQASGTTGGRRVS	HLDGEEDGS(0.11)S(0.89)DQSQASGTTGGR	21403	UID21355	1;2	S191	S191;S173;S153	MAGED2 S191
27.162	26.7698	26.3033	25.2419	26.1838	25.7116	S	4		3638	___1	+	DK-MG EMP3 KO_DK-MG Control	1	1.01519e-70	213.37	196.57	180.96	-0.20937	14508000000	18	1.30953	0.0353756	-1.0326	-2.80482	P23497	18	P23497	P23497	Nuclear autoantigen Sp-100	SP100	GGGGDLSTRRLNECISPVANEMNHLPAHSHD	RLNECIS(1)PVANEMNHLPAHSHDLQR	9788	UID9740	1	S18	S18	SP100 S18
26.2734	25.6898	26.7226	25.0679	25.3996	25.1205	S	4		4371	___1	+	DK-MG EMP3 KO_DK-MG Control	0.999811	4.74491e-48	167.7	155.89	167.7	-0.35678	517930000	209	1.20857	0.043352	-1.0326	-3.26563	P67809;H0Y449;C9J5V9	209;259;179	P67809	P67809	Nuclease-sensitive element-binding protein 1	YBX1	PPYYMRRPYGRRPQYSNPPVQGEVMEGADNQ	RPQYS(1)NPPVQGEVMEGADNQGAGEQGRPVR	11365	UID11317	1	S209	S209;S259;S179	YBX1 S209
25.9916	25.5157	26.2211	24.4867	25.3465	24.7962	S	2		6444	___1	+	DK-MG EMP3 KO_DK-MG Control	0.999988	0.0221646	95.608	60.676	95.608	0.49008	492440000	1353	1.44796	0.0264971	-1.03298	-3.16705	Q96K76	1353	Q96K76	Q96K76	Ubiquitin carboxyl-terminal hydrolase 47	USP47	KESSRLQKTGHRVTYSPRKEKALKIYLDGAP	VTYS(1)PRK	17937	UID17889	1	S1353	S1353	USP47 S1353
28.6505	28.1134	28.5518	27.1315	27.6426	27.4413	S	3		7704	___1	+	DK-MG EMP3 KO_DK-MG Control	1	2.47347e-84	236.5	204.7	192.89	-0.090402	6308600000	1275	2.00436	0.0114241	-1.03343	-4.65222	Q9UPT8;M0QY97	1275;882	Q9UPT8	Q9UPT8	Zinc finger CCCH domain-containing protein 4	ZC3H4	KQTPKTGSGSPFAGNSPAREGEQDAASLKDV	TGS(0.006)GS(0.994)PFAGNS(1)PAREGEQDAASLK	21471	UID21423	1;2	S1275	S1275;S882	ZC3H4 S1275
24.3018	23.8376	24.2598	22.8484	23.3088	23.1411	S	2		5818	___1	+	DK-MG EMP3 KO_DK-MG Control	0.999784	1.41786e-12	126.14	109.83	118.52	0.38687	189550000	253	2.1641	0.00941569	-1.03362	-5.16335	Q8N1G0;F8WCX2	253;253	Q8N1G0	Q8N1G0	Zinc finger protein 687	ZNF687	GSGSSPKATDIPASASPPPVAGVPFFKQSPG	ATDIPASAS(1)PPPVAGVPFFK	16148	UID16100	1;3	S253	S253;S253	ZNF687 S253
25.6166	25.1268	25.2643	24.1801	24.6798	24.0464	T	3		6388	___1	+	DK-MG EMP3 KO_DK-MG Control	1	3.65318e-06	119.23	82.636	119.23	0.008149	198910000	841	1.82407	0.0138195	-1.03383	-4.27726	Q96GP6	841	Q96GP6	Q96GP6	Scavenger receptor class F member 2	SCARF2	TPGPEKAATDLPAPETPRKKTPIQKPPRKKS	AATDLPAPET(1)PRKK	26815	UID26532	1	T841	T841	SCARF2 T841
26.326	26.3458	26.0451	25.607	25.0292	24.9783	T	3		2994	___2	+	DK-MG EMP3 KO_DK-MG Control	1	2.31073e-22	168.78	154.83	135.34	-0.29143	847180000	207	1.68087	0.016935	-1.03415	-4.62111	O75533	207	O75533	O75533	Splicing factor 3B subunit 1	SF3B1	PPSKRKRRWDQTADQTPGATPKKLSSWDQAE	RRWDQTADQT(1)PGAT(1)PK	24429	UID51942	1;2	T207	T207	SF3B1 T207
26.326	26.3458	26.0451	25.607	25.0292	24.9783	T	3		2994	___2	+	DK-MG EMP3 KO_DK-MG Control	1	1.03673e-36	214.73	195.46	168.78	-0.15282	4538700000	211	1.68087	0.0169276	-1.03415	-4.62111	O75533	211	O75533	O75533	Splicing factor 3B subunit 1	SF3B1	RKRRWDQTADQTPGATPKKLSSWDQAETPGH	RRWDQTADQT(1)PGAT(1)PK	24430	UID51943	1;2	T211	T211	SF3B1 T211
23.0156	22.8078	23.5676	21.9929	22.1071	22.1866	S	2		1730	___1	+	DK-MG EMP3 KO_DK-MG Control	0.992955	1.05192e-07	161.87	131.7	150.14	0.16229	117820000	269	1.41832	0.0281511	-1.03481	-4.43074	E7ET89;Q86UW9	269;360	E7ET89	E7ET89	Probable E3 ubiquitin-protein ligase DTX2	DTX2	AIGLPVCLSRAPQPTSPPASRLASKSHGSVK	APQPT(0.007)S(0.993)PPASR	5011	UID4964	1	S269	S269;S360	DTX2 S269
24.9389	24.6639	24.9033	23.811	24.075	23.5157	S	2		7792	___1	+	DK-MG EMP3 KO_DK-MG Control	0.974937	0.00382527	98.048	17.36	90.263	-0.16402	243000000	211	1.98128	0.011861	-1.03482	-5.64924	Q9Y320	211	Q9Y320	Q9Y320	Thioredoxin-related transmembrane protein 2	TMX2	VGRYTDVSTRYKVSTSPLTKQLPTLILFQGG	VST(0.009)S(0.975)PLT(0.016)K	21871	UID21823	1	S211	S211	TMX2 S211
25.0602	25.4202	25.9987	24.2746	24.566	24.5326	S	3		4711	___2	+	DK-MG EMP3 KO_DK-MG Control	1	0.00512208	100.09	51.292	63.754	0.2929	2203600000	292	1.29066	0.036405	-1.0353	-3.58934	Q13523	292	Q13523	Q13523	Serine/threonine-protein kinase PRP4 homolog	PRPF4B	SPIINESRSRDRGKKSRSPVDLRGKSKDRRS	S(1)RS(1)PVDLRGK	12638	UID40386	2	S292	S292	PRPF4B S292
25.0602	25.4202	25.9987	24.2746	24.566	24.5326	S	3		4711	___2	+	DK-MG EMP3 KO_DK-MG Control	1	0.00020622	127.7	67.298	63.754	0.2929	3611900000	294	1.29066	0.0364157	-1.0353	-3.58934	Q13523	294	Q13523	Q13523	Serine/threonine-protein kinase PRP4 homolog	PRPF4B	IINESRSRDRGKKSRSPVDLRGKSKDRRSRS	S(1)RS(1)PVDLRGK	12639	UID40387	1;2	S294	S294	PRPF4B S294
26.5642	26.5398	26.7509	25.2058	26.0651	25.4763	S	4		437	___2	+	DK-MG EMP3 KO_DK-MG Control	1	1.6746e-277	347.98	338.94	221.62	0.52966	4283400000	1202	1.32586	0.0345879	-1.03591	-3.94963	A0A0J9YX88;E9PJ24;B7ZM65;F8WEF5;A0A0J9YYB5;A0A0J9YWD5;Q9P1Y6	1202;1198;1198;1200;1200;1201;1202	A0A0J9YX88	A0A0J9YX88	PHD and RING finger domain-containing protein 1	PHRF1	TRSHSPERKGAVREASPAPLAQGEPGREDLP	EAS(1)PAPLAQGEPGREDLPTRLPALGEAHVS(1)PEVATADK	1304	UID29100	1;2	S1202	S1202;S1198;S1198;S1200;S1200;S1201;S1202	PHRF1 S1202
26.5642	26.5398	26.7509	25.2058	26.0651	25.4763	S	4		437	___2	+	DK-MG EMP3 KO_DK-MG Control	0.999949	4.7181e-101	221.62	210.91	179.32	0.59931	798270000	1229	1.32586	0.0345984	-1.03591	-3.94963	A0A0J9YX88;E9PJ24;B7ZM65;F8WEF5;A0A0J9YYB5;A0A0J9YWD5;Q9P1Y6	1229;1225;1225;1227;1227;1228;1229	A0A0J9YX88	A0A0J9YX88	PHD and RING finger domain-containing protein 1	PHRF1	EDLPTRLPALGEAHVSPEVATADKAPLQAPP	EAS(1)PAPLAQGEPGREDLPTRLPALGEAHVS(1)PEVATADK	1305	UID29101	2	S1229	S1229;S1225;S1225;S1227;S1227;S1228;S1229	PHRF1 S1229
25.2802	24.8634	25.2071	24.0746	24.2167	23.9498	S	3		7113	___1	+	DK-MG EMP3 KO_DK-MG Control	1	2.38215e-07	128.06	94.859	128.06	-0.38012	708190000	869	2.33411	0.00676788	-1.03652	-6.91728	Q9HCL0;D6RIG4;B4DLR6;B4DQ29;A0A087WTW3	869;648;49;80;49	Q9HCL0	Q9HCL0	Protocadherin-18	PCDH18	YSRSYRYALQDMDKFSLKDSGRGDSEAGDSD	YALQDMDKFS(1)LK	19905	UID19857	1	S869	S869;S648;S49;S80;S49	PCDH18 S869
26.409	25.8556	25.8828	24.9129	25.2933	24.8316	S	4		4807	___1	+	DK-MG EMP3 KO_DK-MG Control	1	2.0469e-145	276.95	252.59	263.77	-0.53147	3646800000	215	1.91888	0.0125032	-1.03653	-4.5157	Q14558;B4DP31;C9J168;C9JUN4	215;141;141;141	Q14558	Q14558	Phosphoribosyl pyrophosphate synthase-associated protein 1	PRPSAP1	GEAQCTELDMDDGRHSPPMVKNATVHPGLEL	LGLAVIHGEAQCTELDMDDGRHS(1)PPMVK	12907	UID12859	1	S215	S215;S141;S141;S141	PRPSAP1 S215
26.7013	26.1895	26.5216	25.3109	25.6447	25.3471	S	3		128	___1	+	DK-MG EMP3 KO_DK-MG Control	0.99994	8.07144e-44	208.28	191.53	200.27	0.1838	1272000000	200	2.17924	0.00950645	-1.03657	-5.65015	Q7Z478;A0A087WYN9	200;200	Q7Z478	Q7Z478	ATP-dependent RNA helicase DHX29	DHX29	KSRPKFQSPQIQATISPPLQPKTKTYEEDPK	FQSPQIQATIS(1)PPLQPK	271	UID272	1	S200	S200;S200	DHX29 S200
25.4214	25.0617	25.1459	23.87	24.6446	24.0039	S	2		381	___1	+	DK-MG EMP3 KO_DK-MG Control	0.992516	0.000222227	85.742	73.181	85.742	-0.21753	351540000	29	1.4816	0.0252673	-1.03682	-3.94921	A0A0C4DGW2;P57768;E5RGQ6;E5RGS8;E5RHF1;E5RH07;E5RJ65;E5RG30	29;29;29;29;29;29;29;29	A0A0C4DGW2	A0A0C4DGW2	Sorting nexin-16	SNX16	NSASSFTTNRNQRSSSFGSVSTSSNSSKGQL	S(0.004)S(0.004)S(0.993)FGSVSTSSNSSK	1073	UID1073	1	S29	S29;S29;S29;S29;S29;S29;S29;S29	SNX16 S29
25.154	24.7757	25.2416	23.8992	24.1907	23.9704	S	3		3550	___1	+	DK-MG EMP3 KO_DK-MG Control	0.963633	8.31779e-06	87.468	75.68	79.445	0.38983	350820000	142	2.20089	0.00924508	-1.03702	-6.18179	P18583	142	P18583	P18583	Protein SON	SON	KKYKRQPEESESKTKSHDDGNIDLESDSFLK	T(0.036)KS(0.964)HDDGNIDLESDSFLK	9567	UID9519	1	S142	S142	SON S142
25.5962	24.9527	25.3901	24.1235	24.5585	24.1456	S	3		4692	___1	+	DK-MG EMP3 KO_DK-MG Control	0.993123	2.38657e-21	132.07	118.73	116.53	0.62044	795650000	222	1.85135	0.0134104	-1.03713	-4.38288	Q13425;H0YCS0;H7BY41	222;91;79	Q13425	Q13425	Beta-2-syntrophin	SNTB2	PSLVSDLPWEGAAPQSPSFSGSEDSGSPKHQ	KPSLVSDLPWEGAAPQS(0.993)PS(0.006)FSGSEDSGSPK	12525	UID12477	1;2	S222	S222;S91;S79	SNTB2 S222
25.2035	24.6971	25.0482	23.7188	24.2586	23.8591	S	3		627	___1	+	DK-MG EMP3 KO_DK-MG Control	0.999606	4.55419e-06	112.82	99.501	109.87	1.2291	149620000	341	2.0271	0.0110371	-1.03744	-4.7066	A0A2R8Y700;A0A2R8Y7A1;A0A2R8YED7;Q8WXI2;A0A2R8Y7K8;A0A2R8Y5S6;A0A2R8Y622;A0A2R8YGJ7;A0A2U3TZH5;A0A2R8Y604;A0A2R8YE27;A0A2R8YE71	341;341;341;390;341;341;341;341;390;26;113;138	A0A2R8Y700	A0A2R8Y700	Connector enhancer of kinase suppressor of ras 2	CNKSR2	LRGHMVGKPVHKGSESPNSFLDQEYRKRFNI	GSES(1)PNSFLDQEYRK	2073	UID2073	1	S341	S341;S341;S341;S390;S341;S341;S341;S341;S390;S26;S113;S138	CNKSR2 S341
26.4651	25.9965	26.2324	24.9018	25.5001	25.1777	S	2		529	___1	+	DK-MG EMP3 KO_DK-MG Control	1	4.77098e-06	151.66	105.02	136.49	-0.30283	728520000	998	1.98109	0.0118535	-1.03812	-4.72882	E7EUR8;A0A1B0GVL4;P78312	998;1435;1144	E7EUR8	E7EUR8	Protein FAM193A	FAM193A	SPGEHQQNSKLVLAESPQPKGKNK_______	LVLAES(1)PQPK	1691	UID1691	1	S998	S998;S1435;S1144	FAM193A S998
25.5933	25.2855	25.3973	24.309	24.6155	24.2372	S	2		7068	___1	+	DK-MG EMP3 KO_DK-MG Control	0.999245	7.3168e-60	252.2	221.72	252.2	-0.67021	491680000	18	2.57912	0.00608228	-1.03815	-7.07245	Q9HAS0;J3KRR1;J9JIC5;J3QKQ1	18;10;18;18	Q9HAS0	Q9HAS0	Protein Njmu-R1	C17orf75	PSLQESMDGDEKELESSEEGGSAEERRLEPP	ELES(0.999)S(0.001)EEGGSAEER	19738	UID19690	1	S18	S18;S10;S18;S18	C17orf75 S18
23.9014	23.5223	23.8613	22.6546	22.5042	23.0109	S	2		4851	___1	+	DK-MG EMP3 KO_DK-MG Control	1	0.00404909	81.923	52.965	67.061	-0.09207	105450000	271	2.18585	0.00953659	-1.03844	-5.39612	Q14980;A0A087WY61;F5H4J1;F5H6Y5	271;271;271;271	Q14980	Q14980	Nuclear mitotic apparatus protein 1	NUMA1	QRIDRLALLNEKQAASPLEPKELEELRDKNE	QAAS(1)PLEPK	13118	UID13070	1	S271	S271;S271;S271;S271	NUMA1 S271
25.4324	24.9825	25.5374	24.5308	24.478	23.8265	S	2		5411	___1	+	DK-MG EMP3 KO_DK-MG Control	0.999168	1.12636e-18	178.23	142.58	177.88	0.11634	442720000	1291	1.61255	0.0198416	-1.039	-3.66749	Q6P4R8	1291	Q6P4R8	Q6P4R8	Nuclear factor related to kappa-B-binding protein	NFRKB	GSSKAVSTVVVTTAPSPKQAPEQQ_______	AVSTVVVTT(0.001)APS(0.999)PK	14886	UID14838	1	S1291	S1291	NFRKB S1291
26.629	26.435	26.9099	25.0558	26.1228	25.6758	S	4		4858	___1	+	DK-MG EMP3 KO_DK-MG Control	0.99483	3.29541e-97	217.97	211.16	173.3	0.18448	1927400000	478	1.21657	0.0428727	-1.03979	-3.07009	Q14D04	478	Q14D04	Q14D04	Ventricular zone-expressed PH domain-containing protein homolog 1	VEPH1	DDGEDENRGDIPASISLSEIDPLGQGNDKLP	GVGSDDGEDENRGDIPAS(0.001)IS(0.995)LS(0.005)EIDPLGQGNDKLPFK	13147	UID13099	1;2	S478	S478	VEPH1 S478
23.2821	23.2747	23.1392	22.1233	22.4239	22.0278	T	3		5310	___1	+	DK-MG EMP3 KO_DK-MG Control	0.988738	5.60628e-06	87.339	79.627	87.339	0.053921	33910000	431	2.18466	0.009487	-1.04029	-8.12295	Q63HK5	431	Q63HK5	Q63HK5	Teashirt homolog 3	TSHZ3	NSAMKKGKPIVETPVTPTITTLLDEKVQSVP	GKPIVET(0.001)PVT(0.989)PT(0.009)IT(0.001)T(0.001)LLDEK	26076	UID25793	1	T431	T431	TSHZ3 T431
25.5385	25.1161	24.7418	23.9856	24.1647	24.1251	Y	3		2784	___1	+	DK-MG EMP3 KO_DK-MG Control	0.998925	6.50938e-08	163.12	149.18	162.21	0.16239	262870000	60	1.40351	0.0289205	-1.04032	-4.39951	O43294;H3BSN4;H3BS04;H3BN49	60;43;43;43	O43294	O43294	Transforming growth factor beta-1-induced transcript 1 protein	TGFB1I1	GSGESSGASGDKDHLYSTVCKPRSPKPAAPA	DHLY(0.999)S(0.001)TVCKPR	27946	UID27609	1	Y60	Y60;Y43;Y43;Y43	TGFB1I1 Y60
24.2025	23.859	24.205	22.9326	22.9441	23.2683	S	2		7822	___1	+	DK-MG EMP3 KO_DK-MG Control	1	4.09929e-72	234.77	180.17	226.67	0.18176	418220000	411	2.54609	0.0064759	-1.0405	-6.53996	Q9Y3M8;H3BRG5	411;396	Q9Y3M8	Q9Y3M8	StAR-related lipid transfer protein 13	STARD13	HIPKDHKPGTFPKALSIESLSPTDSSNGVNW	ALS(1)IESLSPTDSSNGVNWR	21892	UID21844	1	S411	S411;S396	STARD13 S411
26.5596	26.3442	26.9267	25.453	25.6911	25.5633	S	3		1377	___2	+	DK-MG EMP3 KO_DK-MG Control	0.999949	5.24734e-36	155.98	147.91	130.49	-0.26899	3537300000	2044	1.81768	0.0139434	-1.04103	-5.67508	C9J0Q5;Q9Y618;C9JE98;C9J7T7;A0A384DVL6	2044;2054;2044;1602;1619	C9J0Q5	C9J0Q5	Nuclear receptor corepressor 2	NCOR2	GYHGSSYSPEGVEPVSPVSSPSLTHDKGLPK	SLGYHGSSYSPEGVEPVS(1)PVS(0.673)S(0.269)PS(0.055)LT(0.003)HDK	4522	UID32318	1;2;3	S2044	S2044;S2054;S2044;S1602;S1619	NCOR2 S2044
23.23	23.2497	23.2758	21.8726	22.2027	22.5558	S	2		7828	___1	+	DK-MG EMP3 KO_DK-MG Control	0.999948	6.92905e-59	221.37	199.18	116.29	0.96051	148340000	672	1.47434	0.025424	-1.04151	-5.26776	Q9Y3T9	672	Q9Y3T9	Q9Y3T9	Nucleolar complex protein 2 homolog	NOC2L	KDEDRKQFKDLFDLNSSEEDDTEGFSERGIL	DLFDLNS(1)S(1)EEDDTEGFSER	21929	UID21881	1;2	S672	S672	NOC2L S672
26.8441	26.3528	26.7935	25.6724	25.8229	25.3703	S	3		5820	___1	+	DK-MG EMP3 KO_DK-MG Control	0.999078	5.89366e-86	237.33	223.09	218.89	0.097848	2013600000	31	2.12128	0.00982716	-1.04158	-5.07924	Q8N1G2;Q5T7F5	31;31	Q8N1G2	Q8N1G2	Cap-specific mRNA (nucleoside-2'-O-)-methyltransferase 1	CMTR1	QKKRVAELALSLSSTSDDEPPSSVSHGAKAS	RVAELALSLSST(0.001)S(0.999)DDEPPSSVSHGAK	16164	UID16116	1	S31	S31;S31	CMTR1 S31
29.347	29.4297	29.5676	28.3921	28.6797	28.1476	S	2		3533	___1	+	DK-MG EMP3 KO_DK-MG Control	0.998252	2.12131e-26	181.77	173.28	174.02	0.76766	7411900000	575	1.94108	0.0125045	-1.04165	-6.24948	P17812;B4E1E0	575;419	P17812	P17812	CTP synthase 1;CTP synthase	CTPS1	RLSPRDTYSDRSGSSSPDSEITELKFPSINH	SGSS(0.002)S(0.998)PDSEITELK	9532	UID9484	1;2	S575	S575;S419	CTPS1 S575
26.8935	26.3233	26.6871	25.4447	25.8707	25.4629	S	4		3974	___1	+	DK-MG EMP3 KO_DK-MG Control	0.904115	3.46808e-07	66.898	59.581	66.898	0.012758	808540000	426	2.02877	0.0110819	-1.04188	-4.79922	P47974	426	P47974	P47974	Zinc finger protein 36, C3H1 type-like 2	ZFP36L2	APPSATLPAGAAAPPSPPFSFQLPRRLSDSP	SQQQQQQQGLAPPAQPPAPPS(0.034)AT(0.034)LPAGAAAPPS(0.904)PPFS(0.029)FQLPR	10686	UID10638	1	S426	S426	ZFP36L2 S426
26.0921	25.7019	25.7528	24.3272	25.1314	24.9619	S	2		5282	___1	+	DK-MG EMP3 KO_DK-MG Control	1	5.69445e-06	133.48	118.58	76.927	0.21436	1066000000	2101	1.48249	0.0252194	-1.04212	-3.80807	Q5VUA4	2101	Q5VUA4	Q5VUA4	Zinc finger protein 318	ZNF318	EGERNSPNPRSVRIPSPNILKTGLTENVDRG	IPS(1)PNILK	14346	UID14298	1	S2101	S2101	ZNF318 S2101
28.4398	28.3628	28.6469	27.2514	27.6868	27.3839	S	3		5273	___1	+	DK-MG EMP3 KO_DK-MG Control	1	7.41186e-95	279.96	257.43	245.66	-0.54644	3812700000	1422	2.38173	0.00629044	-1.04244	-6.75759	Q5UIP0	1422	Q5UIP0	Q5UIP0	Telomere-associated protein RIF1	RIF1	ITPNQKTLRRSSRRRSEVVESTTESQDKENS	RRS(1)EVVESTTESQDK	14278	UID14230	1	S1422	S1422	RIF1 S1422
25.7431	25.8158	25.9256	24.5696	24.9983	24.7893	S	3		4848	___1	+	DK-MG EMP3 KO_DK-MG Control	1	1.89584e-18	158.52	151.07	153.19	0.351	601760000	383	2.19702	0.00920392	-1.04246	-7.74321	Q14966	383	Q14966	Q14966	Zinc finger protein 638	ZNF638	GSKKNYQSQADIPIRSPFGIVKASWLPKFSH	NYQSQADIPIRS(1)PFGIVK	13097	UID13049	1	S383	S383	ZNF638 S383
23.989	23.905	23.8987	22.6449	23.3335	22.6825	S	2		7435	___1	+	DK-MG EMP3 KO_DK-MG Control	0.999825	5.79678e-10	131.66	95.107	131.66	0.096096	248070000	560	1.38826	0.0296413	-1.04399	-4.63128	Q9P2B4	560	Q9P2B4	Q9P2B4	CTTNBP2 N-terminal-like protein	CTTNBP2NL	DTSHSPTPGKVSSPLSPLSPGIKSPTIPRAE	VSSPLS(1)PLSPGIK	20680	UID20632	1;2	S560	S560	CTTNBP2NL S560
26.8034	26.4789	26.79	25.3447	26.049	25.5464	S	2		888	___1	+	DK-MG EMP3 KO_DK-MG Control	0.999874	9.9287e-38	215.87	189.16	164.81	0.23446	1268300000	1878	1.6635	0.017343	-1.04409	-4.44884	A0A6Q8PGB0;P24928	1878;1878	A0A6Q8PGB0	A0A6Q8PGB0	DNA-directed RNA polymerase II subunit RPB1	POLR2A	TSPKYSPTSPKYSPTSPTYSPTTPKYSPTSP	YSPTS(1)PTYSPTTPK	3000	UID3000	1	S1878	S1878;S1878	POLR2A S1878
24.9017	24.3027	25.2782	23.6909	24.0122	23.6465	T	2		4463	___1	+	DK-MG EMP3 KO_DK-MG Control	0.999968	2.76804e-06	132.14	108.96	122.75	-0.36644	508400000	14	1.29108	0.0362482	-1.04435	-3.40707	Q01196;A8MZI9;H9KVB1;C9JWM1	14;29;14;28	Q01196	Q01196	Runt-related transcription factor 1	RUNX1	__MRIPVDASTSRRFTPPSTALSPGKMSEAL	RFT(1)PPSTALS(1)PGK	25354	UID25071	1;2	T14	T14;T29;T14;T28	RUNX1 T14
24.283	23.3835	24.1963	22.4472	23.2087	23.073	T	3		2532	___1	+	DK-MG EMP3 KO_DK-MG Control	0.994549	0.000502194	73.057	56.694	58.864	0.45455	74816000	12	1.30184	0.0356626	-1.04464	-2.82154	K7ESF5	12	K7ESF5	K7ESF5		SLC44A2	____MEDERKNGAYGTPQKYDPTFKGPIYNR	NGAY(0.005)GT(0.995)PQKYDPT(0.001)FK	24165	UID23882	1	T12	T12	SLC44A2 T12
25.2484	25.3562	25.8339	23.8832	24.9188	24.5022	S	3		631	___1	+	DK-MG EMP3 KO_DK-MG Control	1	0.000816627	81.526	43.971	64.476	0.22839	462620000	708	1.2792	0.0377465	-1.0448	-2.98043	Q13136;A0A2R8Y7R9;H0YDW2	708;690;112	Q13136	Q13136	Liprin-alpha-1	PPFIA1	SPPGSGRSTPRRIPHSPAREVDRLGVMTLLP	RIPHS(1)PAREVDR	2122	UID2122	1	S708	S708;S690;S112	PPFIA1 S708
23.0928	22.1639	23.1435	21.5049	21.8513	21.9078	S	2		3921	___1	+	DK-MG EMP3 KO_DK-MG Control	0.993611	0.000363902	137.46	115.12	103.26	0.062337	65808000	655	1.1792	0.0466212	-1.0454	-3.0531	P42684	655	P42684	P42684	Abelson tyrosine-protein kinase 2	ABL2	KETCFTRDRKGGFFSSFMKKRNAPTPPKRSS	GGFFS(0.006)S(0.994)FMK	10378	UID10330	1	S655	S655	ABL2 S655
25.1375	24.9156	25.3772	23.787	24.4155	24.0914	S	3		1734;4694	___1	+	DK-MG EMP3 KO_DK-MG Control	1	2.08459e-06	161.87	115.48	76.759	-0.15298	13105000000	1350	1.92467	0.0124447	-1.04552	-4.64328	E7ETY2;A0A3B3IS06;Q13428	1350;1236;1350	E7ETY2;Q13428	Q13428	Treacle protein	TCOF1	KESSRKGWESRKRKLSGDQPAARTPRSKKKK	RKLS(1)GDQPAAR	5025	UID4978	1	S1350	S1350;S1236;S1350	TCOF1 S1350
24.849	25.0459	25.5817	23.8162	24.4133	24.1083	S	3		5195	___3	+	DK-MG EMP3 KO_DK-MG Control	1	3.50413e-09	108.38	98.972	99.396	0.20478	667450000	106	1.66021	0.0174337	-1.04629	-3.7549	Q5STZ8;Q8NE71;A0A0G2JJB9;F5GYK6	106;105;106;8	Q5STZ8	Q5STZ8	ATP-binding cassette sub-family F member 1	ABCF1	DDGEEKELMERLKKLSVPTSDEEDEVPAPKP	KLS(1)VPT(1)S(1)DEEDEVPAPKPR	14051	UID69595	2;3	S106	S106;S105;S106;S8	ABCF1 S106
24.849	25.0459	25.5817	23.8162	24.4133	24.1083	S	3		5195	___3	+	DK-MG EMP3 KO_DK-MG Control	1	4.39488e-37	195.53	176.49	99.396	0.20478	15553000000	110	1.66021	0.0174263	-1.04629	-3.7549	Q5STZ8;Q8NE71;A0A0G2JJB9;F5GYK6	110;109;110;12	Q5STZ8	Q5STZ8	ATP-binding cassette sub-family F member 1	ABCF1	EKELMERLKKLSVPTSDEEDEVPAPKPRGGK	KLS(1)VPT(1)S(1)DEEDEVPAPKPR	14052	UID69596	1;2;3	S110	S110;S109;S110;S12	ABCF1 S110
24.849	25.0459	25.5817	23.8162	24.4133	24.1083	T	3		5195	___3	+	DK-MG EMP3 KO_DK-MG Control	1	1.22482e-36	193.93	171.29	99.396	0.20478	10429000000	109	1.66021	0.0174411	-1.04629	-3.7549	Q5STZ8;Q8NE71;A0A0G2JJB9;F5GYK6	109;108;109;11	Q5STZ8	Q5STZ8	ATP-binding cassette sub-family F member 1	ABCF1	EEKELMERLKKLSVPTSDEEDEVPAPKPRGG	KLS(1)VPT(1)S(1)DEEDEVPAPKPR	25991	UID81300	1;2;3	T109	T109;T108;T109;T11	ABCF1 T109
27.5059	26.6636	26.8479	25.3004	26.3375	26.2403	S	2		2136;5197	___1	+	DK-MG EMP3 KO_DK-MG Control	1	7.84228e-22	163.92	154.73	131.45	-0.16479	1680100000	446	1.15194	0.0498739	-1.04635	-2.5033	H0Y2V6;Q5SW79;H0YB66	410;446;30	H0Y2V6;Q5SW79	Q5SW79	Centrosomal protein of 170 kDa	CEP170	RGGHGVPHGKLLKQKSEEPSVSIPFLQTALL	QKS(1)EEPSVSIPFLQTALLR	6278	UID6231	1	S446	S410;S446;S30	CEP170 S446
29.0334	28.6009	29.0249	27.5978	28.0988	27.8232	S	3		6170	___2	+	DK-MG EMP3 KO_DK-MG Control	1	3.4809e-110	271.6	246.81	149.98	-0.21262	10059000000	1970	2.16921	0.00948696	-1.04647	-5.14471	Q92614	1970	Q92614	Q92614	Unconventional myosin-XVIIIa	MYO18A	MVTKYQKRKNKLEGDSDVDSELEDRVDGVKS	NKLEGDS(1)DVDS(1)ELEDRVDGVK	17334	UID45082	1;2	S1970	S1970	MYO18A S1970
29.0334	28.6009	29.0249	27.5978	28.0988	27.8232	S	3		6170	___2	+	DK-MG EMP3 KO_DK-MG Control	1	3.4809e-110	271.6	246.81	149.98	-0.21262	5691700000	1974	2.16921	0.00947899	-1.04647	-5.14471	Q92614	1974	Q92614	Q92614	Unconventional myosin-XVIIIa	MYO18A	YQKRKNKLEGDSDVDSELEDRVDGVKSWLSK	NKLEGDS(1)DVDS(1)ELEDRVDGVK	17335	UID45083	2	S1974	S1974	MYO18A S1974
29.6664	29.097	29.115	27.7975	28.7263	28.2133	S	2		7558	___1	+	DK-MG EMP3 KO_DK-MG Control	1	0	422.41	395.38	339.47	-0.11016	15234000000	1468	1.41261	0.0283696	-1.04707	-3.19972	Q9UIG0	1468	Q9UIG0	Q9UIG0	Tyrosine-protein kinase BAZ1B	BAZ1B	KRKKFPDRLAEDEGDSEPEAVGQSRGRRQKK	LAEDEGDS(1)EPEAVGQSR	21023	UID20975	1	S1468	S1468	BAZ1B S1468
23.6937	24.2664	24.015	23.008	23.0796	22.7462	S	2		930	___3	+	DK-MG EMP3 KO_DK-MG Control	1	0.000674347	75.102	46.462	63.16	0.65632	134150000	10	2.01559	0.0111809	-1.04712	-5.39072	A0A7I2V4A1	10	A0A7I2V4A1	A0A7I2V4A1			______XKEQEKEKKSVGLMYHDASRWGLTL	KS(1)VGLMY(1)HDAS(1)R	3158	UID58750	3	S10	S10	S10
23.6937	24.2664	24.015	23.008	23.0796	22.7462	S	2		930	___3	+	DK-MG EMP3 KO_DK-MG Control	1	0.000674347	75.102	46.462	63.16	0.65632	134150000	19	2.01559	0.0111957	-1.04712	-5.39072	A0A7I2V4A1	19	A0A7I2V4A1	A0A7I2V4A1			QEKEKKSVGLMYHDASRWGLTLQTYVQLTML	KS(1)VGLMY(1)HDAS(1)R	3159	UID58751	3	S19	S19	S19
23.6937	24.2664	24.015	23.008	23.0796	22.7462	Y	2		930	___3	+	DK-MG EMP3 KO_DK-MG Control	1	0.000674347	75.102	46.462	63.16	0.65632	134150000	15	2.01559	0.0111883	-1.04712	-5.39072	A0A7I2V4A1	15	A0A7I2V4A1	A0A7I2V4A1			_XKEQEKEKKSVGLMYHDASRWGLTLQTYVQ	KS(1)VGLMY(1)HDAS(1)R	27890	UID83146	3	Y15	Y15	Y15
22.7217	22.1104	22.7323	21.0951	22.1227	21.204	S	3		2404	___1	+	DK-MG EMP3 KO_DK-MG Control	0.999501	1.86594e-13	119.31	107.79	119.31	1.5584	53131000	1154	1.19474	0.0446645	-1.04752	-2.71862	J3KNV1;O60281	1154;1159	J3KNV1	J3KNV1	Zinc finger protein 292	ZNF292	NLNTPNNGKFVYFLPSPVNSSNPFFTSQTKA	FVYFLPS(1)PVNSSNPFFTSQTK	7018	UID6971	1	S1154	S1154;S1159	ZNF292 S1154
26.4438	26.1219	26.5249	25.1961	25.733	25.0181	S	2		7671	___1	+	DK-MG EMP3 KO_DK-MG Control	1	2.02155e-15	193.98	129.75	188.63	-0.097626	978220000	780	1.66921	0.0171611	-1.04782	-4.23196	Q9UN70;A0A087WYB5	780;31	Q9UN70	Q9UN70	Protocadherin gamma-C3	PCDHGC3	DSRRSDPLLKKPGAASPLASRQNTLRSCDPV	KPGAAS(1)PLASR	21383	UID21335	1	S780	S780;S31	PCDHGC3 S780
22.4117	22.6432	22.4855	20.9641	21.788	21.6446	S	3		5256	___2	+	DK-MG EMP3 KO_DK-MG Control	1	1.53011e-13	114.52	102.78	114.52	-0.47669	317540000	772	1.33717	0.0333946	-1.04789	-3.98216	Q5TC82	772	Q5TC82	Q5TC82	Roquin-1	RC3H1	RRKEIMAQLEERKVISPPPFAPSPTLPPTFH	VIS(1)PPPFAPSPTLPPTFHPEEFLDEDLK	14201	UID41949	1;2	S772	S772	RC3H1 S772
23.6366	23.3585	23.4886	22.3326	22.5953	22.4117	S	2		2665	___1	+	DK-MG EMP3 KO_DK-MG Control	0.990934	1.39441e-17	170.56	133.71	144.8	-0.16524	75788000	21	3.13933	0.00661307	-1.04803	-9.37189	O14715;Q99666;F8W705;C9J1W9;C9JF75	21;21;21;21;21	O14715	O14715	RANBP2-like and GRIP domain-containing protein 8;RANBP2-like and GRIP domain-containing protein 5/6	RGPD8;RGPD5;RGPD6	ADVERYVASVLGLTPSPRQKSMKGFYFAKLY	YVASVLGLT(0.009)PS(0.991)PR	7500	UID7453	1	S21	S21;S21;S21;S21;S21	RGPD8;RGPD5;RGPD6 S21
27.452	26.8669	27.8562	25.7941	26.7392	26.4974	S	3		396;4741	___1	+	DK-MG EMP3 KO_DK-MG Control	1	2.97075e-21	203.2	170.2	99.834	0.12838	3355100000	1217	1.22031	0.0426648	-1.04814	-2.59755	A0A0D9SF54;Q13813;A0A0D9SGF6	1197;1217;1217	A0A0D9SF54;Q13813	Q13813	Spectrin alpha chain, non-erythrocytic 1	SPTAN1	VATFNSIKELNERWRSLQQLAEERSQLLGSA	WRS(1)LQQLAEER	1141	UID1141	1	S1217	S1197;S1217;S1217	SPTAN1 S1217
24.8884	24.8177	25.4242	24.1847	24.0366	23.7608	S	2		4463	___2	+	DK-MG EMP3 KO_DK-MG Control	0.999977	2.76804e-06	132.14	108.96	83.823	0.012267	656480000	21	1.84332	0.0134624	-1.04941	-4.59843	Q01196;A8MZI9;H9KVB1;C9JWM1	21;36;21;35	Q01196	Q01196	Runt-related transcription factor 1	RUNX1	DASTSRRFTPPSTALSPGKMSEALPLGAPDA	RFTPPSTALS(1)PGK	11584	UID39332	1;2	S21	S21;S36;S21;S35	RUNX1 S21
24.8884	24.8177	25.4242	24.1847	24.0366	23.7608	T	2		4463	___2	+	DK-MG EMP3 KO_DK-MG Control	0.999968	2.76804e-06	132.14	108.96	122.75	-0.36644	508400000	14	1.84332	0.0134553	-1.04941	-4.59843	Q01196;A8MZI9;H9KVB1;C9JWM1	14;29;14;28	Q01196	Q01196	Runt-related transcription factor 1	RUNX1	__MRIPVDASTSRRFTPPSTALSPGKMSEAL	RFT(1)PPSTALS(1)PGK	25354	UID52867	1;2	T14	T14;T29;T14;T28	RUNX1 T14
28.1332	28.0543	27.8149	27.381	26.9255	26.5472	S	2		1352	___1	+	DK-MG EMP3 KO_DK-MG Control	1	3.1e-130	306.37	270.61	294.29	0.10412	48750000000	2	1.45547	0.0260293	-1.04955	-4.04677	B8ZZN6;P63165;B8ZZJ0;B9A032	2;2;2;2	B8ZZN6	B8ZZN6	Small ubiquitin-related modifier 1	SUMO1	______________MSDQEAKPSTEDLGDKK	S(1)DQEAKPSTEDLGDK	4427	UID4427	1	S2	S2;S2;S2;S2	SUMO1 S2
26.5635	25.8758	26.8326	25.2448	25.6862	25.1904	S	3		4763	___1	+	DK-MG EMP3 KO_DK-MG Control	0.994969	4.34324e-33	184.35	174.09	165.19	-0.58573	712420000	3	1.33889	0.033258	-1.05018	-3.22872	Q14123;F8W905	3;3	Q14123	Q14123	Calcium/calmodulin-dependent 3',5'-cyclic nucleotide phosphodiesterase 1C	PDE1C	_____________MESPTKEIEEFESNSLKY	MES(0.995)PT(0.005)KEIEEFESNSLK	12746	UID12698	1	S3	S3;S3	PDE1C S3
25.4024	24.992	25.477	23.8942	24.6942	24.1307	S	2		6168	___1	+	DK-MG EMP3 KO_DK-MG Control	0.972195	0.00162671	119.03	50.538	115	0.54982	301930000	348	1.56779	0.021562	-1.05077	-3.73743	Q92610;H0YM74	348;348	Q92610	Q92610	Zinc finger protein 592	ZNF592	RSPLEATRKSIKPSDSPRSICSDSSSKGSPS	SIKPS(0.028)DS(0.972)PR	17325	UID17277	1	S348	S348;S348	ZNF592 S348
28.7969	28.4324	28.7747	27.3598	27.8795	27.61	S	2		554	___1	+	DK-MG EMP3 KO_DK-MG Control	0.999912	2.2145e-130	303.79	262.15	303.79	-0.22131	5061100000	188	2.2079	0.00928	-1.05157	-5.50936	A0A1W2PP04;Q9Y388	188;188	A0A1W2PP04	A0A1W2PP04	RNA-binding motif protein, X-linked 2	RBMX2	EKADREVQAEQPSSSSPRRKTVKEKDDTGPK	ADREVQAEQPSSSS(1)PR	1772	UID1772	1	S188	S188;S188	RBMX2 S188
25.3028	24.696	25.2235	23.7605	24.2373	24.0688	T	2		3993	___1	+	DK-MG EMP3 KO_DK-MG Control	1	0.00390429	94.688	71.616	65.157	0.65239	274060000	1347	1.8659	0.0131164	-1.05188	-4.45472	P48634	1347	P48634	P48634	Protein PRRC2A	PRRC2A	SERRGDKEAPPPVLLTPKAVGTPGGGGGGAV	EAPPPVLLT(1)PK	25070	UID24787	1	T1347	T1347	PRRC2A T1347
26.181	25.9048	25.7516	24.8782	24.6949	25.1078	Y	3		3546	___1	+	DK-MG EMP3 KO_DK-MG Control	0.894221	1.2229e-15	163.99	132.8	94.728	-0.50213	691790000	822	2.42557	0.00632178	-1.05214	-6.06923	P18206	822	P18206	P18206	Vinculin	VCL	NISDPGLQKSFLDSGYRILGAVAKVREAFQP	SFLDS(0.106)GY(0.894)RILGAVAK	27978	UID27641	1	Y822	Y822	VCL Y822
28.1816	27.9774	28.1169	26.9743	27.1593	26.9855	S	3		7363	___1	+	DK-MG EMP3 KO_DK-MG Control	1	1.86236e-36	201.52	201.52	159.04	-0.25357	2039600000	9	3.61242	0.00684058	-1.05225	-12.3882	Q9NYM9;H7BXT7;A0A0C4DH16;B8ZZS0;E9PHY4	9;9;9;9;9	Q9NYM9	Q9NYM9	BET1-like protein	BET1L	_______MADWARAQSPGAVEEILDRENKRM	AQS(1)PGAVEEILDRENK	20392	UID20344	1	S9	S9;S9;S9;S9;S9	BET1L S9
23.5293	23.5206	24.0128	22.175	22.9256	22.8043	S	3		5944	___1	+	DK-MG EMP3 KO_DK-MG Control	0.999994	1.7167e-08	118.24	99.457	112.85	0.0061481	1027000000	436	1.59924	0.0201849	-1.05261	-3.70842	Q8NDI1	436	Q8NDI1	Q8NDI1	EH domain-binding protein 1	EHBP1	AGKDLSTSPKPSPIPSPVLGRKPNASQSLLV	DLS(0.074)T(0.338)S(0.504)PKPS(0.084)PIPS(1)PVLGR	16502	UID16454	1;2;3	S436	S436	EHBP1 S436
24.5209	24.5429	24.838	23.4536	23.7195	23.5692	S	2		4671	___1	+	DK-MG EMP3 KO_DK-MG Control	0.979367	5.81794e-06	142.12	101.39	94.688	0.64714	133730000	923	2.79026	0.00560757	-1.05316	-8.2303	Q13233	923	Q13233	Q13233	Mitogen-activated protein kinase kinase kinase 1	MAP3K1	LEKTGKGLCATKLSASSEDISERLASISVGP	LSAS(0.979)S(0.02)EDISER	12462	UID12414	1	S923	S923	MAP3K1 S923
26.664	26.4872	26.7624	25.4152	25.8758	25.461	S	5		6284	___1	+	DK-MG EMP3 KO_DK-MG Control	0.984592	2.0072e-52	167.04	152.87	147.39	0.34922	909960000	503	2.13949	0.0094077	-1.05386	-6.30433	Q96B97;Q5JPT2	503;483	Q96B97	Q96B97	SH3 domain-containing kinase-binding protein 1	SH3KBP1	GRRPPSQSLTSSSLSSPDIFDSPSPEEDKEE	RPPSQSLTS(0.001)S(0.001)S(0.001)LS(0.013)S(0.985)PDIFDSPSPEEDKEEHISLAHR	17564	UID17516	1	S503	S503;S483	SH3KBP1 S503
25.622	25.1843	25.7871	23.9369	24.9608	24.5321	T	3		4068	___2	+	DK-MG EMP3 KO_DK-MG Control	1	1.05862e-48	191.74	177.51	191.74	0.37148	339880000	3	1.30478	0.0355718	-1.05454	-3.03805	P50548	3	P50548	P50548	ETS domain-containing transcription factor ERF	ERF	_____________MKTPADTGFAFPDWAYKP	MKT(1)PADTGFAFPDWAYKPES(0.63)S(0.358)PGS(0.012)R	25161	UID52674	1;2	T3	T3	ERF T3
26.9082	26.7977	26.3213	25.3724	25.874	25.6161	S	3		3174	___2	+	DK-MG EMP3 KO_DK-MG Control	0.999993	5.71168e-34	178.56	153.84	162.44	-0.25683	2074900000	377	1.94187	0.0124426	-1.05491	-4.56544	O95817	377	O95817	O95817	BAG family molecular chaperone regulator 3	BAG3	VEVKVPPAPVPCPPPSPGPSAVPSSPKSVAT	VPPAPVPCPPPS(1)PGPS(0.005)AVPS(0.74)S(0.255)PK	8929	UID36678	1;2	S377	S377	BAG3 S377
28.4961	28.0151	28.2232	26.9391	27.5672	27.0606	S	3		5700	___1	+	DK-MG EMP3 KO_DK-MG Control	1	3.51651e-41	190.83	157.75	157.95	-0.044553	3362700000	436	1.8573	0.0133736	-1.05583	-4.44648	Q8IU81	436	Q8IU81	Q8IU81	Interferon regulatory factor 2-binding protein 1	IRF2BP1	SPIAALKNVAEALGHSPKDPGGGGGPVRAGG	NVAEALGHS(1)PKDPGGGGGPVR	15770	UID15722	1	S436	S436	IRF2BP1 S436
27.1789	26.6863	27.1858	25.5287	26.4249	25.9293	S	2		4221	___1	+	DK-MG EMP3 KO_DK-MG Control	0.999991	9.26724e-10	165.78	92.458	161.41	0.2187	934930000	428	1.46654	0.025642	-1.05608	-3.43487	P56945;A0A2R8Y4C2;A0A2R8Y8C4;A0A2R8YFK2;A0A2R8Y6M6;A0A2R8YFS8;A0A2R8Y5C9;A0A2R8Y596;A0A2R8Y5E4	428;428;446;426;428;446;446;474;280	P56945	P56945	Breast cancer anti-estrogen resistance protein 1	BCAR1	PPPAEREAPAEGKRLSASSTGSTRSSQSASS	RLS(1)ASSTGSTR	11250	UID11202	1	S428	S428;S428;S446;S426;S428;S446;S446;S474;S280	BCAR1 S428
32.3539	32.1029	32.3016	31.1309	31.2624	31.1966	S	4		449	___1	+	DK-MG EMP3 KO_DK-MG Control	1	3.1023e-125	272.68	249.46	272.68	-0.63307	56328000000	188	2.89375	0.00609195	-1.05619	-12.371	P43243;A8MXP9;A0A0R4J2E8;D6REM6;D6R991	188;188;188;188;188	P43243	P43243	Matrin-3	MATR3	VPRDDWEEKRHFRRDSFDDRGPSLNPVLDYD	RDS(1)FDDRGPSLNPVLDYDHGSR	1354	UID1354	1	S188	S188;S188;S188;S188;S188	MATR3 S188
25.7463	25.3166	25.8815	24.4916	24.802	24.4791	S	3		1884;3083	___1	+	DK-MG EMP3 KO_DK-MG Control	1	0.000299786	97.797	66.799	89.311	0.064766	1379000000	494	1.99684	0.0114467	-1.05726	-5.27602	E9PQ01;E9PKN0;O94913	494;494;494	E9PQ01;O94913	E9PQ01	Pre-mRNA cleavage complex 2 protein Pcf11	PCF11	RSRSRSPKSRSPIIHSPKRRDRRSPKRRQRS	S(0.287)RS(0.713)PIIHS(1)PK	5599	UID5552	1;2	S494	S494;S494;S494	PCF11 S494
25.7984	25.3686	25.5787	24.33	24.6964	24.5474	S	2		78	___1	+	DK-MG EMP3 KO_DK-MG Control	0.988944	7.49534e-05	105.78	93.566	105.78	-0.32337	224590000	118	2.49718	0.00625655	-1.05732	-6.46966	A0A087WW59;Q7Z7L8	118;431	A0A087WW59	A0A087WW59	Uncharacterized protein C11orf96	C11orf96	QLSSCKLRNSLDSSDSDSAL___________	LRNSLDS(0.003)S(0.008)DS(0.989)DS(0.001)AL	174	UID175	1	S118	S118;S431	C11orf96 S118
25.492	25.8873	26.2977	24.6827	25.2702	24.5514	S	3		2156	___1	+	DK-MG EMP3 KO_DK-MG Control	1	1.56626e-80	224.78	207.3	223.08	-0.008225	861460000	389	1.5206	0.0235605	-1.05757	-3.29618	H0Y6F5;Q9H4I2	389;680	H0Y6F5	H0Y6F5	Zinc fingers and homeoboxes protein 3	ZHX3	KKVNAEETKKAEENASQEEEEAAEDEGGEED	KAEENAS(1)QEEEEAAEDEGGEEDLASELR	6380	UID6333	1	S389	S389;S680	ZHX3 S389
25.2006	25.2163	25.5568	23.8496	24.6829	24.2678	S	4		3624	___1	+	DK-MG EMP3 KO_DK-MG Control	0.99761	1.90564e-59	206.69	195.03	166.51	-0.3078	2189900000	483	1.51013	0.0240206	-1.05781	-3.95939	P22681;A0A1B0GW38;A0A0U1RQX8	483;481;483	P22681	P22681	E3 ubiquitin-protein ligase CBL	CBL	FMMKELAGAKVERPPSPFSMAPQASLPPVPP	VERPPS(0.998)PFS(0.002)MAPQASLPPVPPRLDLLPQR	9772	UID9724	1	S483	S483;S481;S483	CBL S483
24.6817	24.2641	24.51	23.2276	23.7801	23.2727	S	2		6207	___1	+	DK-MG EMP3 KO_DK-MG Control	0.999999	6.53128e-18	166.9	84.985	147.56	0.43949	188270000	123	1.96915	0.0118613	-1.05848	-4.93229	Q92870;H0YAJ5;G5E9Y1;D6RB55	123;113;123;106	Q92870	Q92870	Amyloid beta A4 precursor protein-binding family B member 2	APBB2	RKAAEQGQQDPNKNLSPTAVINITSEKLEGK	NLS(1)PTAVINITSEK	17424	UID17376	1	S123	S123;S113;S123;S106	APBB2 S123
25.177	25.1059	24.9019	23.7572	24.4718	23.7799	S	2		2923	___1	+	DK-MG EMP3 KO_DK-MG Control	1	1.7688e-43	200.58	162.18	144.33	-1.2765	388620000	485	1.46553	0.0257451	-1.05865	-4.25841	O60832	485	O60832	O60832	H/ACA ribonucleoprotein complex subunit 4	DKC1	KKKSKKDKKAKAGLESGAEPGDGDSDTTKKK	AGLES(1)GAEPGDGDSDTTK	8165	UID8118	1;2	S485	S485	DKC1 S485
28.3472	27.6787	28.4583	26.7889	27.4383	27.0776	S	3		541	___1	+	DK-MG EMP3 KO_DK-MG Control	0.999897	6.84366e-10	150.01	129.28	129.36	0.45146	2713000000	923	1.53967	0.0224437	-1.0598	-3.44625	A0A1C7CYX1;A0A0A0MSU2;Q6PJG2	923;923;923	A0A1C7CYX1	A0A1C7CYX1	ELM2 and SANT domain-containing protein 1	ELMSAN1	KTSQKFPRVPLPRRESPSEERLEPKREVKEP	RES(1)PSEERLEPK	1737	UID1737	1	S923	S923;S923;S923	ELMSAN1 S923
26.2008	26.1475	26.5486	24.8758	25.3938	25.4472	S	3		4938	___1	+	DK-MG EMP3 KO_DK-MG Control	0.991107	6.13308e-09	101.3	90.973	53.968	-0.39044	438770000	260	1.93323	0.0124444	-1.06004	-4.78746	Q15562	260	Q15562	Q15562	Transcriptional enhancer factor TEF-4	TEAD2	SYQRHLFVHISQHCPSPGAPPLESVDVRQIY	HLFVHIS(0.003)QHCPS(0.991)PGAPPLES(0.005)VDVR	13339	UID13291	1	S260	S260	TEAD2 S260
26.3605	25.8121	26.1084	24.8163	25.3062	24.9751	S	2		3961	___2	+	DK-MG EMP3 KO_DK-MG Control	0.999992	1.15175e-68	251.28	205.99	230.75	0.61361	5307300000	1260	2.1006	0.0102089	-1.06114	-4.9509	P46821	1260	P46821	P46821	Microtubule-associated protein 1B;MAP1B heavy chain;MAP1 light chain LC1	MAP1B	AVSSEKVSPSKSPSLSPSPPSPLEKTPLGER	SPSLS(1)PSPPS(1)PLEK	10546	UID38294	2;3;4	S1260	S1260	MAP1B S1260
26.3605	25.8121	26.1084	24.8163	25.3062	24.9751	S	2		3961	___2	+	DK-MG EMP3 KO_DK-MG Control	1	2.266e-190	361.61	290.79	336.06	0.11835	20096000000	1265	2.1006	0.0102012	-1.06114	-4.9509	P46821	1265	P46821	P46821	Microtubule-associated protein 1B;MAP1B heavy chain;MAP1 light chain LC1	MAP1B	KVSPSKSPSLSPSPPSPLEKTPLGERSVNFS	SPSLSPSPPS(1)PLEK	10548	UID38296	1;2;3;4	S1265	S1265	MAP1B S1265
25.38	24.958	25.2382	24.0519	24.6564	23.6839	S	2		3546	___1	+	DK-MG EMP3 KO_DK-MG Control	1	6.32325e-05	142.19	117.13	130.1	-0.66422	173150000	795	1.32122	0.0348694	-1.06132	-3.42995	P18206	795	P18206	P18206	Vinculin	VCL	REAVKAASDELSKTISPMVMDAKAVAGNISD	TIS(1)PMVMDAK	9562	UID9514	1	S795	S795	VCL S795
26.1412	26.3002	26.9173	24.9866	25.896	25.2894	T	3		283	___1	+	DK-MG EMP3 KO_DK-MG Control	1	4.08479e-64	215.34	192.41	193.09	0.21258	1279900000	1120	1.37979	0.0302204	-1.06224	-2.97482	A0A0A0MSX4;Q9Y6N7;A0A087WZ85;A0A087WTM1;H7C545	1120;1240;1114;1195;167	A0A0A0MSX4	A0A0A0MSX4	Roundabout homolog 1	ROBO1	LQQDELEEEEDERGPTPPVRGAASSPAAVSY	MYLQQDELEEEEDERGPT(1)PPVR	22662	UID22391	1	T1120	T1120;T1240;T1114;T1195;T167	ROBO1 T1120
26.9196	26.5441	26.9565	25.6192	26.0695	25.5445	S	2		4144	___1	+	DK-MG EMP3 KO_DK-MG Control	1	7.24982e-15	197.73	115.09	189.66	0.6859	851110000	132	2.08891	0.0103829	-1.06232	-5.0499	P53367	132	P53367	P53367	Arfaptin-1	ARFIP1	IKNPAMEKLELVRKWSLNTYKCTRQIISEKL	KWS(1)LNTYK	11149	UID11101	1	S132	S132	ARFIP1 S132
26.8866	26.3027	26.492	25.4959	25.7873	25.2104	S	3		1735;968	___1	+	DK-MG EMP3 KO_DK-MG Control	0.888289	1.24712e-60	181.86	165.52	51.505	-0.16101	857780000	390	1.94407	0.0122575	-1.06256	-4.43841	A0A7I2YQR3;A0A0A0MRU9;E7ETY4;E9PC69;Q7KZI7;A0A7I2V3R3	390;390;390;390;390;357	A0A7I2YQR3;E7ETY4	A0A7I2YQR3	Serine/threonine-protein kinase MARK2	MARK2	LKPRPSADLTNSSAPSPSHKVQRSVSANPKQ	PRPSADLTNS(0.001)S(0.004)APS(0.888)PS(0.107)HK	3339	UID3339	1	S390	S390;S390;S390;S390;S390;S357	MARK2 S390
26.3186	26.0847	26.3481	25.0774	25.4575	25.0257	S	3		6198	___1	+	DK-MG EMP3 KO_DK-MG Control	0.999966	2.2202e-103	230.85	209.38	164.4	0.2296	2067200000	494	2.30036	0.00716667	-1.06359	-6.66328	Q92797;A0A087WUE9;M0R3C7	494;494;494	Q92797	Q92797	Symplekin	SYMPK	EKVVKTESVLIKRRLSAQGQAISVVGSLSSM	RRLS(1)AQGQAISVVGSLSSMSPLEEEAPQAK	17394	UID17346	1	S494	S494;S494;S494	SYMPK S494
24.8725	24.5743	24.8874	23.5309	24.1244	23.4871	S	2		6492	___1	+	DK-MG EMP3 KO_DK-MG Control	0.999999	2.42293e-13	175.48	152.8	152.38	0.45284	148060000	420	1.70071	0.0166813	-1.06393	-4.63726	Q96PE2	420	Q96PE2	Q96PE2	Rho guanine nucleotide exchange factor 17	ARHGEF17	WSSRGSGGWGVYRSPSFGAGEGLLRSQARTR	SPS(1)FGAGEGLLR	18065	UID18017	1	S420	S420	ARHGEF17 S420
27.9645	27.4622	27.6092	26.4389	27.0571	26.3435	S	2		3907	___1	+	DK-MG EMP3 KO_DK-MG Control	0.999518	5.44243e-47	232.2	208.21	232.2	-0.0068194	2153300000	1047	1.66381	0.0173578	-1.06545	-3.96336	P41252;A0A804HJN6;A0A804HHW9;A0A804HL54;A0A0A0MSX9;J3KR24;A0A804HJ36	1047;1047;1047;1022;1047;1047;1047	P41252	P41252	Isoleucine--tRNA ligase, cytoplasmic	IARS	FIFTTIKAPLKPYPVSPSDKVLIQEKTQLKG	APLKPYPVS(1)PSDK	10314	UID10266	1	S1047	S1047;S1047;S1047;S1022;S1047;S1047;S1047	IARS S1047
22.1789	21.7944	22.1109	20.9766	21.2054	20.7055	T	3		7894	___1	+	DK-MG EMP3 KO_DK-MG Control	1	4.68238e-05	80.303	76.321	77.847	-0.22253	79664000	244	2.28094	0.00808537	-1.06556	-5.70213	Q9Y5W3	244	Q9Y5W3	Q9Y5W3	Krueppel-like factor 2	KLF2	AAALGLAPPAARGLLTPPASPLELLEAKPKR	GLLT(1)PPAS(1)PLELLEAKPK	27750	UID27467	1;2	T244	T244	KLF2 T244
29.8317	29.4593	28.8771	27.9387	28.7185	28.314	S	3		3961	___1	+	DK-MG EMP3 KO_DK-MG Control	1	6.5627e-127	258.67	228.36	255	-0.42161	17507000000	1298	1.36709	0.030944	-1.06565	-2.9802	P46821	1298	P46821	P46821	Microtubule-associated protein 1B;MAP1B heavy chain;MAP1 light chain LC1	MAP1B	PNEIKVSAEAEVAPVSPEVTQEVVEEHCASP	VSAEAEVAPVS(1)PEVTQEVVEEHCASPEDK	10616	UID10568	1;2	S1298	S1298	MAP1B S1298
23.3798	22.9618	23.3857	21.9192	22.3308	22.2744	S	4		1110	___1	+	DK-MG EMP3 KO_DK-MG Control	1	5.69915e-18	122.04	109.48	122.04	0.16753	61831000	743	2.29359	0.00735751	-1.06764	-5.6045	A0AVT1;H0Y8S8	743;234	A0AVT1	A0AVT1	Ubiquitin-like modifier-activating enzyme 6	UBA6	LKDGSLFWQSPKRPPSPIKFDLNEPLHLSFL	RPPS(1)PIKFDLNEPLHLSFLQNAAK	3858	UID3858	1	S743	S743;S234	UBA6 S743
25.868	25.3232	25.7513	24.6843	24.7434	24.3114	S	2		7329	___1	+	DK-MG EMP3 KO_DK-MG Control	1	1.39084e-08	146.1	101.7	146.1	-0.68986	932910000	108	2.07932	0.0103588	-1.0678	-4.99376	Q9NX40;D6RG39;D6RIT9;D6RDK6;D6RBN5;D6RI08;D6RDK1;D6RIV2;D6R9T5	108;108;108;54;81;54;54;54;81	Q9NX40	Q9NX40	OCIA domain-containing protein 1	OCIAD1	SYVKTCQEKFKKLENSPLGEALRSGQARRSS	KLENS(1)PLGEALR	20345	UID20297	1	S108	S108;S108;S108;S54;S81;S54;S54;S54;S81	OCIAD1 S108
25.6626	25.2086	25.611	24.3666	24.6822	24.2299	S	3		3568	___1	+	DK-MG EMP3 KO_DK-MG Control	0.999076	8.31838e-17	161.44	146.97	137.73	-0.33907	484230000	605	2.25035	0.00862585	-1.06781	-5.44018	P19634	605	P19634	P19634	Sodium/hydrogen exchanger 1	SLC9A1	ESGGMGKIPSAVSTVSMQNIHPKSLPSERIL	IPSAVST(0.001)VS(0.999)MQNIHPK	9637	UID9589	1	S605	S605	SLC9A1 S605
26.474	25.6896	26.1948	25.1357	25.4178	24.6008	S	2		1054;1057;1305	___1	+	DK-MG EMP3 KO_DK-MG Control	1	3.90259e-18	176.44	151.76	142.77	-0.35278	1750000000	283	1.48951	0.024776	-1.06804	-3.21898	A0A804HI65;Q9UBL0;A0A804HIA8;Q15032;H7C2F9;B5MCU0;H7C0E9	280;280;282;282;265;283;34	A0A804HI65;A0A804HIA8;B5MCU0	B5MCU0	cAMP-regulated phosphoprotein 21;R3H domain-containing protein 1	ARPP21;R3HDM1;R3HDM2	DNQIRVPLQDGRRSKSIEEREEEYQRVRERI;DNQMRIRLKDDRRSKSIEEREEEYQRARDRI;QQNRMHPFRDDRRSKSIEEREEEYQRVRERI	S(1)IEEREEEYQR	3646	UID3646	1	S283	S280;S280;S282;S282;S265;S283;S34	ARPP21;R3HDM1;R3HDM2 S283
26.6306	25.9844	26.2484	25.2591	25.7118	24.6867	S	2		3546	___1	+	DK-MG EMP3 KO_DK-MG Control	0.999999	2.65625e-22	207.44	185.44	198.74	0.18576	964330000	346	1.3219	0.0347856	-1.06861	-3.04486	P18206	346	P18206	P18206	Vinculin	VCL	MTDQVADLRARGQGSSPVAMQKAQQVSQGLD	GQGSS(1)PVAMQK	9549	UID9501	1	S346	S346	VCL S346
27.0769	26.9023	27.2523	26.0669	26.0721	25.8857	T	2		205	___1	+	DK-MG EMP3 KO_DK-MG Control	0.999998	2.15897e-21	184.71	146.71	179.8	0.082841	1161300000	606	2.71148	0.00562449	-1.06893	-9.04478	A0A096LP25;Q2M2I8;E9PG46	606;606;606	A0A096LP25	A0A096LP25	AP2-associated protein kinase 1	AAK1	PAIQAPVRQQPKVQTTPPPAVQGQKVGSLTP	VQTT(1)PPPAVQGQK	22586	UID22316	1	T606	T606;T606;T606	AAK1 T606
23.4749	23.4423	23.6241	22.4399	22.8401	22.0535	S	2		4661	___1	+	DK-MG EMP3 KO_DK-MG Control	0.83229	0.0199523	64.064	12.951	49.3	0.59198	120100000	132	1.44546	0.0266999	-1.06927	-4.57206	Q13177	132	Q13177	Q13177	Serine/threonine-protein kinase PAK 2;PAK-2p27;PAK-2p34	PAK2	KKNPQAVLDVLKFYDSNTVKQKYLSFTPPEK	FYDS(0.832)NT(0.167)VK	12428	UID12380	1	S132	S132	PAK2 S132
25.083	25.4734	26.0443	24.1582	24.5988	24.6346	S	3		1284	___1	+	DK-MG EMP3 KO_DK-MG Control	0.99991	8.18101e-11	138.08	117.14	110.74	0.024361	518130000	83	1.38124	0.0301007	-1.0697	-3.3596	C9JEN3;C9IYT2;F8WDY4;C9IZ27;C9JW19;C9JWV9;B4DUD2;Q969X1	83;83;83;83;83;83;83;83	C9JEN3	C9JEN3	Protein lifeguard 3	TMBIM1	GPGHGYDGEERAVSDSFGPGEWDDRKVRHTF	AVSDS(1)FGPGEWDDRK	4294	UID4294	1	S83	S83;S83;S83;S83;S83;S83;S83;S83	TMBIM1 S83
25.5742	25.0832	25.5194	24.5091	24.5986	23.8589	S	3		7714	___2	+	DK-MG EMP3 KO_DK-MG Control	0.999983	2.70228e-36	198.9	187.91	191.22	-0.5388	2909900000	2121	1.61661	0.0195086	-1.07006	-3.8202	Q9UQ35	2121	Q9UQ35	Q9UQ35	Serine/arginine repetitive matrix protein 2	SRRM2	PVALNSSRMSCFSRPSMSPTPLDRCRSPGML	MSCFSRPS(1)MS(0.997)PT(0.003)PLDR	21577	UID49325	1;2	S2121	S2121	SRRM2 S2121
25.5742	25.0832	25.5194	24.5091	24.5986	23.8589	S	2		7714	___2	+	DK-MG EMP3 KO_DK-MG Control	0.999992	9.52279e-56	240.31	222.25	163.59	-0.19678	10671000000	2123	1.61661	0.0195166	-1.07006	-3.8202	Q9UQ35	2123	Q9UQ35	Q9UQ35	Serine/arginine repetitive matrix protein 2	SRRM2	ALNSSRMSCFSRPSMSPTPLDRCRSPGMLEP	PSMS(1)PTPLDR	21578	UID49326	1;2	S2123	S2123	SRRM2 S2123
27.6392	27.0399	27.2822	26.1417	26.7033	25.9056	S	3		4708	___1	+	DK-MG EMP3 KO_DK-MG Control	0.938381	1.9506e-131	250.61	233.4	156.9	2.3256	4364000000	366	1.59633	0.0203063	-1.0702	-3.64362	Q13501	366	Q13501	Q13501	Sequestosome-1	SQSTM1	GELQSLQMPESEGPSSLDPSQEGPTGLKEAA	EVDPSTGELQSLQMPESEGPS(0.059)S(0.938)LDPS(0.002)QEGPTGLK	12607	UID12559	1;2	S366	S366	SQSTM1 S366
30.367	29.8393	30.3938	29.0086	29.4446	28.9348	S	3		5313	___1	+	DK-MG EMP3 KO_DK-MG Control	1	1.39886e-78	240.02	220.95	240.02	0.5067	18304000000	540	1.93342	0.0124518	-1.07069	-4.44979	Q63ZY3	540	Q63ZY3	Q63ZY3	KN motif and ankyrin repeat domain-containing protein 2	KANK2	DSTENEAPEPRERVPSVAEAPQLRPAGTAAA	ERVPS(1)VAEAPQLRPAGTAAAK	14507	UID14459	1	S540	S540	KANK2 S540
28.7956	29.1875	29.7518	27.8452	28.5336	28.1433	S	3		6889	___2	+	DK-MG EMP3 KO_DK-MG Control	1	3.38077e-54	228.38	211.02	59.557	-0.089717	9071200000	499	1.39759	0.0290174	-1.07095	-3.13421	Q9H0D6	499	Q9H0D6	Q9H0D6	5'-3' exoribonuclease 2	XRN2	GSPSPLGGIKRKAEDSDSEPEPEDNVRLWEA	RKAEDS(1)DS(1)EPEPEDNVR	19238	UID46986	1;2	S499	S499	XRN2 S499
28.7956	29.1875	29.7518	27.8452	28.5336	28.1433	S	3		6889	___2	+	DK-MG EMP3 KO_DK-MG Control	1	3.38077e-54	228.38	211.02	59.557	-0.089717	7795800000	501	1.39759	0.029027	-1.07095	-3.13421	Q9H0D6	501	Q9H0D6	Q9H0D6	5'-3' exoribonuclease 2	XRN2	PSPLGGIKRKAEDSDSEPEPEDNVRLWEAGW	RKAEDS(1)DS(1)EPEPEDNVR	19239	UID46987	2	S501	S501	XRN2 S501
26.0438	25.1388	25.5905	24.3015	24.8688	24.3886	T	3		5635	___1	+	DK-MG EMP3 KO_DK-MG Control	0.987428	3.43131e-21	160.69	123.61	149.57	-0.22465	596650000	143	1.4757	0.0253509	-1.07141	-3.39885	Q86UE4;E5RJU9;H0YB56	143;120;48	Q86UE4	Q86UE4	Protein LYRIC	MTDH	PNGRTVEVAEGEAVRTPQSVTAKQPPEIDKK	TVEVAEGEAVRT(0.987)PQS(0.012)VTAK	26323	UID26040	1	T143	T143;T120;T48	MTDH T143
23.0395	23.1252	23.0934	21.7476	22.3428	21.9532	S	2		3413	___1	+	DK-MG EMP3 KO_DK-MG Control	1	1.32193e-08	140.91	98.57	128.36	0.41914	94517000	315	1.62671	0.0191135	-1.07146	-6.07736	P11940;A0A7I2YQ88;A0A7I2V649;H0YAR2;E7EQV3;E7ERJ7;A0A087WTT1;A0A7I2V4N4;A0A7I2YQE4;H0YAP2;H0YB86	315;312;269;315;270;283;267;256;244;113;6	P11940	P11940	Polyadenylate-binding protein 1;Polyadenylate-binding protein	PABPC1	NLDDGIDDERLRKEFSPFGTITSAKVMMEGG	EFS(1)PFGTITSAK	9330	UID9283	1	S315	S315;S312;S269;S315;S270;S283;S267;S256;S244;S113;S6	PABPC1 S315
26.4978	26.1965	25.9223	25.2638	25.1637	24.9712	S	4		5836	___1	+	DK-MG EMP3 KO_DK-MG Control	0.998153	1.30454e-07	127.22	78.334	127.22	-0.49896	2488000000	1273	1.97613	0.0119725	-1.07265	-5.73383	Q8N3D4	1273	Q8N3D4	Q8N3D4	EH domain-binding protein 1-like protein 1	EHBP1L1	VNGEPGSVPPPRAHGSFSHVRDADLLKKRRS	AHGS(0.998)FS(0.002)HVRDADLLK	16200	UID16152	1	S1273	S1273	EHBP1L1 S1273
25.6114	25.0573	25.5893	23.9837	24.7765	24.279	S	4		7149	___1	+	DK-MG EMP3 KO_DK-MG Control	0.999262	1.08849e-46	151.71	141.77	141.38	-0.0989	966280000	660	1.62102	0.0192832	-1.07297	-3.65226	Q9NPG3;K7EJT1	660;120	Q9NPG3	Q9NPG3	Ubinuclein-1	UBN1	ASGGLANPPPVNLEDSLDEDLIRNPASSVEA	ELPSQASGGLANPPPVNLEDS(0.999)LDEDLIRNPASSVEAVSK	19949	UID19901	1	S660	S660;S120	UBN1 S660
27.8415	28.1809	28.1626	26.9884	27.2654	26.7102	S	2		4820	___1	+	DK-MG EMP3 KO_DK-MG Control	0.999874	1.24249e-24	208.39	172.39	208.39	-0.18577	5115900000	710	2.1291	0.00972183	-1.0737	-5.51995	Q5T1Z4;Q5T1Z8;Q14671;E9PR38;H0YDK8	710;745;709;467;421	Q5T1Z4	Q5T1Z4	Pumilio homolog 1	PUM1	TAVANSNTGSGSRRDSLTGSSDLYKRTSSSL	RDS(1)LTGSSDLYK	12926	UID12878	1	S710	S710;S745;S709;S467;S421	PUM1 S710
26.0975	26.2357	26.6761	25.0342	25.6885	25.0644	S	3		3638	___1	+	DK-MG EMP3 KO_DK-MG Control	1	3.1228e-144	301.32	272.66	120.77	-3.4486	11688000000	157	1.72371	0.016055	-1.07411	-3.89848	P23497;E9PHV6;C9JBL0	157;132;132	P23497	P23497	Nuclear autoantigen Sp-100	SP100	KGFENVIHDKLPLQESEEEEREERSGLQLSL	LPLQES(1)EEEEREER	9787	UID9739	1	S157	S157;S132;S132	SP100 S157
26.3601	25.6856	25.6661	24.1854	25.2799	25.0223	S	3		473	___1	+	DK-MG EMP3 KO_DK-MG Control	0.999817	9.76646e-05	125.03	83.29	125.03	1.0568	287240000	762	1.20215	0.0440361	-1.07475	-2.67685	A0A0U1RR71;A1L390;G3V311	762;741;246	A0A0U1RR71	A0A0U1RR71	Pleckstrin homology domain-containing family G member 3	PLEKHG3	NAEHHDAGFSVRRRESLSYIPKGLVRNSISR	RRES(1)LSYIPK	1433	UID1433	1	S762	S762;S741;S246	PLEKHG3 S762
25.391	25.0301	24.4084	23.3047	24.213	24.0872	T	2		7714	___1	+	DK-MG EMP3 KO_DK-MG Control	0.99565	1.03107e-17	157.97	126.51	111.12	0.78881	794810000	1177	1.24944	0.0400194	-1.07483	-2.66153	Q9UQ35	1177	Q9UQ35	Q9UQ35	Serine/arginine repetitive matrix protein 2	SRRM2	AESKEKMALPPQEDATASPPRQKDKFSPFPV	MALPPQEDAT(0.996)AS(0.004)PPR	27626	UID27343	1	T1177	T1177	SRRM2 T1177
25.8196	25.1849	25.8944	24.3248	24.8743	24.4742	S	2		3477	___1	+	DK-MG EMP3 KO_DK-MG Control	0.999718	5.3139e-160	327.42	308.15	312.5	0.28753	663130000	230	1.66894	0.0171463	-1.07517	-3.86068	P15408;C9JCN8	230;191	P15408	P15408	Fos-related antigen 2	FOSL2	SVGAVVVKQEPLEEDSPSSSSAGLDKAQRSV	QEPLEEDS(1)PSSSSAGLDK	9422	UID9374	1	S230	S230;S191	FOSL2 S230
22.7369	23.6046	22.6548	21.3649	22.2968	22.1036	S	3		1045;3459	___1	+	DK-MG EMP3 KO_DK-MG Control	0.999456	3.95197e-12	104.6	96.509	104.6	-0.38877	119140000	97	1.2148	0.0431418	-1.07699	-2.58963	A0A804F6T5;A0A804F729;P14618	132;171;97	A0A804F6T5;P14618	P14618	Pyruvate kinase PKM	PKM	EYHAETIKNVRTATESFASDPILYRPVAVAL	TATES(0.999)FASDPILYRPVAVALDTK	3609	UID3609	1	S97	S132;S171;S97	PKM S97
25.6192	25.2833	25.5346	24.6178	24.4852	24.0988	S	2		6394	___1	+	DK-MG EMP3 KO_DK-MG Control	1	1.13419e-10	163.33	125.65	120.53	-0.54038	648810000	292	2.15907	0.0093893	-1.07841	-5.81337	Q96GY0;H0YAP0	292;164	Q96GY0	Q96GY0	Zinc finger C2HC domain-containing protein 1A	ZC2HC1A	ASSLNGGNIKGIEGHSPGNLPKFCHECGTKY	GIEGHS(1)PGNLPK	17788	UID17740	1	S292	S292;S164	ZC2HC1A S292
27.1805	26.5187	27.0906	25.5674	26.2255	25.7605	T	3		604	___1	+	DK-MG EMP3 KO_DK-MG Control	0.99713	1.07299e-35	161.26	153.39	152.05	0.082064	892980000	943	1.71162	0.01626	-1.07884	-3.78798	A0A2R8Y4Z0;Q14004;A0A2R8Y7W5;A0A2R8YF61	943;1147;734;550	A0A2R8Y4Z0	A0A2R8Y4Z0	Cyclin-dependent kinase 13	CDK13	PAGILATGEKQTDPSTPQQESSKPLGGIQPS	QTDPS(0.003)T(0.997)PQQESSKPLGGIQPSSQTIQPK	22893	UID22622	1	T943	T943;T1147;T734;T550	CDK13 T943
27.5943	27.5741	27.5565	26.3513	26.6849	26.4509	S	3		1032	___1	+	DK-MG EMP3 KO_DK-MG Control	0.99379	6.12856e-26	179.19	161.13	106.69	-0.70699	1807000000	1147	2.11334	0.00994487	-1.07924	-10.852	A0A7P0TBE7;A0A7P0TAK3;A0A7P0Z436;O43379;A0A7P0T9T4;A0A7P0T9D9;A0A7P0T846;A0A7P0TA99	1147;1144;1032;1144;1144;1066;71;16	A0A7P0TBE7	A0A7P0TBE7	WD repeat-containing protein 62	WDR62	MDRGGSQPRAGTGYASPDRTHVLAAGKAEET	AGTGYAS(0.994)PDRT(0.006)HVLAAGK	3553	UID3553	1	S1147	S1147;S1144;S1032;S1144;S1144;S1066;S71;S16	WDR62 S1147
24.6673	23.8809	24.5255	23.1132	23.578	23.1447	S	3		2887;967	___1	+	DK-MG EMP3 KO_DK-MG Control	0.989566	8.54921e-19	131.56	115.26	118.32	-0.14319	235630000	159	1.57405	0.0214821	-1.0793	-3.79136	A0A7I2YQN2;B7Z645;O60506;A0A7I2V4Z0;A0A7I2V5Q6;A0A7I2V309;A0A7I2V2F2;F6UXX1	159;61;159;159;159;61;61;159	A0A7I2YQN2;O60506	O60506	Heterogeneous nuclear ribonucleoprotein Q	SYNCRIP	YGGPPPDSVYSGQQPSVGTEIFVGKIPRDLF	YGGPPPDSVYSGQQPS(0.99)VGT(0.01)EIFVGK	3324	UID3324	1	S159	S159;S61;S159;S159;S159;S61;S61;S159	SYNCRIP S159
26.3201	25.6203	25.6508	24.8644	25.3015	24.1855	S	2		2157;254;5962	___1	+	DK-MG EMP3 KO_DK-MG Control	0.995452	2.28804e-33	192.1	175.18	177.21	-0.19343	798860000	490	1.22495	0.0421543	-1.07989	-2.72048	A0A0A0MRJ3;H0Y6F6;Q8NEY1	503;48;490	A0A0A0MRJ3;H0Y6F6;Q8NEY1	Q8NEY1	Neuron navigator 1	NAV1	ESEEKAPKKLEYDSGSLKMEPGTSKWRRERP	KLEYDS(0.005)GS(0.995)LK	710	UID711	1	S490	S503;S48;S490	NAV1 S490
24.4	24.298	24.3942	23.5106	23.6533	22.6877	S	3		281	___1	+	DK-MG EMP3 KO_DK-MG Control	1	7.07324e-06	110.6	106.29	109.5	0.1278	238840000	292	1.16798	0.047944	-1.0802	-3.56825	A0A0A0MSU3;Q9H9A7	292;292	A0A0A0MSU3	A0A0A0MSU3	RecQ-mediated genome instability protein 1	RMI1	TIPTRQSSFEPEFVISPRPKEEPSNLSIHVM	QSSFEPEFVIS(1)PRPK	817	UID817	1	S292	S292;S292	RMI1 S292
26.4183	26.2075	26.5726	25.4009	25.5275	25.0275	S	2		6296	___2	+	DK-MG EMP3 KO_DK-MG Control	0.999999	1.34388e-28	187.56	155.28	187.56	0.18187	782910000	1579	2.23746	0.00882521	-1.08085	-5.88587	Q96BY7	1579	Q96BY7	Q96BY7	Autophagy-related protein 2 homolog B	ATG2B	DFGIVPPTSPAKSYISPHSSPSHTPTRHGRN	SYIS(1)PHS(0.266)S(0.72)PS(0.014)HTPTR	17597	UID45345	1;2	S1579	S1579	ATG2B S1579
27.1418	26.9173	27.1947	26.2446	26.1363	25.6304	S	3		511	___1	+	DK-MG EMP3 KO_DK-MG Control	1	7.32195e-36	201.52	138.58	201.52	1.0719	807460000	550	1.77874	0.0142109	-1.08086	-5.20872	J3KNL5;A0A1B0GWG7;A0A1B0GUD6;Q3KR37;A0A024R3M2;A0A2R8Y5X2	550;579;693;550;510;514	J3KNL5	J3KNL5	GRAM domain-containing protein 1B	GRAMD1B;hCG_39893	LAKTESTYLAEMHRQSPKEKASKTTTVRRRK	TESTYLAEMHRQS(1)PK	1614	UID1614	1	S550	S550;S579;S693;S550;S510;S514	GRAMD1B;hCG_39893 S550
26.1437	25.2732	25.6613	24.3537	24.8615	24.6196	S	3		4398	___1	+	DK-MG EMP3 KO_DK-MG Control	0.992976	5.17395e-52	202.15	193.55	148.87	-1.0946	611800000	2612	1.5198	0.023543	-1.08117	-3.71059	P78527	2612	P78527	P78527	DNA-dependent protein kinase catalytic subunit	PRKDC	FRSTVLTPMFVETQASQGTLQTRTQEGSLSA	STVLTPMFVET(0.001)QAS(0.993)QGT(0.006)LQTR	11414	UID11366	1	S2612	S2612	PRKDC S2612
31.7012	31.4965	31.4541	30.3757	30.7015	30.3303	S	2		4573	___1	+	DK-MG EMP3 KO_DK-MG Control	1	2.24193e-79	264.31	220.81	264.31	-0.56476	41471000000	5731	2.56832	0.00615576	-1.08146	-7.74672	Q09666	5731	Q09666	Q09666	Neuroblast differentiation-associated protein AHNAK	AHNAK	KFNFSKPKGKGGVTGSPEASISGSKGDLKSS	GGVTGS(1)PEASISGSK	12040	UID11992	1;2	S5731	S5731	AHNAK S5731
23.3361	23.3672	24.1158	21.9378	22.7603	22.8758	S	3		5765	___2	+	DK-MG EMP3 KO_DK-MG Control	0.999982	3.50545e-05	103.5	89.243	77.468	-0.080854	2585400000	278	1.28926	0.0365679	-1.0817	-2.77307	Q8IXT5;B9ZVT1	278;278	Q8IXT5	Q8IXT5	RNA-binding protein 12B	RBM12B	HFRKRSHSKSPRRTRSRSPLGFYVHLKNLSL	S(1)RS(1)PLGFYVHLK	15980	UID43728	1;2	S278	S278;S278	RBM12B S278
23.3361	23.3672	24.1158	21.9378	22.7603	22.8758	S	3		5765	___2	+	DK-MG EMP3 KO_DK-MG Control	0.999987	3.50545e-05	103.5	89.243	77.468	-0.080854	2050500000	280	1.28926	0.0365787	-1.0817	-2.77307	Q8IXT5;B9ZVT1	280;280	Q8IXT5	Q8IXT5	RNA-binding protein 12B	RBM12B	RKRSHSKSPRRTRSRSPLGFYVHLKNLSLSI	S(1)RS(1)PLGFYVHLK	15981	UID43729	1;2	S280	S280;S280	RBM12B S280
24.0771	24.1578	24.5591	22.6241	23.5761	23.348	T	3		4498	___2	+	DK-MG EMP3 KO_DK-MG Control	0.942623	7.36728e-06	84.515	69.698	84.515	-1.229	198530000	1845	1.35578	0.0319887	-1.08194	-3.34573	Q03164	1845	Q03164	Q03164	Histone-lysine N-methyltransferase 2A;MLL cleavage product N320;MLL cleavage product C180	KMT2A	KGPGEPDSPTPLHPPTPPILSTDRSREDSPE	GPGEPDS(0.993)PT(0.023)PLHPPT(0.943)PPILS(0.022)T(0.02)DR	25380	UID52893	2	T1845	T1845	KMT2A T1845
25.7169	25.5246	25.7361	24.5653	24.732	24.432	S	3		5390	___1	+	DK-MG EMP3 KO_DK-MG Control	0.999717	1.87079e-05	110.38	78.557	110.38	0.11942	318140000	1032	3.10004	0.00798122	-1.08276	-9.84709	Q6P0Q8;A0A669KBJ4;E7ERL6	1032;889;670	Q6P0Q8	Q6P0Q8	Microtubule-associated serine/threonine-protein kinase 2	MAST2	AISDLAVRRARHRLLSGDSTEKRTARPVNKV	HRLLS(1)GDSTEK	14806	UID14758	1	S1032	S1032;S889;S670	MAST2 S1032
29.2609	28.8779	29.0953	27.7889	28.3341	27.8617	S	3		3192	___1	+	DK-MG EMP3 KO_DK-MG Control	0.999998	1.44446e-41	186.83	174.07	114.05	-0.19607	7701500000	181	2.03796	0.0112263	-1.08317	-5.31697	O96013	181	O96013	O96013	Serine/threonine-protein kinase PAK 4	PAK4	GSGGPQESSRDKRPLSGPDVGTPQPAGLASG	RPLS(1)GPDVGTPQPAGLASGAK	8942	UID8895	1	S181	S181	PAK4 S181
28.8819	28.6762	28.7016	27.5941	27.9195	27.4952	S	4		7714	___1	+	DK-MG EMP3 KO_DK-MG Control	0.99668	6.98076e-90	221.56	206.12	110.03	-0.50184	9567700000	2449	2.29573	0.00737279	-1.08364	-7.54715	Q9UQ35;I3L3Q8	2449;52	Q9UQ35	Q9UQ35	Serine/arginine repetitive matrix protein 2	SRRM2	APSQSLLPPAQDQPRSPVPSAFSDQSRCLIA	MGQAPSQSLLPPAQDQPRS(0.997)PVPS(0.003)AFSDQSR	21573	UID21525	1	S2449	S2449;S52	SRRM2 S2449
24.6708	24.5188	24.3726	23.1814	23.4936	23.635	S	3		7441	___1	+	DK-MG EMP3 KO_DK-MG Control	0.815798	3.84823e-06	103.31	88.616	103.31	-0.81723	106820000	897	2.37114	0.00640185	-1.08405	-6.8064	Q9P2E7	897	Q9P2E7	Q9P2E7	Protocadherin-10	PCDH10	RAELSYLVDRPRRVNSSAFQEADIVSSKDSG	RVNS(0.816)S(0.184)AFQEADIVSSK	20689	UID20641	1	S897	S897	PCDH10 S897
25.5716	25.4902	25.903	24.4559	24.7183	24.5381	S	2		4573	___1	+	DK-MG EMP3 KO_DK-MG Control	0.999996	2.11832e-74	252.47	216.36	206.81	0.12608	710520000	41	2.43077	0.0062406	-1.08415	-7.31896	Q09666;E9PKR9;E9PLK4;E9PJZ0;E9PJC6;E9PQE3	41;41;41;41;41;41	Q09666	Q09666	Neuroblast differentiation-associated protein AHNAK	AHNAK	AQRDDGVFVQEVTQNSPAARTGVVKEGDQIV	DDGVFVQEVTQNS(1)PAAR	12019	UID11971	1	S41	S41;S41;S41;S41;S41;S41	AHNAK S41
25.0604	24.7271	24.4296	23.1727	23.9385	23.853	T	4		2458	___1	+	DK-MG EMP3 KO_DK-MG Control	0.972423	4.21456e-24	120.47	104.46	120.47	0.27659	362750000	26	1.57994	0.0212131	-1.08429	-3.57697	J3QRU1;P07947	26;21	J3QRU1	J3QRU1	Non-specific protein-tyrosine kinase;Tyrosine-protein kinase Yes	YES1	SKENKSPAIKYRPENTPEPVSTSVSHYGAEP	Y(0.027)RPENT(0.972)PEPVSTSVSHYGAEPTTVSPCPSSSAK	24143	UID23860	1	T26	T26;T21	YES1 T26
23.7713	22.8223	23.7155	22.1494	22.4034	22.5032	S	3		6193	___1	+	DK-MG EMP3 KO_DK-MG Control	0.999571	3.39021e-06	70.605	58.525	70.605	0.32346	51654000	1653	1.22714	0.0417429	-1.08438	-3.3364	Q92766;A0A087X055	1653;721	Q92766	Q92766	Ras-responsive element-binding protein 1	RREB1	AGWPSEPGQGDLNPESPAALGQDLLEPRSKR	VTAGWPSEPGQGDLNPES(1)PAALGQDLLEPR	17386	UID17338	1	S1653	S1653;S721	RREB1 S1653
26.6986	26.2031	26.4438	25.4697	25.4125	25.2097	S	2		2136;5197	___2	+	DK-MG EMP3 KO_DK-MG Control	0.999938	8.32632e-15	195.83	104.28	155.53	-0.17229	10551000000	1205	2.20789	0.00926316	-1.08449	-6.63828	H0Y2V6;H0Y4T4;Q5SW79	1169;50;1205	H0Y2V6;Q5SW79	Q5SW79	Centrosomal protein of 170 kDa	CEP170	RLVPSDKFSPRIRANSISRLSDSKVKSMTSA	IRANS(1)ISR	6251	UID34000	1;2	S1205	S1169;S50;S1205	CEP170 S1205
26.6986	26.2031	26.4438	25.4697	25.4125	25.2097	S	3		2136;5197	___2	+	DK-MG EMP3 KO_DK-MG Control	0.886168	0.000112242	98.169	83.014	98.169	0.12144	466980000	1210	2.20789	0.00927157	-1.08449	-6.63828	H0Y2V6;H0Y4T4;Q5SW79	1174;55;1210	H0Y2V6;Q5SW79	Q5SW79	Centrosomal protein of 170 kDa	CEP170	DKFSPRIRANSISRLSDSKVKSMTSAHGSAS	IRANS(1)IS(0.069)RLS(0.886)DS(0.045)K	6252	UID34001	2	S1210	S1174;S55;S1210	CEP170 S1210
25.638	25.186	25.28	24.0939	24.5433	24.2117	S	3		3831	___1	+	DK-MG EMP3 KO_DK-MG Control	0.989054	0.00194112	68.168	68.168	68.168	-0.1049	381220000	1078	2.31144	0.00720598	-1.08505	-5.63722	P35568	1078	P35568	P35568	Insulin receptor substrate 1	IRS1	PQGPGGMSAFTRVNLSPNRNQSAKVIRADPQ	VNLS(0.989)PNRNQS(0.011)AK	10148	UID10100	1	S1078	S1078	IRS1 S1078
25.1543	24.7255	25.1357	24.1132	24.2335	23.4134	T	4		504	___1	+	DK-MG EMP3 KO_DK-MG Control	1	2.23181e-41	185.04	169.14	185.04	0.61238	888270000	1132	1.49603	0.0244967	-1.08516	-3.72278	A0A3B3ITE1;A0A1B0GTW1;A0A2R8YDH4;Q9UDY2;A0A3B3IU51;A0A3B3IS03	1132;1190;1260;1131;988;593	A0A3B3ITE1	A0A3B3ITE1	Tight junction protein ZO-2	TJP2	DIYAVPIKTHKPDPGTPQHTSSRPPEPQKAP	THKPDPGT(1)PQHTSSRPPEPQK	22813	UID22542	1	T1132	T1132;T1190;T1260;T1131;T988;T593	TJP2 T1132
27.2687	26.5881	27.0955	25.6348	26.16	25.9013	S	4		4607	___1	+	DK-MG EMP3 KO_DK-MG Control	0.999655	1.3408e-181	280.01	268.94	279.72	-0.38616	1162000000	324	1.81239	0.0139714	-1.08535	-4.26706	Q12873;A0A5F9ZHX5;A0A5F9ZHM2;I3L1I4	324;304;156;52	Q12873	Q12873	Chromodomain-helicase-DNA-binding protein 3	CHD3	YVFQSDEGPEPEAEESDLDSGSVHSASGRPD	GGSYVFQSDEGPEPEAEES(1)DLDSGSVHSASGRPDGPVR	12203	UID12155	1	S324	S324;S304;S156;S52	CHD3 S324
25.9124	25.5138	25.7717	24.4345	25.0592	24.448	S	2		4792	___1	+	DK-MG EMP3 KO_DK-MG Control	0.999342	0.00210301	91.656	76.216	88.948	0.18468	248870000	2624	1.76074	0.0148828	-1.08539	-4.58368	Q14315	2624	Q14315	Q14315	Filamin-C	FLNC	VLVETVTKSSSSRGSSYSSIPKFSSDASKVV	GSS(0.999)YSSIPK	12863	UID12815	1	S2624	S2624	FLNC S2624
27.185	26.8392	27.15	25.9352	26.1558	25.8265	S	3		6296	___1	+	DK-MG EMP3 KO_DK-MG Control	0.999887	8.4433e-11	146.1	128.04	121.82	0.26866	874050000	497	2.72558	0.00586383	-1.08555	-7.41026	Q96BY7	497	Q96BY7	Q96BY7	Autophagy-related protein 2 homolog B	ATG2B	HPTPLQKTSLPSRSVSVDESRPELIFRLAVG	SVS(1)VDESRPELIFR	17596	UID17548	1	S497	S497	ATG2B S497
24.9776	24.4583	24.8947	23.7165	23.8649	23.4923	T	3		4695	___1	+	DK-MG EMP3 KO_DK-MG Control	0.999982	8.7942e-143	299.67	281.56	237.38	-0.30422	9153900000	780	2.13225	0.00975214	-1.08565	-5.59389	Q13435;E9PPJ0	780;763	Q13435	Q13435	Splicing factor 3B subunit 2	SF3B2	ELRKKKIEEAMDGSETPQLFTVLPEKRTATV	KKIEEAMDGSET(1)PQLFTVLPEK	25609	UID25326	1	T780	T780;T763	SF3B2 T780
26.0551	25.6832	26.4324	24.6134	25.3066	24.9914	S	4		4221	___1	+	DK-MG EMP3 KO_DK-MG Control	0.990124	6.94208e-09	81.208	76.586	67.828	0.42508	588060000	355	1.67097	0.0171907	-1.08643	-3.68467	P56945;A0A2R8Y4C2;A0A2R8Y8C4;A0A2R8YFK2;A0A2R8Y6M6;A0A2R8YFS8;A0A2R8Y5C9;A0A2R8Y596;A0A2R8Y5E4;H3BN62	355;355;373;353;355;373;373;401;207;183	P56945	P56945	Breast cancer anti-estrogen resistance protein 1	BCAR1	DPARTPLVLAAPPPDSPPAEDVYDVPPPAPD	T(0.003)PLVLAAPPPDS(0.99)PPAEDVY(0.007)DVPPPAPDLYDVPPGLR	11251	UID11203	1	S355	S355;S355;S373;S353;S355;S373;S373;S401;S207;S183	BCAR1 S355
27.5086	27.2334	27.6983	26.3772	26.7666	26.0322	S	2		3446	___1	+	DK-MG EMP3 KO_DK-MG Control	1	4.58895e-21	198.87	169.65	109.35	0.23197	1125400000	339	1.75343	0.0149772	-1.08811	-4.3278	P13797;A0A0A0MSQ0;H7C4N2	339;326;60	P13797	P13797	Plastin-3	PLS3	NMSGFNETDDLKRAESMLQQADKLGCRQFVT	RAES(1)MLQQADK	9380	UID9332	1	S339	S339;S326;S60	PLS3 S339
25.7445	25.6852	25.8538	24.6979	24.8218	24.4992	S	2		2599	___1	+	DK-MG EMP3 KO_DK-MG Control	1	9.34176e-10	132.13	111.48	112.64	0.072535	1023800000	315	2.71961	0.00580211	-1.08821	-10.252	O00273	315	O00273	O00273	DNA fragmentation factor subunit alpha	DFFA	TQSLHSLRSISASKASPPGDLQNPKRARQDP	AS(1)PPGDLQNPK	7342	UID7295	1	S315	S315	DFFA S315
26.2076	25.6856	25.6989	24.7746	25.0181	24.5336	T	4		4046	___2	+	DK-MG EMP3 KO_DK-MG Control	0.999569	2.10564e-60	185.19	175.56	152	-0.15066	1108000000	1396	2.0541	0.0105147	-1.08857	-4.91345	P49792	1396	P49792	P49792	E3 SUMO-protein ligase RanBP2	RANBP2	SNKELVGPPLAETVFTPKTSPENVQDRFALV	ELVGPPLAETVFT(1)PKT(0.544)S(0.456)PENVQDRFALVTPK	25133	UID52646	2	T1396	T1396	RANBP2 T1396
26.3722	26.08	26.7581	25.2598	25.5347	25.15	S	2		7191	___1	+	DK-MG EMP3 KO_DK-MG Control	1	9.1172e-48	238.03	219.97	238.03	-0.03529	909730000	564	1.83195	0.0137056	-1.08859	-4.78986	Q9NRA8;B1AKL4	564;540	Q9NRA8	Q9NRA8	Eukaryotic translation initiation factor 4E transporter	EIF4ENIF1	GSLEPTTSLLGQRAPSPPLSQVFQTRAASAD	APS(1)PPLSQVFQTR	20093	UID20045	1	S564	S564;S540	EIF4ENIF1 S564
26.4666	26.2612	26.2374	25.1581	25.4934	25.0471	S	3		4727	___1	+	DK-MG EMP3 KO_DK-MG Control	0.999999	3.47976e-63	219.23	186.25	123.68	-0.26507	1025900000	58	2.28625	0.00802454	-1.08887	-7.13475	Q13614;A0A6Q8PHL9;A0A6Q8PGV9;A0A6Q8PHC4;A0A6Q8PF46;A0A6Q8PGT1;A0A6Q8PFL3;A0A6Q8PG25	58;58;58;58;58;58;58;58	Q13614	Q13614	Myotubularin-related protein 2	MTMR2	SVVSSDSISTSADNFSPDLRVLRESNKLAEM	SASVVSSDSISTSADNFS(1)PDLR	12689	UID12641	1	S58	S58;S58;S58;S58;S58;S58;S58;S58	MTMR2 S58
24.4631	23.5314	24.1023	22.6124	23.4298	22.7864	S	2		5992	___1	+	DK-MG EMP3 KO_DK-MG Control	1	5.28777e-07	157.43	121.53	157.43	0.55648	160530000	89	1.37766	0.0303779	-1.08935	-2.96083	Q8NI08;Q5TF96;Q5TF97	89;89;89	Q8NI08	Q8NI08	Nuclear receptor coactivator 7	NCOA7	NQLKEIRRTELKRYYSIDDNQNKTHDKKEKK	RYYS(1)IDDNQNK	16673	UID16625	1	S89	S89;S89;S89	NCOA7 S89
28.3024	28.3505	28.4376	27.061	27.479	27.282	S	2		4211	___1	+	DK-MG EMP3 KO_DK-MG Control	0.940135	5.8565e-109	247.26	239.69	121.34	0.35888	13210000000	825	2.14367	0.00943606	-1.08954	-8.57484	P56192;H0YIP0;H0YI94	825;144;91	P56192	P56192	Methionine--tRNA ligase, cytoplasmic	MARS	IESLRQRFGGGQAKTSPKPAVVETVTTAKPQ	T(0.06)S(0.94)PKPAVVETVTTAK	11238	UID11190	1	S825	S825;S144;S91	MARS S825
24.0873	23.958	24.395	22.8849	23.1596	23.1267	S	3		2726	___1	+	DK-MG EMP3 KO_DK-MG Control	1	2.70458e-11	146.78	128.77	146.78	-0.28569	215130000	654	2.44294	0.0062285	-1.08969	-6.99037	O15164	654	O15164	O15164	Transcription intermediary factor 1-alpha	TRIM24	VRKDTNIDHGQPRPPSNRTVQSPNSSVPSPG	DTNIDHGQPRPPS(1)NR	7665	UID7618	1	S654	S654	TRIM24 S654
24.915	25.0894	25.1199	24.2092	23.979	23.6661	S	2		6564	___1	+	DK-MG EMP3 KO_DK-MG Control	0.999664	2.32618e-79	264.03	211.06	257.52	-0.34725	1504700000	559	1.95241	0.0123185	-1.08999	-6.41844	Q99081;F5GY10;B4DGI9;B4DZP2	559;413;579;193	Q99081	Q99081	Transcription factor 12	TCF12	SSQKDIKVSSRGRTSSTNEDEDLNPEQKIER	TSS(1)TNEDEDLNPEQK	18421	UID18373	1	S559	S559;S413;S579;S193	TCF12 S559
29.2855	28.5806	28.5594	27.766	27.7829	27.6062	S	4		3642	___1	+	DK-MG EMP3 KO_DK-MG Control	0.999944	1.62645e-70	228.01	198.43	123.43	-0.20666	10976000000	459	1.41309	0.028327	-1.09012	-4.44687	P23588;E7EX17	459;464	P23588	P23588	Eukaryotic translation initiation factor 4B	EIF4B	KSLENETLNKEEDCHSPTSKPPKPDQPLKVM	EEDCHS(1)PTSKPPKPDQPLK	9805	UID9757	1	S459	S459;S464	EIF4B S459
25.0285	24.6835	24.7717	23.7375	24.0115	23.4644	S	2		5857	___2	+	DK-MG EMP3 KO_DK-MG Control	0.999969	4.52337e-18	189.61	173.41	79.633	0.43248	7510700000	668	2.15773	0.00936617	-1.09014	-5.77381	Q8N556	668	Q8N556	Q8N556	Actin filament-associated protein 1	AFAP1	LGLAIEPKSGTSSPQSPVFRHRTLENSPISS	S(0.001)GT(0.001)S(0.055)S(0.944)PQS(1)PVFR	16288	UID44036	1;2	S668	S668	AFAP1 S668
27.0864	26.564	26.8076	25.7886	25.8915	25.5061	S	2		2039	___1	+	DK-MG EMP3 KO_DK-MG Control	0.999694	4.46476e-53	225.17	196.96	195.17	0.21274	1421100000	170	2.25371	0.00870196	-1.09058	-5.74413	F8W930;Q9Y6M1	170;164	F8W930	F8W930	Insulin-like growth factor 2 mRNA-binding protein 2	IGF2BP2	SFKISYIPDEEVSSPSPPQRAQRGDHSSREQ	ISYIPDEEVSSPS(1)PPQR	5995	UID5948	1;2	S170	S170;S164	IGF2BP2 S170
30.2672	29.8452	29.5713	28.5109	29.0457	28.8544	S	2		7714	___1	+	DK-MG EMP3 KO_DK-MG Control	0.999999	4.63033e-33	222.48	194.28	86.756	0.17665	11191000000	876	1.82878	0.0138632	-1.09089	-4.26434	Q9UQ35;I3L4D8;I3L182	876;876;780	Q9UQ35	Q9UQ35	Serine/arginine repetitive matrix protein 2	SRRM2	NEQSVTPQRRSCFESSPDPELKSRTPSRHSC	SCFES(1)S(1)PDPELK	21593	UID21545	1;2	S876	S876;S876;S780	SRRM2 S876
21.8434	22.1937	22.593	21.6986	20.5461	21.1094	S	3		5816	___1	+	DK-MG EMP3 KO_DK-MG Control	0.964401	1.67114e-47	180.23	160.2	180.23	-0.22223	21409000	80	1.21645	0.0429132	-1.09197	-2.7507	Q8N1F7;H3BVG0;H3BM93;H3BRI8;H3BNN5;H3BV11	80;80;80;80;47;80	Q8N1F7	Q8N1F7	Nuclear pore complex protein Nup93	NUP93	GSRGLDISHISQRLESLSAATTFEPLEPVKD	GLDISHIS(0.027)QRLES(0.964)LS(0.009)AATTFEPLEPVK	16135	UID16087	1	S80	S80;S80;S80;S80;S47;S80	NUP93 S80
27.2353	27.1883	27.2092	26.0989	26.4295	25.8256	S	2		7714	___1	+	DK-MG EMP3 KO_DK-MG Control	0.999999	2.17414e-08	170.89	117.13	139.86	0.44176	1965600000	2694	1.61972	0.0193913	-1.09296	-6.24133	Q9UQ35;I3L4U6	2694;20	Q9UQ35	Q9UQ35	Serine/arginine repetitive matrix protein 2	SRRM2	RKPIDSLRDSRSLSYSPVERRRPSPQPSPRD	SLSYS(1)PVER	21623	UID21575	1;2	S2694	S2694;S20	SRRM2 S2694
24.4385	24.1263	25.2072	23.2081	23.7174	23.5664	S	2		4824	___1	+	DK-MG EMP3 KO_DK-MG Control	0.999997	2.84926e-36	209.13	183	209.13	-0.15962	1321300000	325	1.23608	0.0411117	-1.09338	-3.08065	Q14678	325	Q14678	Q14678	KN motif and ankyrin repeat domain-containing protein 1	KANK1	AASQINVCGVRKRSYSAGNASQLEQLSRARR	SYS(1)AGNASQLEQLSR	12988	UID12940	1	S325	S325	KANK1 S325
24.2131	23.6425	24.4637	22.5335	23.296	23.2056	S	3		848	___1	+	DK-MG EMP3 KO_DK-MG Control	0.999382	4.75011e-09	120.75	74.044	106.86	-0.20984	210480000	757	1.48356	0.0250625	-1.09475	-3.202	A0A669KBI3;F5GXF9;P51825	757;750;750	A0A669KBI3	A0A669KBI3	AF4/FMR2 family member 1	AFF1	RKDRLPLPLRDTKLLSPLRDTPPPQSLMVKI	LLS(0.999)PLRDT(0.001)PPPQSLMVK	2844	UID2844	1	S757	S757;S750;S750	AFF1 S757
26.2333	25.7784	25.8595	24.6194	25.1309	24.8362	S	3		7088	___1	+	DK-MG EMP3 KO_DK-MG Control	0.999647	6.88231e-13	167.37	157.32	130.95	-0.50527	4866700000	7	2.23171	0.00883774	-1.09491	-5.36872	Q9HBI1	7	Q9HBI1	Q9HBI1	Beta-parvin	PARVB	_________MSSAPRSPTPRPRRMKKDESFL	SSAPRS(1)PTPRPR	19800	UID19752	1	S7	S7	PARVB S7
27.9087	27.3935	27.8181	26.8578	26.7917	26.1856	S	4		5554	___2	+	DK-MG EMP3 KO_DK-MG Control	0.909353	2.2729e-100	217.16	208.05	190.16	-0.19141	1489800000	744	1.76106	0.0148358	-1.09508	-4.11072	Q7LBC6	744	Q7LBC6	Q7LBC6	Lysine-specific demethylase 3B	KDM3B	TSSLTQPIEMPTLSSSPTEERPTVGPGQQDN	S(0.147)S(0.171)S(0.198)PT(0.312)S(0.065)S(0.102)LT(0.005)QPIEMPTLS(0.011)S(0.046)S(0.909)PT(0.03)EERPT(0.002)VGPGQQDNPLLK	15251	UID42999	2	S744	S744	KDM3B S744
24.2158	23.8057	23.9207	22.8079	23.1382	22.7087	S	3		7638	___2	+	DK-MG EMP3 KO_DK-MG Control	0.828044	2.83728e-05	79.426	66.262	79.426	1.3804	66603000	1359	2.44422	0.0062365	-1.09578	-6.14717	Q9ULH0	1359	Q9ULH0	Q9ULH0	Kinase D-interacting substrate of 220 kDa	KIDINS220	RHSNLSWQSQTRRTPSLSSLNSQDSSIEISK	RT(0.163)PS(0.828)LS(0.467)S(0.542)LNSQDSSIEISK	21265	UID49013	2	S1359	S1359	KIDINS220 S1359
27.0656	26.0734	26.5863	25.17	25.9085	25.3574	S	3		3991	___1	+	DK-MG EMP3 KO_DK-MG Control	0.913797	4.65275e-71	218.98	204.88	218.98	-0.54726	659600000	708	1.37586	0.0304031	-1.09651	-3.02747	P48553	708	P48553	P48553	Trafficking protein particle complex subunit 10	TRAPPC10	GIICRNVHMLLRRQESSSSLEMPSGVALEEG	RQES(0.914)S(0.052)S(0.013)S(0.021)LEMPSGVALEEGAHVLR	10699	UID10651	1;2	S708	S708	TRAPPC10 S708
26.2513	25.9902	26.1985	24.8784	25.1415	25.1289	S	2		6444	___1	+	DK-MG EMP3 KO_DK-MG Control	0.993601	2.11243e-35	196.84	172.5	148.18	0.18329	571460000	832	3.13165	0.00645098	-1.09707	-9.37711	Q96K76	832	Q96K76	Q96K76	Ubiquitin carboxyl-terminal hydrolase 47	USP47	RHANTIRLFVLLPEQSPVSYSKRTAYQKAGG	LFVLLPEQS(0.994)PVS(0.005)YS(0.001)K	17935	UID17887	1	S832	S832	USP47 S832
29.1976	28.3892	29.2712	27.452	28.2385	27.8763	S	3		6416	___1	+	DK-MG EMP3 KO_DK-MG Control	1	2.0178e-66	244.72	224.28	244.72	-0.35705	6112200000	155	1.38432	0.0299132	-1.09709	-3.02569	Q96I25;Q5W012;Q5W011;Q5W010;H0Y6J6	155;123;155;154;62	Q96I25	Q96I25	Splicing factor 45	RBM17	DRHEASGFARRPDPDSDEDEDYERERRKRSM	RPDPDS(1)DEDEDYERER	17836	UID17788	1	S155	S155;S123;S155;S154;S62	RBM17 S155
28.9212	28.5124	28.9741	27.3821	28.0895	27.6448	S	2		1210	___1	+	DK-MG EMP3 KO_DK-MG Control	0.999997	4.81139e-06	138.35	91.702	73.037	0.19308	11174000000	426	1.81204	0.0139571	-1.09709	-4.33964	A9Z1X7;Q8IYB3;E9PCT1	426;431;430	A9Z1X7	A9Z1X7	Serine/arginine repetitive matrix protein 1	SRRM1	TPQQSNRTRKSRVSVSPGRTSGKVTKHKGTE	SRVS(1)VS(1)PGR	4137	UID4137	1;2	S426	S426;S431;S430	SRRM1 S426
28.9212	28.5124	28.9741	27.3821	28.0895	27.6448	S	2		2561	___1	+	DK-MG EMP3 KO_DK-MG Control	0.999997	1.42724e-06	135.02	67.811	73.037	0.19308	9528900000	392	1.81204	0.01395	-1.09709	-4.33964	M0R088	392	M0R088	M0R088		SRRM1	TPQQSNRTRKSRVSVSPGRTSVTKHKGTEKR	SRVS(1)VS(1)PGR	7275	UID7228	1;2	S392	S392	SRRM1 S392
25.7815	25.2329	25.927	24.1342	24.8446	24.6704	S	3		541	___1	+	DK-MG EMP3 KO_DK-MG Control	1	6.95266e-38	210.98	169.29	160.49	-0.52169	4721200000	461	1.66234	0.0173543	-1.09739	-3.65085	A0A1C7CYX1;A0A0A0MSU2;Q6PJG2;H7C1L3	461;461;461;283	A0A1C7CYX1	A0A1C7CYX1	ELM2 and SANT domain-containing protein 1	ELMSAN1	LRGGVIQSTRRRRRASQEANLLTLAQKAVEL	RAS(1)QEANLLTLAQK	1736	UID1736	1	S461	S461;S461;S461;S283	ELMSAN1 S461
29.6115	29.4361	29.773	28.2395	28.9364	28.3504	S	2		1719	___1	+	DK-MG EMP3 KO_DK-MG Control	0.999844	4.96421e-14	193	122.6	159.6	0.32866	12879000000	558	1.64957	0.0181164	-1.09813	-4.63142	E7ERS3;Q86VM9;H3BP01	558;534;199	E7ERS3	E7ERS3	Zinc finger CCCH domain-containing protein 18	ZC3H18	WRRSKSPKKKLGVSVSPSRARRRRKTSASSA	KLGVS(1)VS(1)PSR	4977	UID4930	1;2	S558	S558;S534;S199	ZC3H18 S558
25.7329	25.5105	26.0301	24.4248	24.8501	24.6994	S	3		1047	___1	+	DK-MG EMP3 KO_DK-MG Control	1	0.000767544	82.259	64.297	60.489	-0.26963	509880000	86	2.26546	0.00872763	-1.09966	-5.62977	E7EQQ5;A0A804HHS7;Q9C035	86;86;86	E7EQQ5	E7EQQ5	Tripartite motif-containing protein 5	TRIM5	RHVANIVEKLREVKLSPEGQKVDHCARHGEK	LREVKLS(1)PEGQK	3632	UID3632	1	S86	S86;S86;S86	TRIM5 S86
24.6182	24.5726	24.6552	23.5099	23.7743	23.2605	S	2		5045	___1	+	DK-MG EMP3 KO_DK-MG Control	1	5.78315e-44	217.88	204.74	217.88	0.10159	275790000	476	1.80224	0.0138247	-1.1004	-7.32373	Q2M1Z3	476	Q2M1Z3	Q2M1Z3	Rho GTPase-activating protein 31	ARHGAP31	PSKSVFTSSLFQMEPSPRNQRKALNISEPFA	SVFTSSLFQMEPS(1)PR	13683	UID13635	1	S476	S476	ARHGAP31 S476
30.2002	29.7042	29.9851	28.8827	29.2115	28.4934	T	2		6283	___1	+	DK-MG EMP3 KO_DK-MG Control	0.999981	3.95973e-23	226.2	181.88	226.2	0.21949	11136000000	246	1.80777	0.0139069	-1.10063	-4.36054	Q96B36	246	Q96B36	Q96B36	Proline-rich AKT1 substrate 1	AKT1S1	EDTQVFGDLPRPRLNTSDFQKLKRKY_____	LNT(1)SDFQK	26767	UID26484	1	T246	T246	AKT1S1 T246
31.0255	30.7761	31.0256	29.6674	30.0624	29.7953	S	3		7714	___1	+	DK-MG EMP3 KO_DK-MG Control	1	3.04877e-98	267.54	249.55	157.83	-0.11779	29348000000	1320	2.64249	0.00601795	-1.10073	-7.69601	Q9UQ35	1320	Q9UQ35	Q9UQ35	Serine/arginine repetitive matrix protein 2	SRRM2	WGGPHFSPEHKELSNSPLRENSFGSPLEFRN	ELS(1)NS(1)PLRENSFGSPLEFR	21526	UID21478	1;2	S1320	S1320	SRRM2 S1320
25.4129	25.237	25.2017	24.2195	24.5195	23.8061	S	3		854	___1	+	DK-MG EMP3 KO_DK-MG Control	0.998263	5.21222e-22	143.27	110.7	111.5	0.11593	376520000	6	1.60444	0.0198917	-1.10218	-5.08206	A0A6I8PIQ6;Q9H9E3;A0A0A0MS45;J3KNI1;H3BSD2;H3BMV9;E9PRT5	6;6;10;10;6;6;6	A0A6I8PIQ6	A0A6I8PIQ6	Conserved oligomeric Golgi complex subunit 4	COG4	__________MADLDSPPKLSGVQQPSEGVG	ADLDS(0.998)PPKLS(0.002)GVQQPSEGVGGGR	2867	UID2867	1	S6	S6;S6;S10;S10;S6;S6;S6	COG4 S6
25.1316	24.3109	24.9013	23.5157	23.9547	23.5666	S	3		6021	___1	+	DK-MG EMP3 KO_DK-MG Control	0.875921	0.000707025	71.558	34.381	45.384	0.25056	129580000	383	1.57347	0.0214653	-1.10226	-3.92282	Q8TBP0;I3L0U9;I3L4T6;I3L4U4;I3L0V9	383;12;12;78;22	Q8TBP0	Q8TBP0	TBC1 domain family member 16	TBC1D16	DKTCMQFSIRRPKLPSSETHPEESMYKRLGV	LPS(0.876)S(0.075)ET(0.046)HPEES(0.003)MYK	16749	UID16701	1	S383	S383;S12;S12;S78;S22	TBC1D16 S383
25.4442	25.097	25.2805	24.2324	24.2172	24.0629	S	2		6850	___1	+	DK-MG EMP3 KO_DK-MG Control	0.929913	1.29843e-06	121.76	103.45	104.17	0.066287	378490000	1652	2.67537	0.00601152	-1.10304	-9.67924	Q9C0C2	1652	Q9C0C2	Q9C0C2	182 kDa tankyrase-1-binding protein	TNKS1BP1	SLGTKGLKVNLFPGLSPSALKAKLRPRNRSA	VNLFPGLS(0.93)PS(0.07)ALK	19141	UID19093	1	S1652	S1652	TNKS1BP1 S1652
26.0619	25.7284	26.6775	24.6461	25.5965	24.9068	T	3		1801	___1	+	DK-MG EMP3 KO_DK-MG Control	0.999358	6.09151e-65	217.01	196.16	172	0.023287	537180000	574	1.30501	0.0355824	-1.10611	-2.78584	E9PFQ4;Q86SQ0;A0A1W2PQ63;E9PGF6	574;574;361;160	E9PFQ4	E9PFQ4	Pleckstrin homology-like domain family B member 2	PHLDB2	PKASSESSYLSILPKTPEGISEEQRSQELAA	ASSESSYLSILPKT(0.999)PEGIS(0.001)EEQR	23704	UID23422	1	T574	T574;T574;T361;T160	PHLDB2 T574
24.3972	24.0804	24.457	23.0208	23.6421	22.9503	S	3		4984	___1	+	DK-MG EMP3 KO_DK-MG Control	0.970367	5.04178e-07	95.835	80.876	95.835	1.0781	151950000	2230	1.68906	0.0167859	-1.10717	-4.44788	Q15911	2230	Q15911	Q15911	Zinc finger homeobox protein 3	ZFHX3	PITSLEELKIDSRPPSPEPPKQEYWGSKRSS	IDS(0.03)RPPS(0.97)PEPPKQEYWGSK	13495	UID13447	1	S2230	S2230	ZFHX3 S2230
28.2123	27.8716	28.205	26.6022	27.5533	26.8078	S	2		758	___1	+	DK-MG EMP3 KO_DK-MG Control	1	0	428.27	407.54	343.43	-0.090338	13736000000	142	1.32586	0.034609	-1.10856	-3.57587	A0A494C108;Q8N9T8;H0YFD2;F8WFC1;H0YH26	142;136;76;24;133	A0A494C108	A0A494C108	Protein KRI1 homolog	KRI1	KVILEKAGKYVDEENSDGETSNHRLQETSSQ	YVDEENS(1)DGETSNHR	2498	UID2498	1;2	S142	S142;S136;S76;S24;S133	KRI1 S142
27.6384	27.3648	27.623	26.0431	26.8506	26.4066	S	3		4061	___1	+	DK-MG EMP3 KO_DK-MG Control	0.99879	8.662e-104	228.29	216.77	117.66	-0.70597	2570100000	49	1.53337	0.0228634	-1.10863	-4.43851	P50402;A0A804HIV7;A0A804HLA2	49;49;49	P50402	P50402	Emerin	EMD	YEKKIFEYETQRRRLSPPSSSAASSYSFSDL	RRLS(0.999)PPS(0.001)SSAASSYSFSDLNSTR	10990	UID10942	1	S49	S49;S49;S49	EMD S49
26.3367	25.7906	26.0746	24.7845	25.5788	24.5107	S	2		1090;1750	___2	+	DK-MG EMP3 KO_DK-MG Control	1	2.31816e-79	234.69	218.75	203.76	-0.076266	4394800000	507	1.25925	0.0389359	-1.10934	-3.10731	A0A804HKE7;E7EVA0	507;524	A0A804HKE7;E7EVA0	A0A804HKE7	Microtubule-associated protein	MAP4	VAPSTVKEVGLLKDMSPLSETEMALGKDVTP	DMS(1)PLSETEMALGK	3764	UID31560	1;2	S507	S507;S524	MAP4 S507
26.3367	25.7906	26.0746	24.7845	25.5788	24.5107	T	3		1090;1750	___2	+	DK-MG EMP3 KO_DK-MG Control	1	9.4765e-127	268.88	256.38	191.96	-0.38405	17734000000	521	1.25925	0.0389471	-1.10934	-3.10731	A0A804HKE7;E7EVA0	521;538	A0A804HKE7;E7EVA0	A0A804HKE7	Microtubule-associated protein	MAP4	MSPLSETEMALGKDVTPPPETEVVLIKNVCL	DVT(1)PPPETEVVLIK	23328	UID50853	1;2	T521	T521;T538	MAP4 T521
28.3176	27.9146	28.3616	26.5752	27.5219	27.1683	S	3		2440	___1	+	DK-MG EMP3 KO_DK-MG Control	0.997811	4.11772e-07	128.74	85.137	128.74	-0.0117	3409800000	199	1.4237	0.0279905	-1.10945	-3.57123	J3KTL2;Q07955;J3KSR8	199;199;94	J3KTL2	J3KTL2	Serine/arginine-rich splicing factor 1	SRSF1	EGETAYIRVKVDGPRSPSYGRSRSRSRSRSR	VKVDGPRS(0.998)PS(0.002)YGR	7096	UID7049	1;2	S199	S199;S199;S94	SRSF1 S199
24.0513	23.9877	23.9297	22.9827	23.0314	22.6236	S	2		1474;838	___1	+	DK-MG EMP3 KO_DK-MG Control	1	1.6232e-21	206.74	162.18	182.55	1.0426	12999000000	325	2.03686	0.011211	-1.11034	-8.32878	A0A669KB05;A0A669KB62;E9PKY0;C9JZR2;H0YC95;O60716	325;325;26;349;349;349	A0A669KB05;C9JZR2	A0A669KB05	Catenin delta-1	CTNND1	YYWAPLAQHERGSLASLDSLRKGGPPPPNWR	GSLAS(1)LDSLRK	2777	UID2777	1;2	S325	S325;S325;S26;S349;S349;S349	CTNND1 S325
24.2291	24.0935	23.4427	22.8334	22.9671	22.6334	S	2		6433	___1	+	DK-MG EMP3 KO_DK-MG Control	1	9.32519e-24	195.23	174.93	174.62	0.13123	2530600000	165	1.5073	0.024047	-1.11042	-4.24859	Q96JC9	165	Q96JC9	Q96JC9	ELL-associated factor 1	EAF1	KPPVGPKTSPLKDNPSPEPQLDDIKRELRAE	DNPS(1)PEPQLDDIKR	17862	UID17814	1;2	S165	S165	EAF1 S165
25.8897	25.3961	25.7757	24.4442	24.7628	24.5216	S	2		2212	___1	+	DK-MG EMP3 KO_DK-MG Control	0.999971	8.36451e-95	281.68	254.55	185.26	0.07278	330180000	909	2.25581	0.00863324	-1.1109	-6.26255	H0YFN7;Q4ADV7	909;1017	H0YFN7	H0YFN7	RAB6A-GEF complex partner protein 1	RIC1	PSSSGGFEFFRNRSISLSQSAENVPASKFSL	SIS(1)LSQSAENVPASK	6542	UID6495	1	S909	S909;S1017	RIC1 S909
24.7507	24.3381	24.5986	23.4846	23.5574	23.3122	S	2		3348	___1	+	DK-MG EMP3 KO_DK-MG Control	1	0.000569479	133.13	83.419	99.013	0.55701	261960000	30	2.51896	0.00648927	-1.1111	-7.89577	P09382	30	P09382	P09382	Galectin-1	LGALS1	GECLRVRGEVAPDAKSFVLNLGKDSNNLCLH	S(1)FVLNLGK	9197	UID9150	1	S30	S30	LGALS1 S30
25.1206	25.1926	25.8772	24.1379	24.7851	23.9326	S	2		2644	___1	+	DK-MG EMP3 KO_DK-MG Control	0.999992	6.33281e-63	239.58	226.48	228.51	0.29661	369070000	696	1.46186	0.0257963	-1.11161	-3.15541	O14497;H0Y488;A0A1B0GTU5;A0A087WUV6	696;313;315;313	O14497	O14497	AT-rich interactive domain-containing protein 1A	ARID1A	FSPHTSPHLPGIRGPSPSPVGSPASVAQSRS	GPS(1)PSPVGSPASVAQSR	7417	UID7370	1	S696	S696;S313;S315;S313	ARID1A S696
27.8654	27.533	28.0372	26.458	27.1257	26.5164	S	3		3961	___1	+	DK-MG EMP3 KO_DK-MG Control	1	6.70877e-71	219.22	198.84	210.39	-0.061058	10302000000	1443	1.78361	0.0142776	-1.11178	-4.2797	P46821	1443	P46821	P46821	Microtubule-associated protein 1B;MAP1B heavy chain;MAP1 light chain LC1	MAP1B	PFEEKSGKQGSPDQVSPVSEMTSTSLYQDKQ	QGS(1)PDQVS(1)PVSEMTSTSLYQDK	10585	UID10537	1;2	S1443	S1443	MAP1B S1443
25.1432	24.8902	24.8287	23.6854	23.9402	23.9009	S	4		1377	___2	+	DK-MG EMP3 KO_DK-MG Control	0.999633	1.78792e-07	84.231	75.685	84.231	1.0559	395970000	149	2.98723	0.00705226	-1.11188	-8.92113	C9J0Q5;Q9Y618;C9JE98;C9JQE8;C9J330;H0YGK8;H7C1Y3	149;149;149;149;149;72;70	C9J0Q5	C9J0Q5	Nuclear receptor corepressor 2	NCOR2	DLTKDRSLTGKLEPVSPPSPPHTDPELELVP	DRSLTGKLEPVS(1)PPS(0.982)PPHT(0.018)DPELELVPPR	4486	UID32282	2	S149	S149;S149;S149;S149;S149;S72;S70	NCOR2 S149
25.1432	24.8902	24.8287	23.6854	23.9402	23.9009	S	4		1377	___2	+	DK-MG EMP3 KO_DK-MG Control	0.988361	1.78792e-07	84.231	75.685	61.911	0.3115	395970000	152	2.98723	0.00707692	-1.11188	-8.92113	C9J0Q5;Q9Y618;C9JE98;C9JQE8;C9J330;H0YGK8;H7C1Y3	152;152;152;152;152;75;73	C9J0Q5	C9J0Q5	Nuclear receptor corepressor 2	NCOR2	KDRSLTGKLEPVSPPSPPHTDPELELVPPRL	DRS(0.003)LT(0.003)GKLEPVS(0.994)PPS(0.988)PPHT(0.011)DPELELVPPR	4487	UID32283	2	S152	S152;S152;S152;S152;S152;S75;S73	NCOR2 S152
26.6942	26.3517	26.488	25.3708	25.6848	25.1422	S	2		6058	___1	+	DK-MG EMP3 KO_DK-MG Control	1	0.000629737	140.48	66.216	118.28	0.41496	855050000	592	2.17866	0.00949828	-1.11202	-5.97404	Q8TEH3	592	Q8TEH3	Q8TEH3	DENN domain-containing protein 1A	DENND1A	NLDMEAALQPLGQAKSLEDLRAPKDLREQPG	S(1)LEDLRAPK	16852	UID16804	1	S592	S592	DENND1A S592
26.7473	26.3561	26.9784	25.2933	25.8363	25.6145	S	3		683	___1	+	DK-MG EMP3 KO_DK-MG Control	1	3.75478e-08	126.26	97.637	68.49	0.56703	758230000	923	1.98722	0.0118062	-1.11257	-4.62681	A0A3B3IRX3;Q71F56;F8VRB8;H0YHC1;A0A3B3IS46	923;923;913;733;318	A0A3B3IRX3	A0A3B3IRX3	Mediator of RNA polymerase II transcription subunit 13-like	MED13L	TQLTEFKMEVEDGLGSPKPEEIKDFSYVHKV	MEVEDGLGS(1)PKPEEIK	2302	UID2302	1	S923	S923;S923;S913;S733;S318	MED13L S923
25.2938	24.8482	25.2622	23.9807	24.4746	23.609	S	3		2956	___1	+	DK-MG EMP3 KO_DK-MG Control	0.999816	2.21416e-18	128.58	111.42	125.52	-1.2699	450110000	122	1.55687	0.0219915	-1.11333	-3.85367	O75182	122	O75182	O75182	Paired amphipathic helix protein Sin3b	SIN3B	GYRIDIPKNGKLNIQSPLTSQENSHNHGDGA	LNIQS(1)PLTSQENSHNHGDGAEDFK	8290	UID8243	1	S122	S122	SIN3B S122
27.7382	27.279	27.5202	26.2931	26.5028	26.399	S	2		2562	___1	+	DK-MG EMP3 KO_DK-MG Control	1	3.99657e-39	226.14	195.88	226.14	0.37066	1911100000	181	2.22865	0.00880451	-1.11415	-7.6418	M0R0C6;Q92945;A0A087WTP3;M0QYH3;M0QXW7	181;181;181;37;37	M0R0C6	M0R0C6	Far upstream element-binding protein 2	KHSRP	QINKIQQDSGCKVQISPDSGGLPERSVSLTG	VQIS(1)PDSGGLPER	7278	UID7231	1	S181	S181;S181;S181;S37;S37	KHSRP S181
27.0309	26.5377	27.2935	25.301	26.3561	25.8618	S	3		2927	___1	+	DK-MG EMP3 KO_DK-MG Control	1	1.82503e-33	223.06	189.76	148.52	0.016355	2639100000	1045	1.33098	0.0341673	-1.1144	-2.95754	O60885	1045	O60885	O60885	Bromodomain-containing protein 4	BRD4	PPQPAKPQQVIQHHHSPRHHKSDPYSTGHLR	PQQVIQHHHS(1)PR	8196	UID8149	1	S1045	S1045	BRD4 S1045
27.0744	26.7365	27.1302	25.7562	26.2428	25.5938	S	3		8	___1	+	DK-MG EMP3 KO_DK-MG Control	0.997646	1.5075e-100	246.9	231.64	219.07	0.020933	635150000	760	1.89433	0.0129066	-1.11607	-4.84103	A0A2R8Y568;A0A024RDL5;A0A2R8Y522;A0A087WVB5;Q75MD7;A0A2R8Y8C6;Q8WXX7	760;775;855;961;985;1232;1233	A0A2R8Y568	A0A2R8Y568	Autism susceptibility gene 2 protein	AUTS2	SAPPPLISTLGGRPVSPRRTTPLSAEIRERP	TPPTAALSAPPPLIS(0.001)T(0.001)LGGRPVS(0.998)PR	20	UID21	1	S760	S760;S775;S855;S961;S985;S1232;S1233	AUTS2 S760
27.8825	27.5994	27.8668	26.3959	26.9226	26.6791	S	2		1868;2057	___1	+	DK-MG EMP3 KO_DK-MG Control	1	8.49034e-43	235.31	214.89	235.31	0.17442	3968200000	753	2.20943	0.0092969	-1.11703	-6.2832	E9PMS6;F8WD26;J3KP06;Q8WWI1;E9PMT2;A0A0A0MTE2	370;753;790;805;520;520	E9PMS6;F8WD26	F8WD26	LIM domain only protein 7	LMO7	SQNQKSTVPSRRRMYSFDDVLEEGKRPPTMT	MYS(1)FDDVLEEGK	5547	UID5500	1	S753	S370;S753;S790;S805;S520;S520	LMO7 S753
23.692	23.7664	24.1742	23.0005	22.5218	22.7568	S	3		1967	___1	+	DK-MG EMP3 KO_DK-MG Control	1	6.94951e-28	169.7	161.31	169.7	0.75327	352540000	544	2.26032	0.00868447	-1.1178	-5.48285	Q8NHQ9;F5H5U2	544;513	Q8NHQ9	Q8NHQ9	ATP-dependent RNA helicase DDX55	DDX55	EKKKKMNEKRKREEGSDIEDEDMEELLNDTR	EEGS(1)DIEDEDMEELLNDTR	5809	UID5762	1	S544	S544;S513	DDX55 S544
27.7461	27.5375	27.9902	26.6779	26.8283	26.4137	S	3		3013	___1	+	DK-MG EMP3 KO_DK-MG Control	1	1.22742e-89	215.08	199.11	168.11	0.13775	3242400000	868	2.4727	0.00619545	-1.11795	-6.26973	O75717	868	O75717	O75717	WD repeat and HMG-box DNA-binding protein 1	WDHD1	SQPRFRNQVEEDAEDSGEADDEEKPEIHKPG	NQVEEDAEDS(1)GEADDEEKPEIHK	8473	UID8426	1	S868	S868	WDHD1 S868
25.4729	25.1401	25.2255	23.9098	24.4432	24.1313	S	3		607	___1	+	DK-MG EMP3 KO_DK-MG Control	0.999667	3.80236e-38	222.29	179.72	106.94	-0.16509	1126600000	180	2.21547	0.00939963	-1.11805	-6.07256	A0A2R8Y566;Q9P260;A0A075B785	180;180;180	A0A2R8Y566	A0A2R8Y566	LisH domain and HEAT repeat-containing protein KIAA1468	KIAA1468	EPSTASGGGQLNRAGSISTLDSLDFARYSDD	AGS(1)ISTLDS(0.008)LDFARYS(0.768)DDGNRET(0.223)DEK	1951	UID1951	1;2	S180	S180;S180;S180	KIAA1468 S180
26.1639	25.8872	26.5673	24.9266	25.5762	24.7596	S	3		3525	___2	+	DK-MG EMP3 KO_DK-MG Control	0.999972	3.73374e-65	192.36	178.72	163.94	-0.14792	4931200000	255	1.57545	0.0213895	-1.11866	-3.51953	P17535;U3KPR5	255;70	P17535	P17535	Transcription factor jun-D	JUND	KDEPQTVPDVPSFGESPPLSPIDMDTQERIK	LAALKDEPQTVPDVPSFGES(1)PPLS(1)PIDMDTQER	9516	UID37264	1;2	S255	S255;S70	JUND S255
26.1639	25.8872	26.5673	24.9266	25.5762	24.7596	S	3		3525	___2	+	DK-MG EMP3 KO_DK-MG Control	0.999754	5.93671e-42	163.94	156.04	163.94	-0.63533	3200800000	259	1.57545	0.0213811	-1.11866	-3.51953	P17535;U3KPR5	259;74	P17535	P17535	Transcription factor jun-D	JUND	QTVPDVPSFGESPPLSPIDMDTQERIKAERK	LAALKDEPQTVPDVPS(0.001)FGES(0.999)PPLS(1)PIDMDTQER	9517	UID37265	1;2	S259	S259;S74	JUND S259
27.1726	26.6046	27.1765	25.7475	26.1582	25.6904	S	2		6120	___1	+	DK-MG EMP3 KO_DK-MG Control	1	1.82245e-95	282.47	264.61	282.47	0.43545	2905100000	111	1.95445	0.0122925	-1.11919	-4.65514	Q8WWM7;H3BUF6;H3BSK9	111;111;51	Q8WWM7	Q8WWM7	Ataxin-2-like protein	ATXN2L	IGSARGQSTGKGPPQSPVFEGVYNNSRMLHF	GPPQS(1)PVFEGVYNNSR	17081	UID17033	1	S111	S111;S111;S51	ATXN2L S111
25.2351	25.8658	25.9602	24.9498	24.3817	24.3709	S	3		7242	___2	+	DK-MG EMP3 KO_DK-MG Control	1	4.237e-119	265.81	250.17	265.81	-0.29824	932790000	22	1.68331	0.0169457	-1.11957	-3.76651	Q9NTJ3;E9PD53;C9JR83;C9JWF0;C9IYK2;C9JJ64;F8WCB7	22;22;22;22;22;22;22	Q9NTJ3	Q9NTJ3	Structural maintenance of chromosomes protein 4;Structural maintenance of chromosomes protein	SMC4	QPSTARRREEGPPPPSPDGASSDAEPEPPSG	RREEGPPPPS(1)PDGAS(0.699)S(0.301)DAEPEPPSGR	20221	UID47969	2	S22	S22;S22;S22;S22;S22;S22;S22	SMC4 S22
26.522	26.0538	25.8361	24.7302	25.2716	25.0506	S	4		4498	___1	+	DK-MG EMP3 KO_DK-MG Control	0.911745	1.33756e-64	184.4	172.16	151.33	0.11446	911920000	2167	1.86532	0.0131717	-1.11984	-4.3705	Q03164	2167	Q03164	Q03164	Histone-lysine N-methyltransferase 2A;MLL cleavage product N320;MLL cleavage product C180	KMT2A	PTQRSPGCRPLPSAGSPTPTTHEIVTVGDPL	S(0.003)PGCRPLPS(0.042)AGS(0.912)PT(0.042)PTTHEIVTVGDPLLSSGLR	11728	UID11680	1	S2167	S2167	KMT2A S2167
25.8734	25.6915	25.5458	24.0722	25.1297	24.5492	S	3		5625	___1	+	DK-MG EMP3 KO_DK-MG Control	0.96394	1.6126e-205	356.74	304.24	178.22	-0.12216	763820000	240	1.24862	0.0401405	-1.11987	-3.49827	Q86TN4;F5H1K3;F5H6B6	240;98;154	Q86TN4	Q86TN4	tRNA 2'-phosphotransferase 1	TRPT1	KPLSLAGDEETECQSSPKHSSRERRRIQQ__	KPLSLAGDEETECQS(0.036)S(0.964)PK	15472	UID15424	1	S240	S240;S98;S154	TRPT1 S240
24.5967	24.2946	24.0636	22.6391	23.6366	23.3192	Y	2		807	___1	+	DK-MG EMP3 KO_DK-MG Control	0.999996	6.40787e-37	215.06	183.13	215.06	-0.189	460320000	827	1.3678	0.0309245	-1.12001	-3.37098	Q07912;A0A5F9ZHJ2;A0A5F9ZI29;C9J1X3;A0A5F9ZHP4;A0A499FJ16;A0A5F9ZGX5;A0A5F9ZHD0	827;859;827;859;827;905;842;337	Q07912	Q07912	Activated CDC42 kinase 1	TNK2	GKTMPTTQSFASDPKYATPQVIQAPGPRAGP	Y(1)ATPQVIQAPGPR	27877	UID27541	1	Y827	Y827;Y859;Y827;Y859;Y827;Y905;Y842;Y337	TNK2 Y827
26.2978	26.0687	26.285	24.9625	25.3906	24.9348	T	3		4774	___1	+	DK-MG EMP3 KO_DK-MG Control	0.996305	7.64234e-44	203.79	177.58	190.8	-0.36656	635950000	425	2.16313	0.00938436	-1.12123	-6.78698	Q14157;F8W726	425;436	Q14157	Q14157	Ubiquitin-associated protein 2-like	UBAP2L	SDSAVHSPFTKRQAFTPSSTMMEVFLQEKSP	RQAFT(0.996)PS(0.004)STMMEVFLQEK	25672	UID25389	1	T425	T425;T436	UBAP2L T425
29.076	28.5813	29.0116	27.4566	28.3135	27.5333	S	3		7525	___1	+	DK-MG EMP3 KO_DK-MG Control	0.999998	1.4446e-299	372.72	372.72	294.11	0.32184	9058600000	38	1.46152	0.0258365	-1.1218	-3.56443	Q9UH99;B0QY64;B0QY67;B0QY66;B0QY68;B0QY69;B0QY65;B0QY63	38;38;38;38;38;38;38;38	Q9UH99	Q9UH99	SUN domain-containing protein 2	SUN2	GGSSVAGSQSTLFKDSPLRTLKRKSSNMKRL	YSQGDDDGSSSSGGSSVAGSQSTLFKDS(1)PLR	20925	UID20877	1	S38	S38;S38;S38;S38;S38;S38;S38;S38	SUN2 S38
25.286	24.9352	25.2791	24.1733	24.1041	23.8573	S	4		7414	___1	+	DK-MG EMP3 KO_DK-MG Control	0.987532	4.5928e-25	131.56	115.34	116.35	0.4296	182840000	383	2.70549	0.00555645	-1.12184	-7.46117	Q9P0K7	383	Q9P0K7	Q9P0K7	Ankycorbin	RAI14	DKLQAKSPKEAEADLSFDSYHSTQTDLGPSL	EAEADLS(0.988)FDS(0.005)YHS(0.005)T(0.001)QT(0.001)DLGPSLGKPGETSPPDSK	20543	UID20495	1	S383	S383	RAI14 S383
26.2425	25.7007	25.5924	24.0768	25.1915	24.9018	S	2		5696	___1	+	DK-MG EMP3 KO_DK-MG Control	0.984881	2.56668e-17	164.8	145.59	164.8	-0.74362	975500000	260	1.24302	0.0406849	-1.12188	-2.87801	Q86YS7;H0YFE9	260;63	Q86YS7	Q86YS7	C2 domain-containing protein 5	C2CD5	LDKLSSPAAFLPACNSPSKEMKEIPFNEDPN	LSSPAAFLPACNS(0.985)PS(0.015)K	15736	UID15688	1	S260	S260;S63	C2CD5 S260
24.9633	24.8096	25.2495	23.893	24.0947	23.6689	S	3		4971	___1	+	DK-MG EMP3 KO_DK-MG Control	1	5.46947e-07	157.2	106.92	51.073	-0.24276	992620000	186	2.48507	0.00617984	-1.12191	-6.29772	Q15785	186	Q15785	Q15785	Mitochondrial import receptor subunit TOM34	TOMM34	KSKSKETTATKNRVPSAGDVEKARVLKEEGN	NRVPS(1)AGDVEK	13473	UID13425	1	S186	S186	TOMM34 S186
28.6205	28.0711	28.5091	27.0171	27.6462	27.1687	S	3		4041	___1	+	DK-MG EMP3 KO_DK-MG Control	0.999995	3.21986e-16	164.97	146.58	161.99	-0.096532	4632600000	157	1.93021	0.0124421	-1.1229	-4.4371	P49761;H3BRT8;H3BV35;H3BQR7;H3BRK0;H3BUL5;H3BVF8;H3BQG1	157;9;9;9;30;9;9;9	P49761	P49761	Dual specificity protein kinase CLK3	CLK3	AAGAWETMHHCKRYRSPEPDPYLSYRWKRRR	RYRS(1)PEPDPYLSYR	10886	UID10838	1	S157	S157;S9;S9;S9;S30;S9;S9;S9	CLK3 S157
28.7181	28.6341	28.8604	27.3117	27.7087	27.8226	S	3		4039	___1	+	DK-MG EMP3 KO_DK-MG Control	0.999731	1.2033e-29	192.94	148.12	126.14	0.32281	7198100000	438	2.02571	0.0110935	-1.12317	-6.67168	P49757;G3V3Z8	438;294	P49757	P49757	Protein numb homolog	NUMB	AASPGLFQAGHRRTPSEADRWLEEVSKSVRA	TPS(1)EADRWLEEVSK	10882	UID10834	1	S438	S438;S294	NUMB S438
27.7435	27.2007	27.9341	25.8676	27.012	26.629	S	3		6850	___1	+	DK-MG EMP3 KO_DK-MG Control	0.999937	6.72196e-63	226.81	215.98	182.19	0.11043	1864400000	1385	1.23565	0.0411608	-1.12323	-2.79605	Q9C0C2	1385	Q9C0C2	Q9C0C2	182 kDa tankyrase-1-binding protein	TNKS1BP1	VSQCPEPGLRHNGSLSPGLEARDPLEARELG	HNGSLS(1)PGLEARDPLEAR	19117	UID19069	1	S1385	S1385	TNKS1BP1 S1385
28.9331	28.2999	29.0459	27.5855	27.9404	27.3811	S	2		6120	___1	+	DK-MG EMP3 KO_DK-MG Control	1	0.000664328	137.98	120.75	137.98	0.26609	4871400000	449	1.68742	0.0167912	-1.12398	-3.95936	Q8WWM7;H3BUF6	449;455	Q8WWM7	Q8WWM7	Ataxin-2-like protein	ATXN2L	SVPPPPAVGRMYPPRSPKSAAPAPISASCPE	MYPPRS(1)PK	17085	UID17037	1	S449	S449;S455	ATXN2L S449
29.1125	28.7165	28.8487	27.55	28.1119	27.643	S	3		437	___1	+	DK-MG EMP3 KO_DK-MG Control	0.999968	5.2681e-145	274.91	249.18	68.741	-0.3778	8825800000	915	2.07335	0.010446	-1.12426	-5.37298	A0A0J9YX88;E9PJ24;B7ZM65;F8WEF5;A0A0J9YYB5;A0A0J9YWD5;Q9P1Y6	915;911;911;913;913;914;915	A0A0J9YX88	A0A0J9YX88	PHD and RING finger domain-containing protein 1	PHRF1	SAMSKLRGAVAAEGASDTEREEPTESQGLAA	LRGAVAAEGAS(1)DT(0.998)EREEPT(0.002)ES(0.001)QGLAAR	1309	UID1309	1;2	S915	S915;S911;S911;S913;S913;S914;S915	PHRF1 S915
25.949	25.9115	25.8052	24.5325	24.9535	24.8054	S	2		3551	___1	+	DK-MG EMP3 KO_DK-MG Control	1	3.08841e-22	180.85	157.45	155.56	0.19433	682010000	353	2.18225	0.0094624	-1.12476	-8.61103	P18615	353	P18615	P18615	Negative elongation factor E	NELFE	AATGKSVWGSLAVQNSPKGCHRDKRTQIVYS	SVWGSLAVQNS(1)PK	9579	UID9531	1	S353	S353	NELFE S353
26.6626	26.2355	26.8104	25.2588	25.8837	25.1905	S	4		5277	___2	+	DK-MG EMP3 KO_DK-MG Control	0.974993	3.74262e-47	153.07	144.31	153.07	0.10464	1511500000	928	1.75076	0.0151166	-1.12521	-4.0197	Q5VT52	928	Q5VT52	Q5VT52	Regulation of nuclear pre-mRNA domain-containing protein 2	RPRD2	FGAFSVRGNEPGSDRSPSPSKNDSFFTPDSN	GNEPGS(0.024)DRS(0.975)PS(0.847)PS(0.154)KNDSFFTPDSNHNSLSQSTTGHLSLPQK	14307	UID42055	2	S928	S928	RPRD2 S928
26.6626	26.2355	26.8104	25.2588	25.8837	25.1905	S	5		5277	___2	+	DK-MG EMP3 KO_DK-MG Control	0.983218	3.74262e-47	153.07	144.31	127.46	0.74098	1511500000	930	1.75076	0.0151237	-1.12521	-4.0197	Q5VT52	930	Q5VT52	Q5VT52	Regulation of nuclear pre-mRNA domain-containing protein 2	RPRD2	AFSVRGNEPGSDRSPSPSKNDSFFTPDSNHN	GNEPGS(0.122)DRS(0.879)PS(0.983)PS(0.015)KNDSFFTPDSNHNSLSQSTTGHLSLPQK	14308	UID42056	2	S930	S930	RPRD2 S930
22.5871	23.4007	23.1777	21.7282	22.3802	21.681	S	3		6924	___1	+	DK-MG EMP3 KO_DK-MG Control	0.820394	1.95381e-07	99.603	88.46	99.603	-1.1978	53158000	316	1.55897	0.0219884	-1.12534	-3.39591	Q9H211;H3BSY1	316;73	Q9H211	Q9H211	DNA replication factor Cdt1	CDT1	KLVEHVKEHHKAFLASLSPAMVVPEDQLTRW	AFLAS(0.82)LS(0.18)PAMVVPEDQLTR	19341	UID19293	1	S316	S316;S73	CDT1 S316
27.3217	26.8424	27.468	26.2754	26.162	25.8179	T	3		346	___1	+	DK-MG EMP3 KO_DK-MG Control	1	2.53038e-07	160.81	118.6	132.15	0.39818	1408400000	288	1.9716	0.0119129	-1.12561	-4.81686	A0A0C4DFX9;Q9H3P2;H0Y3X6;H7C2C7	288;277;281;178	A0A0C4DFX9	A0A0C4DFX9	Negative elongation factor A	NELFA	LDMVGAGREAKRRRKTLDAEVVEKPAKEETV	RKT(1)LDAEVVEK	22691	UID22420	1	T288	T288;T277;T281;T178	NELFA T288
25.4757	25.4168	25.7255	24.1925	24.7062	24.3408	T	3		5422	___1	+	DK-MG EMP3 KO_DK-MG Control	1	1.723e-202	340.46	316.61	267.5	0.19028	13108000000	925	2.22828	0.00879624	-1.12619	-6.271	Q6PD62	925	Q6PD62	Q6PD62	RNA polymerase-associated protein CTR9 homolog	CTR9	RSKKGGEFDEFVNDDTDDDLPISKKKKRRKG	KGGEFDEFVNDDT(1)DDDLPISK	26167	UID25884	1	T925	T925	CTR9 T925
25.9001	25.545	26.0092	24.202	25.0689	24.8033	T	2		4458	___1	+	DK-MG EMP3 KO_DK-MG Control	0.999522	7.1441e-249	382.4	359.76	382.4	0.1967	505200000	2320	1.53581	0.0225163	-1.12673	-3.85575	Q01082;A0A087WUZ3	2320;2322	Q01082	Q01082	Spectrin beta chain, non-erythrocytic 1	SPTBN1	AISSDKHEVSASTQSTPASSRAQTLPTSVVT	HEVSASTQST(1)PASSR	25341	UID25058	1	T2320	T2320;T2322	SPTBN1 T2320
25.1111	24.9462	25.2009	23.6187	24.2679	23.9889	S	2		1211	___1	+	DK-MG EMP3 KO_DK-MG Control	1	0.00119792	127.76	81.303	127.76	-0.16586	334120000	247	1.7888	0.0142413	-1.12759	-5.57515	B0QY16;Q6ICG6	247;362	B0QY16	B0QY16	Uncharacterized protein KIAA0930	KIAA0930	LRSRSLSGTGRSLVGSWLKLNRADGNFLLYA	SLVGS(1)WLK	4146	UID4146	1	S247	S247;S362	KIAA0930 S247
23.8987	23.3857	23.4214	22.2792	22.7665	22.2769	S	2		4829	___1	+	DK-MG EMP3 KO_DK-MG Control	1	0.00338163	102.06	102.06	60.102	0.61673	55141000	1481	2.08153	0.0103814	-1.12775	-4.85932	Q14686	1481	Q14686	Q14686	Nuclear receptor coactivator 6	NCOA6	DPNKLPSVEENKNLVSPAMREAPTSLSQLLD	NLVS(1)PAMR	13013	UID12965	1	S1481	S1481	NCOA6 S1481
28.08	27.5116	27.163	26.2086	26.7077	26.4546	S	2		6482	___1	+	DK-MG EMP3 KO_DK-MG Control	1	4.61339e-44	223.65	199.37	223.65	-0.2175	3468800000	525	1.487	0.0249318	-1.12788	-3.71503	Q96NE9	525	Q96NE9	Q96NE9	FERM domain-containing protein 6	FRMD6	SSSETVVKLRGQSTDSLPQTICRKPKTSTDR	LRGQS(0.534)T(0.466)DS(1)LPQTICR	18034	UID17986	1;2	S525	S525	FRMD6 S525
24.7213	24.7369	24.8089	23.2631	23.9457	23.6745	S	2		923	___1	+	DK-MG EMP3 KO_DK-MG Control	1	1.27839e-37	212.87	183.9	61.37	0.013956	314050000	619	1.55706	0.022	-1.12792	-5.63229	A0A7I2V428;C9JLB1;A0A7I2V3F3;H7BY16;P19338;A0A7I2V5M5;A0A7I2V699	619;603;604;643;619;619;525	A0A7I2V428	A0A7I2V428	Nucleolin	NCL	RETGSSKGFGFVDFNSEEDAKAAKEAMEDGE	GFGFVDFNS(1)EEDAK	3129	UID3129	1	S619	S619;S603;S604;S643;S619;S619;S525	NCL S619
23.9579	23.5475	23.3953	22.2404	23.116	22.1604	S	2		6722	___1	+	DK-MG EMP3 KO_DK-MG Control	0.99991	2.89412e-39	233.52	172.31	183.7	-0.0066901	195690000	191	1.3382	0.0332667	-1.12797	-3.2307	Q9BUB4	191	Q9BUB4	Q9BUB4	tRNA-specific adenosine deaminase 1	ADAT1	NLEAPGNERKCEDPDSPVTKKMRLEPGTAAR	KCEDPDS(1)PVTK	18769	UID18721	1	S191	S191	ADAT1 S191
22.7522	22.6078	23.3791	21.1297	22.3693	21.8527	S	2		3775	___1	+	DK-MG EMP3 KO_DK-MG Control	1	2.67452e-25	179.74	161.38	179.74	0.18378	190960000	216	1.16768	0.0479525	-1.12916	-2.62321	P31942	216	P31942	P31942	Heterogeneous nuclear ribonucleoprotein H3	HNRNPH3	GLPFRATENDIANFFSPLNPIRVHIDIGADG	ATENDIANFFS(1)PLNPIR	10029	UID9981	1	S216	S216	HNRNPH3 S216
25.645	25.0141	25.3437	23.9398	24.3637	24.3115	S	3		5700	___1	+	DK-MG EMP3 KO_DK-MG Control	0.999995	6.36389e-09	100.67	86.123	100.67	-1.7377	423520000	421	2.02801	0.0110595	-1.12924	-5.00014	Q8IU81	421	Q8IU81	Q8IU81	Interferon regulatory factor 2-binding protein 1	IRF2BP1	VAPGGPYSAETPGVPSPIAALKNVAEALGHS	HWVAPGGPYSAETPGVPS(1)PIAALK	15768	UID15720	1	S421	S421	IRF2BP1 S421
25.1028	24.8292	25.1516	23.6846	24.257	23.7533	S	2		7867	___1	+	DK-MG EMP3 KO_DK-MG Control	0.997078	1.60297e-10	174.77	153.1	93.011	-0.092749	253210000	2	1.96864	0.011854	-1.12954	-5.47101	Q9Y5A9;S4R3V3;S4R3J8	2;2;2	Q9Y5A9	Q9Y5A9	YTH domain-containing family protein 2	YTHDF2	______________MSASSLLEQRPKGQGNK	S(0.997)AS(0.003)SLLEQRPK	22052	UID22004	1	S2	S2;S2;S2	YTHDF2 S2
24.618	24.0494	24.5138	23.4225	23.3133	23.0567	S	3		5282	___1	+	DK-MG EMP3 KO_DK-MG Control	1	1.15447e-14	157.11	127.77	157.11	0.039728	212440000	1896	2.05052	0.0105379	-1.12958	-5.49231	Q5VUA4	1896	Q5VUA4	Q5VUA4	Zinc finger protein 318	ZNF318	QDTPVKISAPELLLHSPARSAMCLTGSPQEQ	ISAPELLLHS(1)PAR	14347	UID14299	1	S1896	S1896	ZNF318 S1896
27.2673	26.7433	27.0149	25.2821	26.5034	25.8512	S	2		1090;1750	___1	+	DK-MG EMP3 KO_DK-MG Control	0.999955	2.37784e-22	171.39	147.71	132.31	0.58765	1155400000	1662	1.16498	0.0482936	-1.12959	-2.94248	A0A804HKE7;E7EVA0;B5MEG9	1662;1679;318	A0A804HKE7;E7EVA0	A0A804HKE7	Microtubule-associated protein	MAP4	KGSDSLNKKVDLTLLSPKSENDKLKEISLAC	KVDLTLLS(1)PK	3776	UID3776	1	S1662	S1662;S1679;S318	MAP4 S1662
25.1567	24.3562	24.8421	23.166	24.0464	23.7535	S	2		5203	___1	+	DK-MG EMP3 KO_DK-MG Control	1	7.79993e-11	140.84	126.94	125.5	0.030365	129830000	4	1.49419	0.024541	-1.12967	-3.24451	Q96IY1;Q5SY74	4;4	Q96IY1	Q96IY1	Kinetochore-associated protein NSL1 homolog	NSL1	____________MAGSPELVVLDPPWDKELA	AGS(1)PELVVLDPPWDK	14062	UID14014	1	S4	S4;S4	NSL1 S4
28.367	28.1922	28.4631	27.3716	27.5928	26.6682	S	2		7453	___1	+	DK-MG EMP3 KO_DK-MG Control	0.999236	1.7625e-191	335.41	288.73	305.33	-0.11299	2219100000	800	1.32919	0.0343037	-1.12991	-3.89873	Q9P2Q2	800	Q9P2Q2	Q9P2Q2	FERM domain-containing protein 4A	FRMD4A	QRQRAAGALGSASSGSMPNLAARGGAGGAGG	AAGALGSASS(0.001)GS(0.999)MPNLAAR	20720	UID20672	1	S800	S800	FRMD4A S800
26.4402	26.2856	26.5131	24.9465	25.5689	25.3329	S	2		4711	___2	+	DK-MG EMP3 KO_DK-MG Control	1	0.000415809	99.909	74.25	91.657	0.33081	1629500000	431	1.80495	0.0138943	-1.13019	-5.84293	Q13523;H0YDJ3	431;11	Q13523	Q13523	Serine/threonine-protein kinase PRP4 homolog	PRPF4B	PRDDILSRRERSKDASPINRWSPTRRRSRSP	DAS(1)PINRWS(0.996)PT(0.004)R	12630	UID40378	2	S431	S431;S11	PRPF4B S431
26.4402	26.2856	26.5131	24.9465	25.5689	25.3329	S	2		4711	___2	+	DK-MG EMP3 KO_DK-MG Control	0.996684	0.000415809	99.909	74.25	84.508	0.37294	1688900000	437	1.80495	0.0138873	-1.13019	-5.84293	Q13523;H0YDJ3	437;17	Q13523	Q13523	Serine/threonine-protein kinase PRP4 homolog	PRPF4B	SRRERSKDASPINRWSPTRRRSRSPIRRRSR	DAS(1)PINRWS(0.997)PT(0.003)R	12631	UID40379	1;2	S437	S437;S17	PRPF4B S437
25.787	25.3666	25.4759	24.1172	24.8431	24.2772	S	3		1102	___1	+	DK-MG EMP3 KO_DK-MG Control	0.999997	5.75384e-17	165.06	122.24	136.81	-0.40184	460780000	10	1.73163	0.0158648	-1.13062	-4.45718	A0A804HL87;Q5JUE9	10;10	A0A804HL87	A0A804HL87		RAPGEF1	______MSGGLGLRRSPEMSGKIEKADSQRS	SGGLGLRRS(1)PEMSGK	3838	UID3838	1	S10	S10;S10	RAPGEF1 S10
28.9898	28.3729	28.9144	27.5764	27.8718	27.4356	S	2		2099;2226;5436	___1	+	DK-MG EMP3 KO_DK-MG Control	1	6.88939e-20	195.78	117.44	170.74	-0.12403	6616100000	515	1.9273	0.0123762	-1.13109	-4.855	G3V4R5;H0YJA2;Q6PJT7;G3V411	192;431;515;217	G3V4R5;H0YJA2;Q6PJT7	Q6PJT7	Zinc finger CCCH domain-containing protein 14	ZC3H14	HLMQTRDLVQPDKPASPKFIVTLDGVPSPP_;HLMQTRDLVQPDKPASPKFIVTLDGVPSPPG	DLVQPDKPAS(1)PK	6154	UID6107	1	S515	S192;S431;S515;S217	ZC3H14 S515
24.6331	24.3711	24.6282	23.1031	23.8516	23.2843	S	3		461	___1	+	DK-MG EMP3 KO_DK-MG Control	1	1.43703e-10	136.49	99.852	53.342	0.19377	355810000	419	1.59204	0.0205168	-1.13114	-4.68403	A0A0U1RQK7;A0A0A0MSA7;A0A804HJV5;O43432	419;229;248;230	A0A0U1RQK7	A0A0U1RQK7	Eukaryotic translation initiation factor 4 gamma 3	EIF4G3	DQKQEEKPKPDPVLKSPSPVLRLVLSGEKKE	PKPDPVLKS(1)PS(1)PVLR	1405	UID1405	1;2	S419	S419;S229;S248;S230	EIF4G3 S419
26.2705	25.649	26.0046	24.5851	25.3132	24.6307	S	3		5052	___1	+	DK-MG EMP3 KO_DK-MG Control	0.953856	2.3158e-18	126.76	109.68	97.23	-0.13963	582030000	426	1.67259	0.0171468	-1.1317	-3.81809	Q2TB10	426	Q2TB10	Q2TB10	Zinc finger protein 800	ZNF800	EPADSVESSPPSITHSPQNELKGTNHSNEKK	VKVEPADSVESSPPS(0.004)IT(0.042)HS(0.954)PQNELK	13705	UID13657	1	S426	S426	ZNF800 S426
29.1366	28.7845	29.1146	27.6501	28.2193	27.7703	S	3		7714	___2	+	DK-MG EMP3 KO_DK-MG Control	1	3.04877e-98	267.54	249.55	157.83	-0.11779	29348000000	1320	2.08332	0.0102986	-1.13204	-5.46114	Q9UQ35	1320	Q9UQ35	Q9UQ35	Serine/arginine repetitive matrix protein 2	SRRM2	WGGPHFSPEHKELSNSPLRENSFGSPLEFRN	ELS(1)NS(1)PLRENSFGSPLEFR	21526	UID49274	1;2	S1320	S1320	SRRM2 S1320
29.1366	28.7845	29.1146	27.6501	28.2193	27.7703	S	2		7714	___2	+	DK-MG EMP3 KO_DK-MG Control	0.999998	3.67445e-84	244.74	226.64	166.19	0.07155	5660900000	1329	2.08332	0.0103061	-1.13204	-5.46114	Q9UQ35	1329	Q9UQ35	Q9UQ35	Serine/arginine repetitive matrix protein 2	SRRM2	HKELSNSPLRENSFGSPLEFRNSGPLGTEMN	ELS(0.326)NS(0.674)PLRENSFGS(1)PLEFR	21528	UID49276	2	S1329	S1329	SRRM2 S1329
24.2226	23.987	24.1174	22.5614	23.0837	23.2855	S	4		2727	___2	+	DK-MG EMP3 KO_DK-MG Control	0.998803	0.000186548	71.503	39.903	67.33	0.33419	190460000	486	1.58946	0.0205764	-1.13218	-5.00439	O15169	486	O15169	O15169	Axin-1	AXIN1	LDEHVQRVLRTPGRQSPGPGHRSPDSGHVAK	T(0.001)PGRQS(0.999)PGPGHRS(0.827)PDS(0.173)GHVAK	7675	UID35424	2	S486	S486	AXIN1 S486
24.2226	23.987	24.1174	22.5614	23.0837	23.2855	S	4		2727	___2	+	DK-MG EMP3 KO_DK-MG Control	0.994705	0.000186548	71.503	39.903	66.545	0.25671	206350000	493	1.58946	0.0205847	-1.13218	-5.00439	O15169	493	O15169	O15169	Axin-1	AXIN1	VLRTPGRQSPGPGHRSPDSGHVAKMPVALGG	T(0.117)PGRQS(0.883)PGPGHRS(0.995)PDS(0.005)GHVAK	7676	UID35425	1;2	S493	S493	AXIN1 S493
27.8661	27.5613	27.9271	26.5422	27.079	26.3354	S	3		4701	___1	+	DK-MG EMP3 KO_DK-MG Control	0.999991	2.16695e-42	185.05	174.43	179.54	0.66505	2435000000	1405	1.69456	0.0167284	-1.13266	-4.55229	Q13459;M0R0P8;M0R300	1405;1405;1405	Q13459	Q13459	Unconventional myosin-IXb	MYO9B	KKKPGDASSLPDAGLSPGSQVDSKSTFKRLF	KKPGDASSLPDAGLS(1)PGSQVDSK	12567	UID12519	1	S1405	S1405;S1405;S1405	MYO9B S1405
27.8819	27.234	27.2687	25.7759	26.4928	26.7179	S	3		5841	___1	+	DK-MG EMP3 KO_DK-MG Control	1	1.75541e-27	165.85	144.09	132.84	-0.60652	1524000000	685	1.43441	0.0275089	-1.13268	-3.20426	Q8N3V7	685	Q8N3V7	Q8N3V7	Synaptopodin	SYNPO	EASNFQQEPAPRDRASPAAAEEVVPEWASCL	DRAS(1)PAAAEEVVPEWASCLK	16221	UID16173	1	S685	S685	SYNPO S685
24.8022	24.1473	24.9419	23.3453	23.703	23.4449	S	2		2067	___1	+	DK-MG EMP3 KO_DK-MG Control	0.991896	0.000874419	136.38	99.955	136.38	0.37898	197770000	50	1.53951	0.0224352	-1.1327	-4.24077	G1UD79;Q7Z309	50;50	G1UD79	G1UD79	Protein FAM122B	SPACIA2;FAM122B	LSQVFQPYTLRTRRNSTTIMSRHSLLLSSSP	RNS(0.992)T(0.008)TIMSR	6088	UID6041	1	S50	S50;S50	SPACIA2;FAM122B S50
25.8177	25.4543	25.9842	24.4167	24.8317	24.6087	S	2		1919	___1	+	DK-MG EMP3 KO_DK-MG Control	1	1.33655e-29	203.95	174.31	188.58	1.0099	652570000	193	2.25698	0.00865025	-1.13302	-5.74827	F5GX09;Q5HYJ3	193;193	F5GX09	F5GX09	Protein FAM76B	FAM76B	HHHRHSSSHHKISNLSPEEEQGLWKQSHKSS	ISNLS(1)PEEEQGLWK	5700	UID5653	1	S193	S193;S193	FAM76B S193
30.1071	29.66	30.21	28.6438	28.9643	28.9691	S	4		7781	___2	+	DK-MG EMP3 KO_DK-MG Control	1	6.4269e-196	319.95	307.14	299.92	-0.052119	19388000000	928	2.11068	0.00989185	-1.13331	-5.6602	Q9Y2W1	928	Q9Y2W1	Q9Y2W1	Thyroid hormone receptor-associated protein 3	THRAP3	FRKSSTSPKWAHDKFSGEEGEIEDDESGTEN	WAHDKFS(1)GEEGEIEDDESGTENREEK	21829	UID49577	1;2	S928	S928	THRAP3 S928
30.1071	29.66	30.21	28.6438	28.9643	28.9691	S	2		7781	___2	+	DK-MG EMP3 KO_DK-MG Control	0.999934	0	406.43	381.64	406.43	0.2373	33742000000	939	2.11068	0.00988432	-1.13331	-5.6602	Q9Y2W1	939	Q9Y2W1	Q9Y2W1	Thyroid hormone receptor-associated protein 3	THRAP3	HDKFSGEEGEIEDDESGTENREEKDNIQPTT	FSGEEGEIEDDES(1)GTENREEK	21830	UID49578	1;2	S939	S939	THRAP3 S939
31.0383	30.3099	30.6359	29.2166	30.0899	29.2776	S	3		1868;2057	___1	+	DK-MG EMP3 KO_DK-MG Control	1	7.6301e-210	317.88	274.59	146.03	-0.11166	10888000000	974	1.44484	0.0268073	-1.13333	-3.22336	E9PMS6;H0YDG6;F8WD26;J3KP06;Q8WWI1;E9PMT2;A0A0A0MTE2	591;46;974;1011;1026;741;741	E9PMS6;F8WD26	F8WD26	LIM domain only protein 7	LMO7	TSGLDLMSESGEGEISPQREVSRSQDQFSDM	ATLSSTSGLDLMSESGEGEIS(1)PQR	5528	UID5481	1	S974	S591;S46;S974;S1011;S1026;S741;S741	LMO7 S974
24.7076	24.6464	25.3241	23.4753	24.2519	23.5507	S	2		5602	___1	+	DK-MG EMP3 KO_DK-MG Control	0.99036	1.42523e-27	170.23	132.88	161.99	0.67949	201080000	2887	1.57178	0.0215812	-1.13337	-3.44915	Q7Z6Z7	2887	Q7Z6Z7	Q7Z6Z7	E3 ubiquitin-protein ligase HUWE1	HUWE1	GDTSAAGSSEQPRAGSSTPGDAPPAVAEVQG	AGS(0.99)S(0.008)T(0.002)PGDAPPAVAEVQGR	15413	UID15365	1	S2887	S2887	HUWE1 S2887
25.8946	25.9264	25.9974	24.5416	25.3442	24.5294	S	4		6701	___1	+	DK-MG EMP3 KO_DK-MG Control	0.999992	1.34045e-49	161.85	153.98	161.85	-0.41367	2299100000	898	1.29692	0.0358777	-1.13437	-4.1811	Q9BTC0	898	Q9BTC0	Q9BTC0	Death-inducer obliterator 1	DIDO1	LKSKHDSSAPDPAPDSADEVMPEAVPEVASE	SKHDSSAPDPAPDS(1)ADEVMPEAVPEVASEPGLESASHPNVDR	18720	UID18672	1	S898	S898	DIDO1 S898
30.1168	29.3816	29.9998	28.3404	29.1438	28.6102	S	3		6745	___1	+	DK-MG EMP3 KO_DK-MG Control	1	4.2499e-119	299.06	272.28	222.07	-0.96249	11101000000	197	1.58592	0.0209809	-1.13461	-3.4566	Q9BVG4	197	Q9BVG4	Q9BVG4	Protein PBDC1	PBDC1	GEEENTKNGGEKGADSGEEKEEGINREDKTD	GADS(1)GEEKEEGINREDK	18802	UID18754	1	S197	S197	PBDC1 S197
27.4583	27.2221	27.3525	26.1562	26.6211	25.8515	S	3		205	___1	+	DK-MG EMP3 KO_DK-MG Control	0.953318	2.56165e-36	159.17	144.86	145.31	-0.25565	1726000000	21	1.54907	0.0221725	-1.1347	-4.84962	A0A096LP25;Q2M2I8;E9PG46	21;21;21	A0A096LP25	A0A096LP25	AP2-associated protein kinase 1	AAK1	DSRREQGGSGLGSGSSGGGGSTSGLGSGYIG	REQGGSGLGS(0.002)GS(0.044)S(0.953)GGGGSTSGLGSGYIGR	517	UID518	1	S21	S21;S21;S21	AAK1 S21
24.2288	23.7304	24.2833	22.6619	23.4076	22.7685	S	2		1860;2268;7698	___1	+	DK-MG EMP3 KO_DK-MG Control	0.998964	4.77143e-47	226.25	207.66	222.27	1.2296	152980000	1371	1.69295	0.0166546	-1.13484	-3.88905	E9PLY5;H3BPE1;H3BQK9;A0A5F9ZGX0;Q9UPN3;A0A7P0MQR8	1334;1371;1408;1320;1376;1376	E9PLY5;H3BPE1;Q9UPN3	H3BPE1	Microtubule-actin cross-linking factor 1, isoforms 1/2/3/5	MACF1	VESQQKSPGKRRRMLSSSDAITQEFMDLRTR	MLS(0.999)S(0.001)SDAITQEFMDLR	5500	UID5453	1	S1371	S1334;S1371;S1408;S1320;S1376;S1376	MACF1 S1371
27.9513	27.8277	28.5193	26.3844	27.5743	26.9339	T	2		7714	___1	+	DK-MG EMP3 KO_DK-MG Control	1	0.00204603	141.1	86.311	84.507	0.19319	2618400000	1492	1.22431	0.0421682	-1.13525	-2.80709	Q9UQ35	1492	Q9UQ35	Q9UQ35	Serine/arginine repetitive matrix protein 2	SRRM2	RSECDSSPEPKALPQTPRPRSRSPSSPELNN	ALPQT(1)PRPR	27611	UID27328	1	T1492	T1492	SRRM2 T1492
24.9637	24.5172	25.1702	23.4871	24.0736	23.684	S	4		369	___2	+	DK-MG EMP3 KO_DK-MG Control	0.999999	4.93566e-21	141.38	129.73	141.38	0.33008	497420000	64	1.91763	0.0124669	-1.13545	-4.39238	A0A0C4DGH6;A0JNW5;F8W665	64;414;64	A0A0C4DGH6	A0A0C4DGH6	UHRF1-binding protein 1-like	UHRF1BP1L	NVEMLKQAVKDHNVGSPPKSPTHASPQHTQT	DHNVGS(1)PPKS(0.964)PT(0.036)HASPQHTQTEK	1044	UID28840	2	S64	S64;S414;S64	UHRF1BP1L S64
24.9637	24.5172	25.1702	23.4871	24.0736	23.684	S	4		369	___2	+	DK-MG EMP3 KO_DK-MG Control	0.99981	3.9552e-111	268.2	246	219.73	-0.15986	1453300000	68	1.91763	0.0124741	-1.13545	-4.39238	A0A0C4DGH6;A0JNW5;F8W665	68;418;68	A0A0C4DGH6	A0A0C4DGH6	UHRF1-binding protein 1-like	UHRF1BP1L	LKQAVKDHNVGSPPKSPTHASPQHTQTEKDY	DHNVGSPPKS(1)PTHASPQHTQTEK	1045	UID28841	1;2	S68	S68;S418;S68	UHRF1BP1L S68
26.2972	25.8724	25.8916	24.9774	25.0726	24.6036	S	3		7533	___2	+	DK-MG EMP3 KO_DK-MG Control	0.999993	6.68148e-05	90.464	80.543	90.464	0.057344	1134400000	89	2.32896	0.00698142	-1.13586	-5.70282	Q9UHD8;K7ENL0;K7EPY1;K7EJV0	89;74;96;74	Q9UHD8	Q9UHD8	Septin-9	SEPT9	SARHVDSLSQRSPKASLRRVELSGPKAAEPV	HVDS(0.003)LS(0.012)QRS(0.986)PKAS(1)LR	20972	UID48720	1;2	S89	S89;S74;S96;S74	SEPT9 S89
25.4194	24.7472	24.8509	23.7021	24.294	23.6107	T	3		4045	___1	+	DK-MG EMP3 KO_DK-MG Control	1	6.3405e-23	191.44	177.58	191.44	-0.33157	351940000	369	1.71821	0.0160255	-1.13689	-3.79951	P49790	369	P49790	P49790	Nuclear pore complex protein Nup153	NUP153	REKVDSQYPPVQRLMTPKPVSIATNRSVYFK	LMT(1)PKPVSIATNR	25126	UID24843	1	T369	T369	NUP153 T369
29.8704	29.5178	29.8725	28.605	28.891	28.3533	S	2		1210;2561	___2	+	DK-MG EMP3 KO_DK-MG Control	1	4.28901e-10	150.39	124.86	51.546	0.1574	8137900000	397	2.27246	0.00822022	-1.13712	-5.83067	A9Z1X7;Q8IYB3;E9PCT1;M0R088	397;402;401;363	A9Z1X7;M0R088	A9Z1X7	Serine/arginine repetitive matrix protein 1	SRRM1	RLSPSASPPRRRHRPSPPATPPPKTRHSPTP	HRPS(1)PPAT(1)PPPK	4106	UID31902	1;2	S397	S397;S402;S401;S363	SRRM1 S397
29.8704	29.5178	29.8725	28.605	28.891	28.3533	T	2		1210;2561	___2	+	DK-MG EMP3 KO_DK-MG Control	1	1.85216e-05	112.82	101.54	51.546	0.1574	7388200000	401	2.27246	0.00822846	-1.13712	-5.83067	A9Z1X7;Q8IYB3;E9PCT1;M0R088	401;406;405;367	A9Z1X7;M0R088	A9Z1X7	Serine/arginine repetitive matrix protein 1	SRRM1	SASPPRRRHRPSPPATPPPKTRHSPTPQQSN	HRPS(1)PPAT(1)PPPK	23399	UID50924	2	T401	T401;T406;T405;T367	SRRM1 T401
24.6456	24.4441	24.8059	23.4519	23.7808	23.2516	S	2		4573	___1	+	DK-MG EMP3 KO_DK-MG Control	1	3.37e-160	329.42	297.65	329.42	-0.85895	1400400000	5552	2.26077	0.00869307	-1.13713	-6.10027	Q09666	5552	Q09666	Q09666	Neuroblast differentiation-associated protein AHNAK	AHNAK	AAPDISVKGPAFNMASPESDFGINLKGPKIK	GPAFNMAS(1)PESDFGINLK	12049	UID12001	1	S5552	S5552	AHNAK S5552
25.6397	25.0936	25.4981	24.2255	24.6254	23.969	T	2		1053	___1	+	DK-MG EMP3 KO_DK-MG Control	1	4.1033e-61	228.26	212.24	216.72	-0.39593	197390000	315	1.9496	0.0122961	-1.13719	-4.52171	O00512;A0A804HI55;A0A804HIV1	315;315;241	O00512	O00512	B-cell CLL/lymphoma 9 protein	BCL9	PDGTGPNSTPNNRAVTPVSQGSNSSSADPKA	AVT(1)PVSQGSNSSSADPK	23295	UID23024	1	T315	T315;T315;T241	BCL9 T315
27.2124	27.1516	27.2294	25.9737	26.4413	25.7664	S	3		3336	___1	+	DK-MG EMP3 KO_DK-MG Control	0.79531	1.1019e-126	266.54	253.85	219.01	-0.17621	5524400000	305	1.55247	0.0221403	-1.13734	-5.65879	P08651;A0A286YEX4	305;327	P08651	P08651	Nuclear factor 1 C-type	NFIC	DVDTSPGGDYYTSPSSPTSSSRNWTEDMEGG	SGSMEEDVDT(0.04)S(0.96)PGGDYYTSPS(0.1)S(0.795)PT(0.08)S(0.019)S(0.005)S(0.001)R	9152	UID9105	1;2	S305	S305;S327	NFIC S305
26.3237	25.8889	26.4592	25.0114	25.4342	24.8141	S	2		2795	___1	+	DK-MG EMP3 KO_DK-MG Control	0.999981	9.4779e-113	272.4	229.22	272.4	0.14348	2479400000	21	1.9716	0.0119055	-1.13734	-4.52924	O43399;A0A087WYR3;A0A087WZ51	21;21;21	O43399	O43399	Tumor protein D54	TPD52L2	QDINLNSPNKGLLSDSMTDVPVDTGVAARTP	GLLSDS(1)MTDVPVDTGVAAR	7894	UID7847	1	S21	S21;S21;S21	TPD52L2 S21
23.8236	24.7958	24.1383	23.2279	23.0878	23.0297	S	3		1039	___2	+	DK-MG EMP3 KO_DK-MG Control	1	2.92299e-59	217.7	205.91	217.7	0.46276	1667400000	554	1.27774	0.0377525	-1.13745	-3.89012	P27824;A0A7P0TB65;A0A7P0T937;A0A7P0TAE9;A0A7P0T840;D6RGY2;A0A7P0Z484	554;552;553;588;554;490;482	P27824	P27824	Calnexin	CANX	DEEEEGEEKLEEKQKSDAEEDGGTVSQEEED	S(1)DAEEDGGTVS(1)QEEEDRKPK	3597	UID31393	1;2	S554	S554;S552;S553;S588;S554;S490;S482	CANX S554
23.8236	24.7958	24.1383	23.2279	23.0878	23.0297	S	3		1039	___2	+	DK-MG EMP3 KO_DK-MG Control	0.999998	1.2418e-258	387.22	356.66	309.21	-0.5779	27303000000	564	1.27774	0.0377415	-1.13745	-3.89012	P27824;A0A7P0TB65;A0A7P0T937;A0A7P0TAE9;A0A7P0T840;D6RGY2;A0A7P0Z484	564;562;563;598;564;500;492	P27824	P27824	Calnexin	CANX	EEKQKSDAEEDGGTVSQEEEDRKPKAEEDEI	SDAEEDGGTVS(1)QEEEDRKPK	3598	UID31394	1;2	S564	S564;S562;S563;S598;S564;S500;S492	CANX S564
27.0824	26.7297	27.0617	25.495	26.1679	25.7982	S	3		4642	___1	+	DK-MG EMP3 KO_DK-MG Control	1	4.2823e-216	354.88	321.93	230.39	-0.0091095	2095800000	29	1.90165	0.012795	-1.13759	-5.04143	Q13085;A0A0C4DGT1;A0A087X2F8;A0A087X126;A0A087WYK6	29;29;29;29;66	Q13085	Q13085	Acetyl-CoA carboxylase 1;Biotin carboxylase	ACACA	NQHSRFIIGSVSEDNSEDEISNLVKLDLLEE	FIIGSVSEDNS(1)EDEISNLVK	12368	UID12320	1;2	S29	S29;S29;S29;S29;S66	ACACA S29
25.1388	24.5384	24.7241	23.5153	23.6909	23.779	S	2		2409	___1	+	DK-MG EMP3 KO_DK-MG Control	0.999876	1.6046e-06	160.77	117.49	160.77	-0.43073	167120000	137	1.89833	0.0128638	-1.13868	-5.88011	J3KPD3;Q9Y580;G3V1T9;I3L521;F5GXV8;F5GY08	137;136;16;134;137;136	J3KPD3	J3KPD3	RNA-binding protein 7	RBM7	MDNMTSSAQIIQRSFSSPENFQRQAVMNSAL	SFS(1)SPENFQR	7034	UID6987	1	S137	S137;S136;S16;S134;S137;S136	RBM7 S137
29.169	28.7713	29.2132	27.7108	28.2101	27.8152	S	3		308	___1	+	DK-MG EMP3 KO_DK-MG Control	0.994835	1.65319e-47	207.11	193.99	204	-0.40788	7436200000	83	2.26635	0.00873632	-1.13914	-5.50258	Q96JP5;A0A0A6YYC7	83;83	Q96JP5	Q96JP5	E3 ubiquitin-protein ligase ZFP91	ZFP91;ZFP91-CNTF	VSRRRKAEYPRRRRSSPSARPPDVPGQQPQA	RS(0.005)S(0.995)PSARPPDVPGQQPQAAK	864	UID864	1	S83	S83;S83	ZFP91;ZFP91-CNTF S83
23.5737	22.6942	22.6269	21.7989	22.0503	21.6272	S	2		4573	___1	+	DK-MG EMP3 KO_DK-MG Control	0.99847	0.000154239	132.25	105.36	121.68	0.11388	86409000	3409	1.30551	0.0355879	-1.13944	-3.46517	Q09666	3409	Q09666	Q09666	Neuroblast differentiation-associated protein AHNAK	AHNAK	VQGKVKGSKFKMPFLSISSPKVSMPDVELNL	MPFLS(0.998)IS(0.001)SPK	12084	UID12036	1	S3409	S3409	AHNAK S3409
26.1609	25.5694	26.0572	24.4656	25.1515	24.7515	S	5		613	___1	+	DK-MG EMP3 KO_DK-MG Control	0.999835	5.94257e-65	192.38	179.65	192.38	-0.0066967	526070000	1141	1.86461	0.0132341	-1.13966	-4.22325	Q92574;A0A2R8Y5S3;A0A2R8Y5N2;A0A2R8YFV7;A0A2R8Y6S1	1141;1140;1136;1135;706	Q92574	Q92574	Hamartin	TSC1	GVEAKIPLNLDGPHPSPPTPDSVGQLHIMDY	IPLNLDGPHPS(1)PPTPDSVGQLHIMDYNETHHEHS	2012	UID2012	1	S1141	S1141;S1140;S1136;S1135;S706	TSC1 S1141
23.8691	23.8487	24.185	22.8064	23.3397	22.3353	S	3		3092	___1	+	DK-MG EMP3 KO_DK-MG Control	0.88606	0.00024414	64.289	56.392	55.884	0.17773	131410000	454	1.34315	0.0330037	-1.14045	-3.68015	O94972	454	O94972	O94972	E3 ubiquitin-protein ligase TRIM37	TRIM37	RLTIELSRTQKSRDLSPPDNHLSPQNDDALE	S(0.111)RDLS(0.886)PPDNHLS(0.003)PQNDDALETR	8693	UID8646	1	S454	S454	TRIM37 S454
24.8551	24.4307	24.9503	23.4806	23.8783	23.4553	S	2		1939	___1	+	DK-MG EMP3 KO_DK-MG Control	1	2.75476e-18	179.56	165.26	44.44	-0.80276	680650000	44	2.22229	0.00895061	-1.14066	-5.421	F5H148;H3BMT1;Q9NYV6;A6NIE6	44;44;44;44	F5H148	F5H148	RNA polymerase I-specific transcription initiation factor RRN3;Putative RRN3-like protein RRN3P2	RRN3;RRN3P2	TGISNMRALENDFFNSPPRKTVRFGGTVTEV	ALENDFFNS(1)PPRK	5754	UID5707	1	S44	S44;S44;S44;S44	RRN3;RRN3P2 S44
24.5228	24.4985	24.8583	23.1895	23.8401	23.4275	S	3		6658	___2	+	DK-MG EMP3 KO_DK-MG Control	0.984344	0.00019254	72.082	58.491	53.751	0.32077	114090000	486	1.94806	0.0122589	-1.14082	-5.12294	Q9BR39	486	Q9BR39	Q9BR39	Junctophilin-2	JPH2	QLHERETPRPEGGSPSPAGTPPQPKRPRPGV	ET(0.001)PRPEGGS(0.015)PS(0.984)PAGT(1)PPQPK	18622	UID46370	2	S486	S486	JPH2 S486
24.5228	24.4985	24.8583	23.1895	23.8401	23.4275	T	3		6658	___2	+	DK-MG EMP3 KO_DK-MG Control	0.999954	0.00019254	72.082	58.491	69.47	0.45581	114090000	490	1.94806	0.0122515	-1.14082	-5.12294	Q9BR39	490	Q9BR39	Q9BR39	Junctophilin-2	JPH2	RETPRPEGGSPSPAGTPPQPKRPRPGVSKDG	ETPRPEGGS(0.016)PS(0.984)PAGT(1)PPQPK	26986	UID54499	2	T490	T490	JPH2 T490
26.6287	26.3642	26.6195	25.2749	25.7773	25.1372	S	3		6519	___2	+	DK-MG EMP3 KO_DK-MG Control	0.9965	2.846e-177	300.71	281.3	266.49	-0.073692	2485800000	208	1.80565	0.0139083	-1.14098	-5.35789	Q96QU8	208	Q96QU8	Q96QU8	Exportin-6	XPO6	TVWDKHSVTAATPPPSPTSGESGDLLSNLLQ	HSVT(0.001)AAT(0.999)PPPS(0.997)PT(0.003)SGESGDLLSNLLQSPSSAK	18207	UID45955	1;2	S208	S208	XPO6 S208
26.6287	26.3642	26.6195	25.2749	25.7773	25.1372	T	3		6519	___2	+	DK-MG EMP3 KO_DK-MG Control	0.999926	2.846e-177	300.71	281.3	298.21	0.037559	2182200000	204	1.80565	0.0139153	-1.14098	-5.35789	Q96QU8	204	Q96QU8	Q96QU8	Exportin-6	XPO6	GILETVWDKHSVTAATPPPSPTSGESGDLLS	HSVTAAT(1)PPPS(0.118)PT(0.878)S(0.004)GESGDLLSNLLQSPSSAK	26898	UID54411	1;2	T204	T204	XPO6 T204
24.0876	24.1109	24.2966	22.6581	23.3065	23.1072	S	2		4315	___1	+	DK-MG EMP3 KO_DK-MG Control	1	0.0116286	86.67	56.482	86.67	-0.56346	179490000	2	1.73628	0.0157916	-1.14112	-5.62548	P62316;K7ERG4	2;2	P62316	P62316	Small nuclear ribonucleoprotein Sm D2	SNRPD2	______________MSLLNKPKSEMTPEELQ	S(1)LLNKPK	11327	UID11279	1	S2	S2;S2	SNRPD2 S2
28.7578	28.2229	28.537	27.1728	27.5931	27.3281	S	3		5578	___1	+	DK-MG EMP3 KO_DK-MG Control	0.999965	2.85933e-46	203.06	165.89	163.71	0.010419	3655600000	425	2.27996	0.00819878	-1.14122	-5.76886	Q7Z3K3	425	Q7Z3K3	Q7Z3K3	Pogo transposable element with ZNF domain	POGZ	SLDSEPSVPSAAKPPSPEKTAPVASTPSSTP	SLDSEPSVPSAAKPPS(1)PEK	15351	UID15303	1	S425	S425	POGZ S425
24.1283	24.4719	23.9646	23.1906	22.9222	23.0265	S	2		4615	___1	+	DK-MG EMP3 KO_DK-MG Control	1	1.84806e-85	255.82	245.49	255.82	-0.089003	539800000	62	2.18918	0.00942857	-1.14186	-6.77023	Q12906;K7EKJ9;K7ER69;K7ERM6;K7ENK6;K7EM82;K7EJ09	62;62;62;62;62;62;59	Q12906	Q12906	Interleukin enhancer-binding factor 3	ILF3	DWIDEQEKGSSEQAESDNMDVPPEDDSKEGA	GSSEQAES(1)DNMDVPPEDDSK	12297	UID12249	1	S62	S62;S62;S62;S62;S62;S62;S59	ILF3 S62
26.8801	26.5862	26.8847	25.2517	26.3113	25.3619	S	2		7507	___1	+	DK-MG EMP3 KO_DK-MG Control	0.9996	2.25661e-59	205.8	198.74	165.58	0.77361	1285300000	423	1.17516	0.0473004	-1.14202	-3.25782	Q9UEY8	423	Q9UEY8	Q9UEY8	Gamma-adducin	ADD3	ATVTAFSFEDDTVPLSPLKYMAQRQQREKTR	SDVEIPATVTAFSFEDDTVPLS(1)PLK	20853	UID20805	1	S423	S423	ADD3 S423
24.6481	24.5765	24.5429	23.0468	23.8929	23.4003	S	3		4434	___2	+	DK-MG EMP3 KO_DK-MG Control	0.999295	1.24678e-13	105.03	100.27	105.03	0.036046	475020000	472	1.38462	0.0298165	-1.14251	-4.61976	P85037	472	P85037	P85037	Forkhead box protein K1	FOXK1	LASVPEYRYSQSAPGSPVSAQPVIMAVPPRP	YSQSAPGS(0.999)PVS(0.001)AQPVIMAVPPRPSSLVAK	11471	UID39219	1;2	S472	S472	FOXK1 S472
23.4643	23.5561	24.1228	22.2918	23.0739	22.3493	S	3		1813	___1	+	DK-MG EMP3 KO_DK-MG Control	1	3.11898e-18	162.33	154.71	162.33	-0.019248	52653000	380	1.58225	0.0210785	-1.14273	-3.51437	Q15418;E9PGT3;Q5SVM6	380;369;38	Q15418	Q15418	Ribosomal protein S6 kinase alpha-1;Ribosomal protein S6 kinase	RPS6KA1	GIPPSAGAHQLFRGFSFVATGLMEDDGKPRA	GFS(1)FVATGLMEDDGKPR	5366	UID5319	1	S380	S380;S369;S38	RPS6KA1 S380
25.513	24.957	25.0876	23.8269	24.4702	23.8303	S	2		5658	___1	+	DK-MG EMP3 KO_DK-MG Control	1	2.02878e-22	185.99	152.79	170.56	0.72936	169140000	350	1.8152	0.0138934	-1.14337	-4.20526	Q86VY9	350	Q86VY9	Q86VY9	Transmembrane protein 200A	TMEM200A	SESFQPVSTVLPRNNSIGESLSSQYKSSMAL	NNS(1)IGESLSSQYK	15634	UID15586	1	S350	S350	TMEM200A S350
25.6015	25.1659	24.5816	23.6727	24.3943	23.8507	T	3		1474;838	___1	+	DK-MG EMP3 KO_DK-MG Control	0.999857	3.07639e-27	161.5	145.98	114.61	-0.50417	370430000	587	1.39874	0.0289918	-1.14376	-3.11983	A0A669KB05;A0A669KB62;A0A804HK15;A0A804HIL4;A0A804HJM1;C9JZR2;H0YC95;O60716	587;587;61;61;61;611;611;611	A0A669KB05;C9JZR2	A0A669KB05	Catenin delta-1	CTNND1	QAERYQEAAPNVANNTGPHAASCFGAKKGKD	YQEAAPNVANNT(1)GPHAASCFGAK	23105	UID22834	1	T587	T587;T587;T61;T61;T61;T611;T611;T611	CTNND1 T587
23.2064	22.9244	23.0713	22.1657	21.893	21.7093	S	3		5921	___1	+	DK-MG EMP3 KO_DK-MG Control	0.999764	3.50548e-42	192.55	173.34	192.01	-0.36975	8034200000	234	2.43869	0.00615736	-1.14472	-7.35689	Q8NC51	234	Q8NC51	Q8NC51	Plasminogen activator inhibitor 1 RNA-binding protein	SERBP1	SGSHNWGTVKDELTESPKYIQKQISYNYSDL	RGGSGSHNWGTVKDELTES(1)PK	16403	UID16355	1	S234	S234	SERBP1 S234
25.4348	25.337	25.3293	24.0614	24.6448	23.9604	S	2		846	___2	+	DK-MG EMP3 KO_DK-MG Control	0.999445	5.3251e-29	199.96	175.8	187.56	-0.1836	476870000	294	1.5175	0.0236403	-1.14481	-5.30017	A0A669KBG4;A0A669KBH9;B9EGQ5;M0QXA7;A0A2R8YFV2;A0A669KAV7;O95785	294;294;193;196;1060;1117;1012	A0A669KBG4	A0A669KBG4	Protein Wiz	WIZ	PTPKNPEDKSPQLSLSPRPASPKAQWPQSED	SPQLS(0.001)LS(0.999)PRPAS(1)PK	2838	UID30634	2	S294	S294;S294;S193;S196;S1060;S1117;S1012	WIZ S294
25.4348	25.337	25.3293	24.0614	24.6448	23.9604	S	2		846	___2	+	DK-MG EMP3 KO_DK-MG Control	1	2.6512e-144	328.87	260.35	187.56	-0.1836	8522600000	299	1.5175	0.023649	-1.14481	-5.30017	A0A669KBG4;A0A669KBH9;B9EGQ5;M0QXA7;A0A2R8YFV2;A0A669KAV7;O95785	299;299;198;201;1065;1122;1017	A0A669KBG4	A0A669KBG4	Protein Wiz	WIZ	PEDKSPQLSLSPRPASPKAQWPQSEDEGPLN	SPQLS(0.001)LS(0.999)PRPAS(1)PK	2839	UID30635	1;2;3	S299	S299;S299;S198;S201;S1065;S1122;S1017	WIZ S299
24.7438	24.5553	24.9247	23.5345	23.7475	23.5066	S	2		5821	___1	+	DK-MG EMP3 KO_DK-MG Control	0.999195	0.00243476	101.35	43.103	101.35	0.71052	290400000	431	2.83228	0.00556436	-1.14508	-8.74113	Q8N1G4;J3KRP5	431;12	Q8N1G4	Q8N1G4	Leucine-rich repeat-containing protein 47	LRRC47	LQLEAEEQRKQKKRQSVSGLHRYLHLLDGNE	RQS(0.999)VS(0.001)GLHR	16167	UID16119	1	S431	S431;S12	LRRC47 S431
27.2092	26.8977	27.5825	25.9729	26.4789	25.8016	S	3		4610	___1	+	DK-MG EMP3 KO_DK-MG Control	1	2.88033e-76	226.81	211.55	185.65	0.35763	3529700000	1430	1.80469	0.0138803	-1.14533	-4.03593	Q12888;A6NNK5	1430;1385	Q12888	Q12888	Tumor suppressor p53-binding protein 1	TP53BP1	AVPGPLGIEDISPNLSPDDKSFSRVVPRVPD	ETAVPGPLGIEDIS(1)PNLS(1)PDDK	12219	UID12171	1;2	S1430	S1430;S1385	TP53BP1 S1430
26.0597	25.157	26.2048	24.1845	24.6883	25.1125	S	4		7917	___1	+	DK-MG EMP3 KO_DK-MG Control	0.98781	6.23217e-14	103.06	98.308	81.517	0.087609	267080000	1555	1.251	0.0397391	-1.14542	-2.70454	Q9Y6D6;E5RIF2;E5RHL7	1555;1034;516	Q9Y6D6	Q9Y6D6	Brefeldin A-inhibited guanine nucleotide-exchange protein 1	ARFGEF1	LTWRPNSGETAPPPPSPVSEKPLDTISQKSV	TTIPHALLT(0.001)WRPNS(0.002)GET(0.002)APPPPS(0.988)PVS(0.007)EKPLDTISQK	22150	UID22102	1	S1555	S1555;S1034;S516	ARFGEF1 S1555
24.5827	24.3712	24.3117	23.0942	23.3988	23.3352	S	3		4599	___1	+	DK-MG EMP3 KO_DK-MG Control	0.969345	2.10701e-09	99.969	87.536	89.805	0.02449	258370000	790	3.08863	0.00887037	-1.14579	-9.24199	Q12802;H0YMW2	790;790	Q12802	Q12802	A-kinase anchor protein 13	AKAP13	PDQAVISDSTFSLANSPGSESVTKDDALSFV	ELVPDQAVISDSTFSLANS(0.969)PGS(0.027)ES(0.003)VTK	12159	UID12111	1	S790	S790;S790	AKAP13 S790
23.5533	23.4762	24.0242	22.1097	22.3506	23.1543	S	3		6605	___1	+	DK-MG EMP3 KO_DK-MG Control	1	6.28252e-23	166.28	156.11	166.28	-0.76554	183360000	316	1.32032	0.0349274	-1.14639	-3.19102	Q99689	316	Q99689	Q99689	Fasciculation and elongation protein zeta-1	FEZ1	SSRIEKGNQMPLKRFSMEGISNILQSGIRQT	RFS(1)MEGISNILQSGIR	18517	UID18469	1	S316	S316	FEZ1 S316
24.5424	24.4254	24.5671	23.0606	23.4486	23.5861	S	3		5812	___1	+	DK-MG EMP3 KO_DK-MG Control	1	2.06922e-18	124.5	118.14	99.451	-0.068046	287080000	124	1.87676	0.0130209	-1.14655	-7.02096	Q8N163;H0YC69;E5RFJ3;E5RGU7;H0YC58	124;77;124;124;132	Q8N163	Q8N163	Cell cycle and apoptosis regulator protein 2	CCAR2	NAVKVQTLSNQPLLKSPAPPLLHVAALGQKQ	S(1)PAPPLLHVAALGQK	16128	UID16080	1	S124	S124;S77;S124;S124;S132	CCAR2 S124
28.4044	27.8833	28.2121	26.7812	27.2431	27.0353	S	3		3833	___1	+	DK-MG EMP3 KO_DK-MG Control	0.985622	1.01071e-36	184.76	167.82	153.27	-0.047647	2019400000	1714	2.29795	0.00715177	-1.14671	-5.66415	P35579	1714	P35579	P35579	Myosin-9	MYH9	AQQERDELADEIANSSGKGALALEEKRRLEA	RQAQQERDELADEIANS(0.014)S(0.986)GK	10161	UID10113	1	S1714	S1714	MYH9 S1714
24.7243	24.1388	24.8681	24.0637	22.8274	23.3992	T	2		689	___2	+	DK-MG EMP3 KO_DK-MG Control	0.997011	1.17642e-10	147.1	119.83	106.17	0.32791	3715800000	821	1.19385	0.0448539	-1.14697	-2.72352	A0A3B3IS71;P06400	821;821	A0A3B3IS71	A0A3B3IS71	Retinoblastoma-associated protein	RB1	ISPLKSPYKISEGLPTPTKMTPRSRILVSIG	ISEGLPT(0.997)PT(0.856)KMT(0.147)PR	22989	UID50514	1;2	T821	T821;T821	RB1 T821
23.7391	24.2723	23.9412	22.7361	22.8914	22.8815	S	3		5797	___1	+	DK-MG EMP3 KO_DK-MG Control	0.999608	1.25253e-06	113.49	100.64	99.092	-0.21505	98258000	623	1.93444	0.0124593	-1.14787	-7.02901	Q8IZD2;S4R363	623;34	Q8IZD2	Q8IZD2	Histone-lysine N-methyltransferase 2E	KMT2E	AKTEVKTECKDTQIVSDAEVIQEQAKEENAS	DTQIVS(1)DAEVIQEQAK	16076	UID16028	1	S623	S623;S34	KMT2E S623
23.0781	23.1688	23.5391	21.925	22.4108	22.0064	S	3		5276	___1	+	DK-MG EMP3 KO_DK-MG Control	0.978427	4.21791e-09	144.68	105.88	125.28	-1.0213	81563000	2460	2.28877	0.0078107	-1.14793	-5.57217	Q5VT06;H0Y7F7	2460;635	Q5VT06	Q5VT06	Centrosome-associated protein 350	CEP350	SIHSNVHSDRLLELKSPTELMKSKERSDVEH	LLELKS(0.978)PT(0.022)ELMK	14294	UID14246	1	S2460	S2460;S635	CEP350 S2460
24.9616	24.6736	23.9025	23.2584	23.8094	23.0249	S	2		5045	___1	+	DK-MG EMP3 KO_DK-MG Control	1	2.59422e-29	206.32	194.36	206.32	-0.52751	255780000	346	1.32134	0.03488	-1.14837	-2.9258	Q2M1Z3	346	Q2M1Z3	Q2M1Z3	Rho GTPase-activating protein 31	ARHGAP31	GQRLSVEKATIRPAKSMDSLCSVPVEGKETK	S(1)MDSLCSVPVEGK	13680	UID13632	1	S346	S346	ARHGAP31 S346
24.252	24.0538	24.668	22.9861	23.5897	22.9526	S	4		7708	___2	+	DK-MG EMP3 KO_DK-MG Control	1	1.75112e-06	77.215	63.774	76.358	-0.38698	174310000	272	1.83936	0.0136869	-1.14847	-4.17697	Q9UPU9	272	Q9UPU9	Q9UPU9	Protein Smaug homolog 1	SAMD4A	PPMNVPNQPLGHGWMSHEDLRARGPQCLPSD	RS(0.474)VS(0.403)LT(0.123)PPMNVPNQPLGHGWMS(1)HEDLR	21497	UID49245	1;2	S272	S272	SAMD4A S272
22.897	22.358	22.4867	21.2136	22.0935	20.9891	S	3		4441	___1	+	DK-MG EMP3 KO_DK-MG Control	0.999958	4.01344e-08	102.21	94.409	102.21	0.2112	36959000	816	1.24026	0.0407503	-1.14851	-3.06966	P98174	816	P98174	P98174	FYVE, RhoGEF and PH domain-containing protein 1	FGD1	QHTPQRRRSILEKQASVAAENSVICSFLHYM	QAS(1)VAAENSVICSFLHYMEK	11498	UID11450	1	S816	S816	FGD1 S816
25.0065	24.1173	24.5089	23.0286	23.7271	23.4306	S	3		5700	___1	+	DK-MG EMP3 KO_DK-MG Control	0.999999	1.09377e-20	139.19	126.7	134.97	0.22949	319950000	125	1.5692	0.0215513	-1.14879	-3.50898	Q8IU81	125	Q8IU81	Q8IU81	Interferon regulatory factor 2-binding protein 1	IRF2BP1	DRYDRATSSGRLPLPSPALEYTLGSRLANGL	ATSSGRLPLPS(1)PALEYTLGSR	15766	UID15718	1	S125	S125	IRF2BP1 S125
26.0602	25.6443	26.3232	24.8258	25.1423	24.6125	S	4		6168	___1	+	DK-MG EMP3 KO_DK-MG Control	0.999986	1.39099e-95	220.05	207.73	220.05	0.53049	861250000	1264	1.93516	0.0124815	-1.14903	-4.58673	Q92610	1264	Q92610	Q92610	Zinc finger protein 592	ZNF592	HSQPQASQDQDSHTLSPQV____________	RLLGPAPEDDGGHNDHSQPQASQDQDSHTLS(1)PQV	17324	UID17276	1	S1264	S1264	ZNF592 S1264
29.7833	29.4727	29.56	28.3742	28.6456	28.3481	S	3		1743;957	___1	+	DK-MG EMP3 KO_DK-MG Control	1	3.34766e-42	230.57	211.5	94.45	-0.23012	30093000000	1433	3.00878	0.0074963	-1.1494	-8.66383	A0A7I2Y1C3;Q04637;E7EX73;E9PGM1;E7EUU4	1574;1596;1433;1510;1557	A0A7I2Y1C3;E7EX73	E7EX73	Eukaryotic translation initiation factor 4 gamma 1	EIF4G1	SVTAFFKWLREAEEESDHN____________	WLREAEEES(1)DHN	3299	UID3299	1	S1433	S1574;S1596;S1433;S1510;S1557	EIF4G1 S1433
28.1583	27.7273	28.3128	26.8112	27.3091	26.6241	S	3		6701	___1	+	DK-MG EMP3 KO_DK-MG Control	1	3.7843e-174	307.4	277.18	260.53	-0.50033	3807000000	1456	1.86831	0.0130824	-1.15134	-4.27645	Q9BTC0	1456	Q9BTC0	Q9BTC0	Death-inducer obliterator 1	DIDO1	VDDLPNRMCADVRRNSVERPAEPVAGAATPS	RNS(1)VERPAEPVAGAATPSLVEQQK	18724	UID18676	1	S1456	S1456	DIDO1 S1456
25.6161	25.3689	25.9612	24.2006	25.1033	24.187	S	3		5836	___1	+	DK-MG EMP3 KO_DK-MG Control	1	2.21232e-36	186.44	173.76	174.98	0.067015	1999100000	310	1.37515	0.0306227	-1.15176	-3.30526	Q8N3D4;E9PIH6	310;310	Q8N3D4	Q8N3D4	EH domain-binding protein 1-like protein 1	EHBP1L1	AQDTAPTPAPRLRKGSDALRPPVPQGEDEVP	KGS(1)DALRPPVPQGEDEVPK	16205	UID16157	1	S310	S310;S310	EHBP1L1 S310
25.9393	25.3194	25.4492	24.2496	24.6505	24.3523	T	3		3174	___1	+	DK-MG EMP3 KO_DK-MG Control	0.999958	5.06616e-12	105.44	89.679	101.73	-0.1239	219720000	406	1.98191	0.0118986	-1.15184	-5.14692	O95817	406	O95817	O95817	BAG family molecular chaperone regulator 3	BAG3	ATEERAAPSTAPAEATPPKPGEAEAPPKHPG	AAPSTAPAEAT(1)PPKPGEAEAPPK	24529	UID24246	1	T406	T406	BAG3 T406
27.0237	26.4773	27.0758	25.786	26.0043	25.3303	S	2		1663	___1	+	DK-MG EMP3 KO_DK-MG Control	0.99989	0.000255112	146.71	38.564	121.36	-0.30731	956310000	12	1.85426	0.0133162	-1.15207	-4.1773	E5RGN0;Q00536;A0A087WZU2;E5RJM2;E5RIY8;E5RIU4;E5RJQ8;E5RGV7	12;12;12;12;12;12;12;18	E5RGN0	E5RGN0	Cyclin-dependent kinase 16	CDK16	____MDRMKKIKRQLSMTLRGGRGIDKTNGA	RQLS(1)MTLR	4834	UID4787	1	S12	S12;S12;S12;S12;S12;S12;S12;S18	CDK16 S12
25.2397	24.9744	25.5206	24.0383	24.3079	23.9317	S	3		5967	___1	+	DK-MG EMP3 KO_DK-MG Control	0.998713	7.64008e-17	120.83	103.08	106.43	0.21102	392550000	2475	2.26026	0.00867589	-1.15227	-5.95895	Q8NFC6	2475	Q8NFC6	Q8NFC6	Biorientation of chromosomes in cell division protein 1-like 1	BOD1L1	EEKNVLLNSLQKEDKSPETGTAGGSSTASYS	EDKS(0.999)PET(0.001)GTAGGSSTASYSAGR	16590	UID16542	1	S2475	S2475	BOD1L1 S2475
25.1338	24.8614	25.0704	23.5804	24.2215	23.805	S	2		312	___1	+	DK-MG EMP3 KO_DK-MG Control	1	1.57147e-08	145.52	102.8	145.52	-0.030283	174620000	594	1.85015	0.013396	-1.15288	-5.62173	A0A0A6YYJ5;O94854	594;458	A0A0A6YYJ5	A0A0A6YYJ5	Uncharacterized protein KIAA0754	MACF1;KIAA0754	PRTAEFKSRQPADLDSLEKLDPGGLLNSDHR	SRQPADLDS(1)LEK	886	UID886	1	S594	S594;S458	MACF1;KIAA0754 S594
24.9509	24.634	25.1299	23.7177	23.8234	23.7148	S	3		763	___1	+	DK-MG EMP3 KO_DK-MG Control	1	1.4936e-23	177.4	160.52	177.4	0.10384	253490000	433	1.93114	0.0123929	-1.15298	-7.72096	A0A494C178;Q6ZSY5	433;547	A0A494C178	A0A494C178	Protein phosphatase 1 regulatory subunit 3F	PPP1R3F	RDLILKWPGPERALNSALAEEITLHYARLGR	ALNS(1)ALAEEITLHYAR	2508	UID2508	1	S433	S433;S547	PPP1R3F S433
26.7798	26.4015	26.5469	25.3966	25.6796	25.1929	S	2		631	___1	+	DK-MG EMP3 KO_DK-MG Control	0.999996	1.19284e-21	204.01	149.81	189.56	0.47356	818620000	668	2.43998	0.00618089	-1.15301	-6.4404	Q13136;A0A2R8Y7R9;H0YDW2	668;650;72	Q13136	Q13136	Liprin-alpha-1	PPFIA1	TEQRAEEIESRVGSGSLDNLGRFRSMSSIPP	VGSGS(1)LDNLGR	2133	UID2133	1	S668	S668;S650;S72	PPFIA1 S668
27.5821	27.0651	27.5897	25.9765	26.5902	26.2073	S	2		5041	___1	+	DK-MG EMP3 KO_DK-MG Control	1	1.95064e-25	175.28	163.22	58.32	-0.076364	2671900000	1305	2.00727	0.011385	-1.15429	-4.62927	Q29RF7	1305	Q29RF7	Q29RF7	Sister chromatid cohesion protein PDS5 homolog A	PDS5A	KPINKGRKRAAVGQESPGGLEAGNAKAPKLQ	RAAVGQES(1)PGGLEAGNAK	13662	UID13614	1	S1305	S1305	PDS5A S1305
27.4924	26.7734	27.0821	25.7225	26.1532	26.0088	S	3		5641	___1	+	DK-MG EMP3 KO_DK-MG Control	0.999969	4.93486e-42	190.19	178.33	160.52	-0.0118	1115400000	118	1.84371	0.0133432	-1.15448	-4.73782	Q86UU0;A0A087WZX0	118;81	Q86UU0	Q86UU0	B-cell CLL/lymphoma 9-like protein	BCL9L	PFSSLKGKVKRDRSVSVDSGEQREAGTPSLD	SVS(1)VDSGEQREAGTPSLDSEAK	15507	UID15459	1	S118	S118;S81	BCL9L S118
26.5189	26.0388	26.3736	24.8762	25.2558	25.3342	S	3		5061	___1	+	DK-MG EMP3 KO_DK-MG Control	0.999706	3.36542e-50	195.67	187.95	195.67	0.071074	1544900000	304	2.34641	0.00688143	-1.15505	-5.76116	Q3B726	304	Q3B726	Q3B726	DNA-directed RNA polymerase I subunit RPA43	TWISTNB	DQDPVFQGSDSSGYQSDHKKKKKKRKHSEEA	HQEVQDQDPVFQGSDSSGYQS(1)DHK	13740	UID13692	1	S304	S304	TWISTNB S304
26.263	26.0575	26.2986	24.8911	25.2768	24.9861	S	2		6943	___1	+	DK-MG EMP3 KO_DK-MG Control	0.999824	1.11216e-08	142.47	77.313	126.34	0.46402	889800000	66	2.66901	0.00634848	-1.15507	-8.35694	Q9H307;G3V5F0;G3V579	66;66;66	Q9H307	Q9H307	Pinin	PNN	GGGRGRGSLLLRRGFSDSGGGPPAKQRDLEG	GFS(1)DSGGGPPAK	19378	UID19330	1	S66	S66;S66;S66	PNN S66
24.2105	24.014	24.1914	22.6206	23.3433	22.9838	Y	3		3428	___1	+	DK-MG EMP3 KO_DK-MG Control	1	6.14199e-05	142.1	91.989	77.541	-1.0497	80898000	193	1.63074	0.0190253	-1.15608	-5.30823	P12814;A0A804HII9;A0A804HKE2;A0A804HK61;A0A7I2V4Y4;A0A804HIN7;A0A804HLD0;A0A804HLF4;A0A804HJU8;A0A804HL31;H9KV75;G3V2N5;A0A804HJQ9;G3V2W4;A0A804HJN7;G3V2X9	193;193;193;193;193;193;193;193;153;128;128;172;193;128;128;128	P12814	P12814	Alpha-actinin-1	ACTN1	GFCALIHRHRPELIDYGKLRKDDPLTNLNTA	HRPELIDY(1)GK	27974	UID27637	1	Y193	Y193;Y193;Y193;Y193;Y193;Y193;Y193;Y193;Y153;Y128;Y128;Y172;Y193;Y128;Y128;Y128	ACTN1 Y193
28.5717	28.302	27.8041	26.6819	27.599	26.9284	S	3		6547	___1	+	DK-MG EMP3 KO_DK-MG Control	1	1.4994e-148	262.71	250.65	261.32	-0.21543	4671200000	51	1.48459	0.0250716	-1.15614	-3.26196	Q96SB4;H3BLV9;D6RBM8	51;67;67	Q96SB4	Q96SB4	SRSF protein kinase 1	SRPK1	HSESDLPEQEEEILGSDDDEQEDPNDYCKGG	GSAPHSESDLPEQEEEILGS(1)DDDEQEDPNDYCK	18332	UID18284	1;2	S51	S51;S67;S67	SRPK1 S51
25.5776	25.4861	25.386	24.1865	24.3766	24.4178	S	3		2199	___1	+	DK-MG EMP3 KO_DK-MG Control	0.998858	6.40208e-55	232.54	192.64	232.54	-0.080147	247360000	552	3.5198	0.00612245	-1.15624	-12.82	H0YDB2;Q13586;E9PNJ4;G0XQ39	552;521;348;627	H0YDB2	H0YDB2	Stromal interaction molecule 1	STIM1	PQHGLGSQRDLTHSDSESSLHMSDRQRVAPK	DLTHS(0.001)DS(0.999)ESSLHMSDR	6483	UID6436	1;2	S552	S552;S521;S348;S627	STIM1 S552
29.3724	29.0503	29.0649	27.7255	28.3098	27.9809	S	3		4878	___1	+	DK-MG EMP3 KO_DK-MG Control	1	1.05306e-54	231.37	214.97	221.14	-0.14246	10283000000	307	2.12686	0.00969171	-1.15716	-5.81276	Q15054;H0YD46	307;31	Q15054	Q15054	DNA polymerase delta subunit 3	POLD3	KVLQKEKKRGKRVALSDDETKETENMRKKRR	RVALS(1)DDETKETENMR	13194	UID13146	1	S307	S307;S31	POLD3 S307
24.7411	24.2719	24.9008	22.9893	23.7122	23.7394	S	2		1868	___1	+	DK-MG EMP3 KO_DK-MG Control	1	3.03924e-23	177.58	159.44	177.58	0.44357	125400000	254	1.64549	0.0182304	-1.15761	-3.73715	E9PMS6	254	E9PMS6	E9PMS6		LMO7	KKKPDKHEDNRRSWASPVYTEADGTFSRSKS	SWAS(1)PVYTEADGTFSR	5541	UID5494	1	S254	S254	LMO7 S254
25.7421	25.1005	25.6899	24.5014	24.4225	24.1352	S	2		1435	___1	+	DK-MG EMP3 KO_DK-MG Control	0.999963	7.37045e-15	162.93	65.193	153.81	-0.56444	538870000	187	1.82743	0.0138343	-1.15782	-4.95052	C9JIF9;P13798;H7C393;H7C1U0;C9JLK2	187;187;184;112;86	C9JIF9	C9JIF9	Acylamino-acid-releasing enzyme	APEH	KAESFFQTKALDVSASDDEIARLKKPDQAIK	ALDVSAS(1)DDEIAR	4610	UID4610	1	S187	S187;S187;S184;S112;S86	APEH S187
30.521	29.7831	30.9902	29.2396	29.6047	28.9757	S	2		3489	___1	+	DK-MG EMP3 KO_DK-MG Control	1	1.3056e-181	326.51	303.57	170	0.30164	26029000000	706	1.21397	0.0431669	-1.15812	-2.92575	P16070;H0YD13;H0Y2P0;H0YE40	706;170;254;46	P16070	P16070	CD44 antigen	CD44	VEDRKPSGLNGEASKSQEMVHLVNKESSETP	S(1)QEMVHLVNK	9436	UID9388	1	S706	S706;S170;S254;S46	CD44 S706
22.9162	22.7161	23.1033	21.7676	22.0814	21.4096	S	2		1945	___1	+	DK-MG EMP3 KO_DK-MG Control	0.980207	0.00512328	61.409	39.946	61.409	0.5273	34610000	230	1.92218	0.0124084	-1.15897	-5.17467	F5H1U9;O75970	230;230	F5H1U9	F5H1U9	Multiple PDZ domain protein	MPDZ	TVQLVIARGSLPQLVSPIVSRSPSAASTISA	GSLPQLVS(0.98)PIVS(0.02)R	5758	UID5711	1	S230	S230;S230	MPDZ S230
24.1818	23.9208	24.9568	22.7877	23.5711	23.2236	S	2		5539	___1	+	DK-MG EMP3 KO_DK-MG Control	0.999311	6.63034e-13	166.6	111.25	166.6	0.42094	168650000	276	1.35323	0.0320937	-1.15903	-3.0112	Q7L4E1	276	Q7L4E1	Q7L4E1	Protein FAM73B	FAM73B	LLDLERTLMLPLTEGSLRLRADDEDSLTSED	TLMLPLT(0.001)EGS(0.999)LR	15215	UID15167	1	S276	S276	FAM73B S276
24.1851	23.7766	23.965	23.0368	22.1214	23.2914	S	3		5179	___2	+	DK-MG EMP3 KO_DK-MG Control	0.963762	8.78844e-19	129.25	120.65	110.59	-0.91268	105500000	88	1.15318	0.0497035	-1.15903	-3.09616	Q5QJE6;J3KP30;E9PRB3	88;88;95	Q5QJE6	Q5QJE6	Deoxynucleotidyltransferase terminal-interacting protein 2	DNTTIP2	GSLPKGTEPSTDGETSEAESNYSVSEHHDTI	GT(0.002)EPS(0.499)T(0.499)DGET(0.035)S(0.964)EAES(0.003)NYSVSEHHDTILR	14007	UID41755	2	S88	S88;S88;S95	DNTTIP2 S88
26.2177	25.716	25.8316	24.8805	24.9018	24.5059	S	4		4497	___1	+	DK-MG EMP3 KO_DK-MG Control	0.999985	8.29541e-34	163.95	153.24	132.78	0.27293	1011500000	9	2.32949	0.00698906	-1.15905	-5.82898	Q03135	9	Q03135	Q03135	Caveolin-1	CAV1	_______MSGGKYVDSEGHLYTVPIREQGNI	YVDS(1)EGHLYTVPIREQGNIYKPNNK	11692	UID11644	1	S9	S9	CAV1 S9
27.0528	26.6544	27.1982	25.5336	26.2234	25.6698	S	3		5914	___1	+	DK-MG EMP3 KO_DK-MG Control	1	1.95633e-64	222.46	204.96	207.68	-0.3193	1150200000	475	1.85668	0.013352	-1.15952	-4.35428	Q8NBN3	475	Q8NBN3	Q8NBN3	Transmembrane protein 87A	TMEM87A	WRPSANNQRFAFSPLSEEEEEDEQKEPMLKE	FAFSPLS(1)EEEEEDEQKEPMLK	16394	UID16346	1	S475	S475	TMEM87A S475
24.8159	24.3747	24.8356	23.1492	24.0369	23.3613	S	2		4850	___1	+	DK-MG EMP3 KO_DK-MG Control	1	0.00467575	91.752	52.13	70.321	0.27992	620830000	538	1.52458	0.0233202	-1.15958	-3.77669	Q14978;A0A0A0MRM9	538;547	Q14978	Q14978	Nucleolar and coiled-body phosphoprotein 1	NOLC1	DDSSEEEEEKLKGKGSPRPQAPKANGTSALT	GS(1)PRPQAPK	13102	UID13054	1	S538	S538;S547	NOLC1 S538
29.3091	29.1068	29.5446	27.8706	28.3577	28.2521	T	2		4190	___1	+	DK-MG EMP3 KO_DK-MG Control	1	5.2164e-142	290.98	253.42	290.98	-1.1922	8056200000	267	2.36717	0.00665138	-1.16002	-5.9588	P55081	267	P55081	P55081	Microfibrillar-associated protein 1	MFAP1	LEENKRSLAALDALNTDDENDEEEYEAWKVR	SLAALDALNT(1)DDENDEEEYEAWK	25233	UID24950	1	T267	T267	MFAP1 T267
25.9448	25.1682	25.6227	24.1726	24.8105	24.269	S	2		6848	___1	+	DK-MG EMP3 KO_DK-MG Control	1	2.43102e-44	212.39	185.77	212.39	1.3386	502520000	621	1.7311	0.0159685	-1.1612	-3.86733	Q9C0B5	621	Q9C0B5	Q9C0B5	Palmitoyltransferase ZDHHC5	ZDHHC5	PRFGKPDGLRGRGVGSPEPGPTAPYLGRSMS	GVGS(1)PEPGPTAPYLGR	19073	UID19025	1	S621	S621	ZDHHC5 S621
27.1394	26.6305	27.2724	25.3325	26.2235	26.0018	S	3		3400	___1	+	DK-MG EMP3 KO_DK-MG Control	1	1.75592e-13	101.96	84.625	65.736	-0.43159	1372000000	122	1.54244	0.0222561	-1.16149	-3.50235	P11274	122	P11274	P11274	Breakpoint cluster region protein	BCR	PPPAEEPEARPDGEGSPGKARPGTARRPGAA	PQPAPADGADPPPAEEPEARPDGEGS(1)PGK	9294	UID9247	1	S122	S122	BCR S122
28.1213	27.7836	28.2128	26.7011	26.9708	26.9587	S	3		6664	___1	+	DK-MG EMP3 KO_DK-MG Control	1	5.1051e-10	137.45	108.98	92.671	-0.27594	1205200000	423	2.52905	0.00627737	-1.16239	-7.38427	Q9BRK3	423	Q9BRK3	Q9BRK3	Matrix-remodeling-associated protein 8	MXRA8	DYKNNILKERAELAHSPLPAKYIDLDKGFRK	ERAELAHS(1)PLPAK	18643	UID18595	1	S423	S423	MXRA8 S423
25.3437	25.0685	25.7123	24.349	24.2975	23.9896	S	3		2441	___2	+	DK-MG EMP3 KO_DK-MG Control	1	1.5302e-12	149.53	127.69	149.53	0.21292	727600000	57	1.99252	0.0115395	-1.16277	-5.34216	J3QQY7;J3KTM5	57;61	J3QQY7	J3QQY7		TANC2	SEGMQHIRIMEGMSRSLPSSPLLTHQSISVR	S(1)LPS(0.001)S(0.999)PLLTHQSISVR	7097	UID34846	1;2	S57	S57;S61	TANC2 S57
25.3437	25.0685	25.7123	24.349	24.2975	23.9896	S	3		2441	___2	+	DK-MG EMP3 KO_DK-MG Control	0.999418	1.5302e-12	149.53	127.69	146.89	0.38445	249450000	61	1.99252	0.011547	-1.16277	-5.34216	J3QQY7;J3KTM5	61;65	J3QQY7	J3QQY7		TANC2	QHIRIMEGMSRSLPSSPLLTHQSISVRLQPV	S(1)LPS(0.001)S(0.999)PLLTHQSISVR	7098	UID34847	2	S61	S61;S65	TANC2 S61
26.2704	25.7994	26.0346	24.4136	25.0899	25.1111	S	4		6951	___1	+	DK-MG EMP3 KO_DK-MG Control	0.999999	2.1678e-41	172.98	162.92	172.98	0.46704	686150000	322	1.72707	0.0159908	-1.16326	-4.36689	Q9H3Q1	322	Q9H3Q1	Q9H3Q1	Cdc42 effector protein 4	CDC42EP4	SSSLSSCTSGILEERSPAFRGPDRARAAVSR	DSSSLSSCTSGILEERS(1)PAFRGPDR	19396	UID19348	1	S322	S322	CDC42EP4 S322
26.5716	26.2239	26.7161	25.3791	25.7565	24.8851	S	2		1214	___1	+	DK-MG EMP3 KO_DK-MG Control	1	2.81693e-12	152.17	109.36	70.529	0.70332	1261300000	578	1.60396	0.0198676	-1.16362	-3.99133	B0QY91;Q8N3F8;H0Y6J8;A0A7P0T9P2;A0A7P0T8A6;A0A7P0Z4L3;B0QY86	578;578;494;635;578;578;578	B0QY91	B0QY91	MICAL-like protein 1	MICALL1	SGELVEPRVEQMPQASPGLAPRTRGSSGPQP	VEQMPQAS(1)PGLAPR	4169	UID4169	1	S578	S578;S578;S494;S635;S578;S578;S578	MICALL1 S578
26.6431	26.0779	26.8843	25.1141	25.5847	25.4151	S	3		5566	___1	+	DK-MG EMP3 KO_DK-MG Control	1	2.4118e-156	284.3	263.2	270.73	-0.36049	1087200000	335	1.66881	0.0171316	-1.1638	-4.22055	Q7Z2W4;C9J6P4;A0A7P0T8C6	335;335;190	Q7Z2W4	Q7Z2W4	Zinc finger CCCH-type antiviral protein 1	ZC3HAV1	GTSQAGTSQRFLENGSQEDLLHGNPGSTYLA	FLENGS(1)QEDLLHGNPGSTYLASNSTSAPNWK	15305	UID15257	1	S335	S335;S335;S190	ZC3HAV1 S335
24.5528	24.4131	24.8287	23.2963	23.8952	23.111	T	3		913	___1	+	DK-MG EMP3 KO_DK-MG Control	0.999911	1.47192e-27	149.99	126.78	149.99	0.11972	255150000	536	1.65294	0.0180711	-1.164	-4.37112	A0A7I2V4T2;A0A7I2YQF7;A0A7I2V2N8;P27448;A0A7I2V409;A0A7I2V2U9;A0A7I2V4K8;J3KNR0;H0YKP9;A0A7I2V4G7;A0A7I2V639;A0A7I2V3I9;A0A7I2V3B9;A0A7I2V5G3;A0A7I2V2E3;A0A7I2YQF4;A0A7I2V602;A0A7I2V549	536;536;518;536;588;588;588;559;430;430;472;474;472;472;405;447;447;447	A0A7I2V4T2	A0A7I2V4T2	MAP/microtubule affinity-regulating kinase 3	MARK3	VIQNGKENSTIPDQRTPVASTHSISSAATPD	ENSTIPDQRT(1)PVASTHSISSAATPDR	23174	UID22903	1	T536	T536;T536;T518;T536;T588;T588;T588;T559;T430;T430;T472;T474;T472;T472;T405;T447;T447;T447	MARK3 T536
29.7264	29.6811	30.1561	28.5078	28.9419	28.6217	S	2		3588;4501	___1	+	DK-MG EMP3 KO_DK-MG Control	0.999999	5.18389e-53	219.16	187.01	111.88	-0.023726	24477000000	405	2.33633	0.00679029	-1.16402	-5.83545	P20700;Q03252	391;405	P20700;Q03252	Q03252	Lamin-B1;Lamin-B2	LMNB1;LMNB2	AYRKLLEGEEERLKLSPSPSSRVTVSRASSS;AYRKLLEGEEERLKLSPSPSSRVTVSRATSS	LKLS(1)PS(0.993)PS(0.005)S(0.001)R	9672	UID9624	1;2	S405	S391;S405	LMNB1;LMNB2 S405
31.4709	31.1648	31.3554	30.1903	30.4991	29.8085	S	2		137	___1	+	DK-MG EMP3 KO_DK-MG Control	1	6.906e-96	286.73	265.77	285.11	-0.088152	40337000000	14	1.79998	0.0139021	-1.16436	-5.32252	A0A087WZ13;E9PAU2;Q8IY67	14;31;14	A0A087WZ13	A0A087WZ13	Ribonucleoprotein PTB-binding 1	RAVER1	__MAADVSVTHRPPLSPKSGAEVEAGDAAER	AADVSVTHRPPLS(1)PK	294	UID295	1	S14	S14;S31;S14	RAVER1 S14
25.3132	25.079	25.1948	23.7828	24.2194	24.0899	S	2		4099	___1	+	DK-MG EMP3 KO_DK-MG Control	0.999972	8.65638e-27	162.79	137.34	162.79	0.43098	1594300000	666	2.3938	0.00636559	-1.16496	-7.97549	P51610;A6NEM2	666;666	P51610	P51610	Host cell factor 1;HCF N-terminal chain 1;HCF N-terminal chain 2;HCF N-terminal chain 3;HCF N-terminal chain 4;HCF N-terminal chain 5;HCF N-terminal chain 6;HCF C-terminal chain 1;HCF C-terminal chain 2;HCF C-terminal chain 3;HCF C-terminal chain 4;HCF C-terminal chain 5;HCF C-terminal chain 6	HCFC1	TTVVGGVTKTITLVKSPISVPGGSALISNLG	S(1)PISVPGGSALISNLGK	11071	UID11023	1	S666	S666;S666	HCFC1 S666
26.2752	26.0747	26.4559	24.9183	25.4237	24.9687	S	3		2697	___1	+	DK-MG EMP3 KO_DK-MG Control	1	8.36711e-21	153.52	122.05	92.935	-0.4843	875120000	1779	2.23961	0.00883365	-1.16501	-5.97997	O15021;H7C1I9	1779;836	O15021	O15021	Microtubule-associated serine/threonine-protein kinase 4	MAST4	RVDSGTEKPGLVAPESPVRKSPSEYKLEGRS	PGLVAPES(1)PVRK	7585	UID7538	1	S1779	S1779;S836	MAST4 S1779
24.9233	25.2099	24.9255	23.4118	24.502	23.649	S	3		3614	___2	+	DK-MG EMP3 KO_DK-MG Control	1	7.5291e-192	346.05	333.07	309.97	-0.37905	5671600000	190	1.20459	0.0437566	-1.16527	-3.38314	P22059	190	P22059	P22059	Oxysterol-binding protein 1	OSBP	ALELAKAKAVKMLAESDESGDEESVSQTDKT	MLAES(1)DES(1)GDEESVSQTDKTELQNTLR	9729	UID37477	1;2	S190	S190	OSBP S190
24.9233	25.2099	24.9255	23.4118	24.502	23.649	S	2		3614	___2	+	DK-MG EMP3 KO_DK-MG Control	1	7.5291e-192	346.05	333.07	325.6	-0.14037	6397000000	193	1.20459	0.0437447	-1.16527	-3.38314	P22059	193	P22059	P22059	Oxysterol-binding protein 1	OSBP	LAKAKAVKMLAESDESGDEESVSQTDKTELQ	MLAES(1)DES(1)GDEESVSQTDK	9730	UID37478	1;2	S193	S193	OSBP S193
29.4683	28.5872	29.0391	27.4591	28.0762	28.0609	S	2		5325	___1	+	DK-MG EMP3 KO_DK-MG Control	1	0	409.68	391.11	280.62	0.34792	5456300000	332	1.60113	0.0201739	-1.16614	-3.58202	Q66PJ3;F5GYV5;H7BZV4;A0A0C4DG62;F8WCT1	332;140;129;129;140	Q66PJ3	Q66PJ3	ADP-ribosylation factor-like protein 6-interacting protein 4	ARL6IP4	QVEALPGPSLDQWHRSAGEEEDGPVLTDEQK	S(1)AGEEEDGPVLTDEQK	14581	UID14533	1	S332	S332;S140;S129;S129;S140	ARL6IP4 S332
27.5666	26.9079	27.7935	26.2427	26.5238	26.0026	S	2		7891	___1	+	DK-MG EMP3 KO_DK-MG Control	1	0	395.91	365.55	220.4	-0.20173	5004100000	415	1.54208	0.0223269	-1.16631	-3.82015	Q9Y5T5	415	Q9Y5T5	Q9Y5T5	Ubiquitin carboxyl-terminal hydrolase 16	USP16	NDKNLKKTVEDEDQDSEEEKDNDSYIKERSD	TVEDEDQDS(1)EEEK	22098	UID22050	1	S415	S415	USP16 S415
31.7011	31.4945	31.8547	30.4948	30.6835	30.3726	S	2		7714	___2	+	DK-MG EMP3 KO_DK-MG Control	1	1.58712e-87	267.49	215.9	267.49	-0.080474	57217000000	295	2.93008	0.00609639	-1.16645	-8.44689	Q9UQ35;I3L4D8;I3L182;I3L1I8;A0A087X1W1	295;295;199;199;199	Q9UQ35	Q9UQ35	Serine/arginine repetitive matrix protein 2	SRRM2	RSAAAKTHTTALAGRSPSPASGRRGEGDAPF	THTTALAGRS(1)PS(1)PASGR	21650	UID49398	1;2	S295	S295;S295;S199;S199;S199	SRRM2 S295
31.7011	31.4945	31.8547	30.4948	30.6835	30.3726	S	3		7714	___2	+	DK-MG EMP3 KO_DK-MG Control	0.999892	1.58712e-87	267.49	215.9	168.46	-0.37279	54916000000	297	2.93008	0.0061148	-1.16645	-8.44689	Q9UQ35;I3L4D8;I3L182;I3L1I8;A0A087X1W1	297;297;201;201;201	Q9UQ35	Q9UQ35	Serine/arginine repetitive matrix protein 2	SRRM2	AAAKTHTTALAGRSPSPASGRRGEGDAPFSE	THTTALAGRS(1)PS(1)PASGR	21651	UID49399	2	S297	S297;S297;S201;S201;S201	SRRM2 S297
26.681	25.7423	26.3323	25.0227	25.3458	24.8866	S	4		6360	___1	+	DK-MG EMP3 KO_DK-MG Control	0.999986	1.46299e-49	182.9	171.65	178.94	-0.44223	1063200000	113	1.48141	0.0252401	-1.1668	-3.81402	Q96F24	113	Q96F24	Q96F24	Nuclear receptor-binding factor 2	NRBF2	LQTSHKPSAEDAEGQSPLSQKYSPSTEKCLP	DAAAHLQTSHKPSAEDAEGQS(1)PLSQK	17733	UID17685	1;2	S113	S113	NRBF2 S113
27.0773	26.8013	27.2045	25.619	26.1406	25.8221	S	3		5929	___1	+	DK-MG EMP3 KO_DK-MG Control	0.998807	4.9872e-44	212.26	196.07	204.05	-0.043856	3556100000	369	2.3478	0.00689686	-1.16717	-6.05169	Q8NCF5;H3BSZ7	369;90	Q8NCF5	Q8NCF5	NFATC2-interacting protein	NFATC2IP	GKEKHQTLEVSLSRDSPLKTLMSHYEEAMGL	HQTLEVSLS(0.001)RDS(0.999)PLK	16451	UID16403	1	S369	S369;S90	NFATC2IP S369
25.8787	25.8507	25.9887	24.7062	24.9827	24.5258	S	3		1597	___2	+	DK-MG EMP3 KO_DK-MG Control	0.999999	1.19041e-53	208.88	198.63	205.72	0.43073	3005900000	544	2.10408	0.0099683	-1.16784	-8.37941	D3DPS3;Q3KQU3;H0YF21	544;544;127	D3DPS3	D3DPS3	MAP7 domain-containing protein 1	RPRC1;MAP7D1	SKRRASNEKESAAPASPAPSPAPSPTPAPPQ	ESAAPAS(1)PAPSPAPSPTPAPPQK	4732	UID32481	1;2;3	S544	S544;S544;S127	RPRC1;MAP7D1 S544
25.8787	25.8507	25.9887	24.7062	24.9827	24.5258	S	3		1597	___2	+	DK-MG EMP3 KO_DK-MG Control	0.999994	5.83384e-13	117.73	110.7	97.691	-0.11428	1087700000	548	2.10408	0.00997583	-1.16784	-8.37941	D3DPS3;Q3KQU3;H0YF21	548;548;131	D3DPS3	D3DPS3	MAP7 domain-containing protein 1	RPRC1;MAP7D1	ASNEKESAAPASPAPSPAPSPTPAPPQKEQP	ES(0.001)AAPAS(0.999)PAPS(1)PAPSPTPAPPQK	4733	UID32482	2;3	S548	S548;S548;S131	RPRC1;MAP7D1 S548
28.1037	27.8752	28.1164	26.9454	26.9783	26.668	S	3		215	___1	+	DK-MG EMP3 KO_DK-MG Control	1	1.34528e-14	156.73	103.35	156.73	-0.18133	2819300000	547	3.02669	0.00778462	-1.16788	-9.28495	F5H0Q6;A0A0A0MQS2;Q8N2M8	547;547;547	F5H0Q6	F5H0Q6	CLK4-associating serine/arginine rich protein	CLASRP	PSPSPAREKLTRPAASPAVGEKLKKTEPAAG	LTRPAAS(1)PAVGEK	570	UID571	1	S547	S547;S547;S547	CLASRP S547
26.8953	26.8002	27.1376	25.7149	26.0472	25.5664	S	3		148	___1	+	DK-MG EMP3 KO_DK-MG Control	0.987059	7.6307e-13	127.92	112.79	114.35	0.21184	821350000	493	2.43046	0.00621723	-1.16819	-6.71238	A0A087WZV0;O43314;D6RBU4	493;493;415	A0A087WZV0	A0A087WZV0	Inositol hexakisphosphate and diphosphoinositol-pentakisphosphate kinase 2	PPIP5K2	KVQLTYLPHGCPKTSSEEEDSRREEPSLLLV	T(0.005)S(0.005)S(0.987)EEEDS(0.002)RREEPSLLLVLK	334	UID335	1	S493	S493;S493;S415	PPIP5K2 S493
23.4476	23.2663	22.951	22.1303	22.1581	21.8704	S	2		4573	___1	+	DK-MG EMP3 KO_DK-MG Control	0.99967	0.000414596	99.055	61.911	99.055	0.62258	122380000	5464	2.35717	0.00684545	-1.16868	-6.81064	Q09666	5464	Q09666	Q09666	Neuroblast differentiation-associated protein AHNAK	AHNAK	APNVDFNLEGPKVKGSLGATGEIKGPTVGGG	VKGS(1)LGATGEIK	12098	UID12050	1	S5464	S5464	AHNAK S5464
27.4101	27.2026	27.6162	26.0013	26.5378	26.182	S	3		1474;838	___1	+	DK-MG EMP3 KO_DK-MG Control	0.97859	1.17483e-17	152.63	142.44	135.55	-0.16715	1515800000	840	2.29231	0.00733471	-1.16926	-5.91364	A0A669KB05;A0A669KB62;A0A804HK15;A0A804HIL4;C9JZR2;H0YC95;O60716	840;834;308;308;864;858;864	A0A669KB05;C9JZR2	A0A669KB05	Catenin delta-1	CTNND1	FQVNLNNASRSQSSHSYDDSTLPLIDRNQKS	SQS(0.002)S(0.017)HS(0.979)Y(0.002)DDSTLPLIDR	2788	UID2788	1	S840	S840;S834;S308;S308;S864;S858;S864	CTNND1 S840
25.7803	25.2356	26.0556	23.9033	25.1569	24.4997	T	4		6802	___2	+	DK-MG EMP3 KO_DK-MG Control	0.999977	3.2223e-136	258.83	245.29	169.03	0.16916	2384200000	1059	1.19859	0.0443692	-1.17049	-2.69161	Q9BY89	1059	Q9BY89	Q9BY89	Uncharacterized protein KIAA1671	KIAA1671	VLSGAESLLEHSRKITPPSSPHSLTSTLVSL	KIT(1)PPS(0.541)S(0.459)PHSLTSTLVSLGHEEALEMAGSK	27058	UID54571	1;2	T1059	T1059	KIAA1671 T1059
29.6131	29.0473	29.3227	28.2392	28.2879	27.9439	S	2		4573	___2	+	DK-MG EMP3 KO_DK-MG Control	0.999653	2.1196e-181	334.98	286.4	248.03	-0.19725	15526000000	212	2.21117	0.00932237	-1.17071	-5.98681	Q09666	212	Q09666	Q09666	Neuroblast differentiation-associated protein AHNAK	AHNAK	VETQSGKTVIRLPSGSGAASPTGSAVDIRAG	LPSGS(1)GAAS(0.997)PT(0.003)GSAVDIR	12074	UID39822	1;2	S212	S212	AHNAK S212
26.3464	26.4766	26.8173	25.324	25.6944	25.1093	S	2		3117	___1	+	DK-MG EMP3 KO_DK-MG Control	1	1.31825e-47	206.94	189.19	195.58	-0.016161	1779200000	801	2.16936	0.00950295	-1.17086	-5.29457	O95239	801	O95239	O95239	Chromosome-associated kinesin KIF4A	KIF4A	ESGENPPPKLRRRTFSLTEVRGQVSESEDSI	TFS(1)LTEVR	8748	UID8701	1	S801	S801	KIF4A S801
29.7448	29.2045	29.8114	28.3641	28.6835	28.1988	S	3		4952	___1	+	DK-MG EMP3 KO_DK-MG Control	0.989489	1.13565e-12	110.44	103.57	110.44	0.33148	4381200000	620	2.00471	0.0113477	-1.17143	-4.89955	Q15678	620	Q15678	Q15678	Tyrosine-protein phosphatase non-receptor type 14	PTPN14	SVKTFQEDSSPVVHQSLQEVSEPLTATKHHG	TFQEDSSPVVHQS(0.989)LQEVS(0.01)EPLTATK	13411	UID13363	1;2	S620	S620	PTPN14 S620
27.746	26.834	27.1429	26.0113	26.3743	25.822	T	2		1607	___1	+	DK-MG EMP3 KO_DK-MG Control	0.974278	2.043e-203	340.65	313.16	164.2	-0.095626	2684100000	331	1.54769	0.0222056	-1.17174	-3.74341	Q13557;D6R938;E9PF82;E9PBG7;H0Y9J2	331;330;365;365;35	Q13557	Q13557	Calcium/calmodulin-dependent protein kinase type II subunit delta	CAMK2D	AAKSLLKKPDGVKESTESSNTTIEDEDVKAR	ES(0.003)T(0.974)ES(0.019)S(0.004)NTTIEDEDVK	23559	UID23277	1;2	T331	T331;T330;T365;T365;T35	CAMK2D T331
27.9265	27.6822	27.7552	26.4401	26.9704	26.4375	S	2		1790;1801	___1	+	DK-MG EMP3 KO_DK-MG Control	0.999858	9.1043e-10	166.05	114.42	166.05	0.39712	1686100000	73	1.9051	0.0127804	-1.17198	-6.12232	E9PDY7;E9PFQ4;Q86SQ0;G5E9V3	73;73;73;73	E9PDY7;E9PFQ4	E9PFQ4	Pleckstrin homology-like domain family B member 2	PHLDB2	SYLTLSQPVPAKRSPSPLGTSVRSSPSLAKI	RSPS(1)PLGTSVR	5249	UID5202	1	S73	S73;S73;S73;S73	PHLDB2 S73
26.3456	25.8578	26.2692	25.0923	25.0753	24.7886	S	3		272	___1	+	DK-MG EMP3 KO_DK-MG Control	0.999996	2.33835e-21	161.04	146.42	133.84	0.49294	1333000000	1600	2.31413	0.00686882	-1.17216	-6.48648	A0A0A0MS59;A0A0C4DFX4;Q6ZRS2;A0A087X0E3	1600;1682;1859;1559	A0A0A0MS59	A0A0A0MS59	Helicase SRCAP	SRCAP	SKDEPDTLTLRSGPPSPPSTATSFGGPRPRR	SGPPS(1)PPSTATSFGGPRPR	797	UID797	1	S1600	S1600;S1682;S1859;S1559	SRCAP S1600
25.783	25.6792	25.898	24.5355	24.8909	24.4156	S	2		3315	___1	+	DK-MG EMP3 KO_DK-MG Control	1	1.81847e-54	235.92	213.91	235.92	-0.85762	714420000	7	2.18637	0.0095449	-1.17271	-7.51462	P08047;H3BUU5	7;7	P08047	P08047	Transcription factor Sp1	SP1	_________MSDQDHSMDEMTAVVKIEKGVG	SDQDHS(1)MDEMTAVVK	9110	UID9063	1	S7	S7;S7	SP1 S7
28.9286	28.3195	29.1987	27.7648	27.3449	27.8153	S	2		4329	___2	+	DK-MG EMP3 KO_DK-MG Control	0.999999	0.00014991	136.32	116.09	90.099	0.078512	7429100000	235	1.57663	0.0213685	-1.17394	-3.91663	P62753;A2A3R5	235;204	P62753	P62753	40S ribosomal protein S6	RPS6	AKEKRQEQIAKRRRLSSLRASTSKSESSQK_	RLS(1)S(1)LRAS(0.864)T(0.117)S(0.019)K	11331	UID39079	2;3	S235	S235;S204	RPS6 S235
25.0214	25.1688	26.0568	23.7952	24.4588	24.4689	S	4		148	___1	+	DK-MG EMP3 KO_DK-MG Control	1	3.1341e-38	195.39	174.97	87.802	0.46114	320980000	38	1.32879	0.0343157	-1.17473	-2.99093	A0A087WZV0;O43314;D6RFG4	38;38;38	A0A087WZV0	A0A087WZV0	Inositol hexakisphosphate and diphosphoinositol-pentakisphosphate kinase 2	PPIP5K2	HFFHHADEDDEEEDDSPPERQIVVGICSMAK	HFFHHADEDDEEEDDS(1)PPER	322	UID323	1	S38	S38;S38;S38	PPIP5K2 S38
25.1445	24.737	24.9167	23.719	23.8829	23.6714	S	2		5329	___1	+	DK-MG EMP3 KO_DK-MG Control	1	3.06347e-29	190.86	177.46	183	0.19998	193320000	1154	2.55128	0.0063697	-1.17495	-8.75619	Q68CZ2	1154	Q68CZ2	Q68CZ2	Tensin-3	TNS3	PDFSKASEAASPLPDSPGDKLVIVKFVQDTS	ASEAASPLPDS(1)PGDK	14593	UID14545	1	S1154	S1154	TNS3 S1154
25.1844	25.3303	25.2726	24.1831	24.2205	23.8576	S	2		7478	___1	+	DK-MG EMP3 KO_DK-MG Control	1	0.00838124	108.81	73.37	78.264	0.10129	634310000	423	2.32613	0.00696619	-1.17535	-9.5703	Q9UBS0	423	Q9UBS0	Q9UBS0	Ribosomal protein S6 kinase beta-2	RPS6KB2	LRSPRRLNSSPRAPVSPLKFSPFEGFRPSPS	APVS(1)PLK	20786	UID20738	1;2	S423	S423	RPS6KB2 S423
26.9697	26.4835	27.1942	25.2625	26.4143	25.4444	S	3		7424	___1	+	DK-MG EMP3 KO_DK-MG Control	0.860371	2.97838e-61	191.6	178.4	178.46	-0.41594	775260000	554	1.21907	0.0427271	-1.17542	-2.83592	Q9P227	554	Q9P227	Q9P227	Rho GTPase-activating protein 23	ARHGAP23	TEDSLASIPFIDEPTSPSIDLQAKHVPASAV	VAPLATTEDSLASIPFIDEPT(0.087)S(0.86)PS(0.052)IDLQAK	20627	UID20579	1	S554	S554	ARHGAP23 S554
25.966	25.5494	26.0056	24.3786	25.1977	24.4173	S	3		4935	___1	+	DK-MG EMP3 KO_DK-MG Control	0.991857	1.22607e-10	133.41	121.33	121.25	0.33843	517720000	201	1.53923	0.0224268	-1.17581	-3.86625	Q15545	201	Q15545	Q15545	Transcription initiation factor TFIID subunit 7	TAF7	EDETKEAENQGLDISSPGMSGHRQGHDSLEH	EAENQGLDIS(0.007)S(0.992)PGMS(0.001)GHR	13331	UID13283	1	S201	S201	TAF7 S201
28.6228	28.5374	28.7628	27.2462	27.7379	27.4114	Y	2		623	___1	+	DK-MG EMP3 KO_DK-MG Control	0.999979	6.47941e-06	164.53	53.249	159.04	-0.11814	3841000000	283	2.18972	0.00944523	-1.17584	-7.40859	A0A2R8Y6I6;Q13627;A0A2R8Y6L5;A0A2R8Y443;A0A2R8YDF3;Q9Y463	283;321;321;283;328;273	A0A2R8Y6I6	A0A2R8Y6I6	Dual specificity tyrosine-phosphorylation-regulated kinase 1A;Dual specificity tyrosine-phosphorylation-regulated kinase 1B	DYRK1A;DYRK1B	VDFGSSCQLGQRIYQYIQSRFYRSPEVLLGM	IYQY(1)IQSR	27868	UID27532	1	Y283	Y283;Y321;Y321;Y283;Y328;Y273	DYRK1A;DYRK1B Y283
26.6144	25.865	26.4212	25.0907	25.2707	25.0113	S	2		888	___1	+	DK-MG EMP3 KO_DK-MG Control	0.93736	1.23806e-47	227.74	147.85	227.74	-0.17666	1059100000	1920	1.60511	0.0198641	-1.17596	-4.95366	A0A6Q8PGB0;P24928	1920;1920	A0A6Q8PGB0	A0A6Q8PGB0	DNA-directed RNA polymerase II subunit RPB1	POLR2A	TSPKYSPTSPTYSPTSPKYSPTSPTYSPTSP	YSPTSPTYSPT(0.062)S(0.937)PK	2996	UID2996	1;2	S1920	S1920;S1920	POLR2A S1920
29.8754	29.4135	29.7263	28.443	28.706	28.3373	S	3		7442	___1	+	DK-MG EMP3 KO_DK-MG Control	0.966316	6.9741e-58	188.93	180.77	171.48	-0.019825	8970700000	1277	2.52706	0.00623188	-1.17631	-6.7314	Q9P2E9;A0A087WVV2;F8W7S5;A0A087WU26	1277;801;618;214	Q9P2E9	Q9P2E9	Ribosome-binding protein 1	RRBP1	KSHVEDGDIAGAPASSPEAPPAEQDPVQLKT	SHVEDGDIAGAPAS(0.034)S(0.966)PEAPPAEQDPVQLK	20694	UID20646	1	S1277	S1277;S801;S618;S214	RRBP1 S1277
26.1292	26.0008	26.4221	24.9674	25.2103	24.8441	S	2		4167	___1	+	DK-MG EMP3 KO_DK-MG Control	1	2.88686e-05	155.47	112.03	138.42	0.57968	857190000	645	2.658	0.00621892	-1.17679	-7.14611	P54259	645	P54259	P54259	Atrophin-1	ATN1	TASPPGPPPYGKRAPSPGAYKTATPPGYKPG	RAPS(1)PGAYK	11177	UID11129	1	S645	S645	ATN1 S645
24.4526	23.9365	24.586	23.307	23.2178	22.9191	S	2		1915	___1	+	DK-MG EMP3 KO_DK-MG Control	0.999874	1.47491e-05	117.63	71.865	110.91	-0.39397	176570000	20	1.92558	0.0124666	-1.17706	-5.11367	F5GWA4;Q9H3F6;F5H497;F8W8I7;F5H6V0	20;23;23;23;23	F5GWA4	F5GWA4	BTB/POZ domain-containing adapter for CUL3-mediated RhoA degradation protein 3	KCTD10	SVVSSAVPAAATRTTSFKGTSPSSKYVKLNV	TTS(1)FKGTSPSSK	5678	UID5631	1	S20	S20;S23;S23;S23;S23	KCTD10 S20
23.8565	23.1084	22.9888	21.7245	22.6508	22.0451	S	3		2391	___2	+	DK-MG EMP3 KO_DK-MG Control	0.942574	3.18966e-13	113.6	97.924	113.6	-0.41571	394770000	701	1.42706	0.0278737	-1.17779	-3.0669	I3VM54;Q9Y2K7	701;718	I3VM54	I3VM54	Lysine-specific demethylase 2A	KDM2A	RPLRSCDEPLTPPPHSPTSMLQLIHDPVSPR	SCDEPLT(0.002)PPPHS(0.943)PT(0.028)S(0.028)MLQLIHDPVSPR	6978	UID34727	1;2;3	S701	S701;S718	KDM2A S701
24.613	24.596	25.0794	23.4377	23.8572	23.46	S	2		1980	___2	+	DK-MG EMP3 KO_DK-MG Control	1	8.4403e-08	133.86	125.14	124.25	-0.060723	1097500000	192	2.28377	0.008	-1.17782	-5.6378	F6PQP6;I3L2B2	192;192	F6PQP6	F6PQP6		EPN2	LSTSHSEQEYGKAGGSPASYHGSTSPRVSSE	AGGS(1)PAS(1)YHGSTSPR	5831	UID33580	1;2	S192	S192;S192	EPN2 S192
24.613	24.596	25.0794	23.4377	23.8572	23.46	S	2		1980	___2	+	DK-MG EMP3 KO_DK-MG Control	0.999953	8.4403e-08	133.86	125.14	124.25	-0.060723	654730000	195	2.28377	0.00799185	-1.17782	-5.6378	F6PQP6;I3L2B2	195;195	F6PQP6	F6PQP6		EPN2	SHSEQEYGKAGGSPASYHGSTSPRVSSELEQ	AGGS(1)PAS(1)YHGSTSPR	5832	UID33581	1;2	S195	S195;S195	EPN2 S195
26.723	26.1539	26.6495	25.2624	25.5037	25.2232	S	2		5448	___1	+	DK-MG EMP3 KO_DK-MG Control	1	1.15007e-35	189.45	165.84	189.45	-0.0399	1555800000	161	1.98011	0.0118162	-1.17905	-5.92315	Q6SPF0	161	Q6SPF0	Q6SPF0	Atherin	SAMD1	ARAPRAAAAAATAPPSPGPAQPGPRAQRAAP	AAAAAATAPPS(1)PGPAQPGPR	14990	UID14942	1	S161	S161	SAMD1 S161
29.5413	28.988	29.5081	27.7914	28.5118	28.1958	S	2		5132	___1	+	DK-MG EMP3 KO_DK-MG Control	0.999988	3.68772e-87	281.99	243.19	237.08	0.42564	7336200000	270	1.87403	0.0130302	-1.17947	-4.29119	Q5BKZ1;A0A0A0MRN4	270;181	Q5BKZ1	Q5BKZ1	DBIRD complex subunit ZNF326	ZNF326	KPKLAKPMEKISLSKSPTKTDPKNEEEEKRR	ISLSKS(1)PTK	13894	UID13846	1	S270	S270;S181	ZNF326 S270
24.9934	24.7847	24.9088	23.5765	23.9708	23.6008	S	2		4964	___1	+	DK-MG EMP3 KO_DK-MG Control	0.998751	1.29415e-29	204.17	182.94	193.97	0.069285	158210000	1776	2.3665	0.00662857	-1.17959	-8.35143	Q15746	1776	Q15746	Q15746	Myosin light chain kinase, smooth muscle;Myosin light chain kinase, smooth muscle, deglutamylated form	MYLK	MAMISGLSGRKSSTGSPTSPLNAEKLESEED	SST(0.001)GS(0.999)PTSPLNAEK	13447	UID13399	1	S1776	S1776	MYLK S1776
26.6734	26.3817	26.6182	24.917	25.7177	25.4996	S	3		3721	___1	+	DK-MG EMP3 KO_DK-MG Control	0.999996	3.15445e-40	175.83	162.62	137.88	1.5407	1147200000	892	1.56887	0.0215429	-1.17966	-4.62257	P29317	892	P29317	P29317	Ephrin type-A receptor 2	EPHA2	APDSLKTLADFDPRVSIRLPSTSGSEGVPFR	TLADFDPRVS(1)IRLPSTSGSEGVPFR	9919	UID9871	1;2	S892	S892	EPHA2 S892
24.45	24.1968	24.4757	23.1782	23.4912	22.911	S	3		7781	___1	+	DK-MG EMP3 KO_DK-MG Control	1	5.46013e-05	103.01	87.19	91.657	-0.94205	179640000	444	2.09576	0.0102119	-1.18068	-6.22044	Q9Y2W1;A0A3B3ITZ9	444;444	Q9Y2W1	Q9Y2W1	Thyroid hormone receptor-associated protein 3	THRAP3	EMDDQDKDKAKGRKESEFDDEPKFMSKVIGA	GRKES(1)EFDDEPK	21831	UID21783	1	S444	S444;S444	THRAP3 S444
28.204	27.7464	28.0864	26.4297	27.4365	26.6283	S	2		1768	___1	+	DK-MG EMP3 KO_DK-MG Control	1	2.52088e-82	277.09	228.9	195.08	0.17075	2853700000	196	1.34898	0.0324572	-1.18079	-3.50295	E7EX44	196	E7EX44	E7EX44		CALD1	DKEKEEEEEEKPKRGSIGENQGEEKGTKVQA	RGS(1)IGENQGEEK	5155	UID5108	1	S196	S196	CALD1 S196
27.1637	26.5147	27.0813	25.114	26.301	25.802	T	4		1719	___1	+	DK-MG EMP3 KO_DK-MG Control	1	3.92154e-84	252.66	231.71	47.281	-0.081623	1649000000	162	1.26593	0.038637	-1.18094	-2.95224	E7ERS3;Q86VM9	162;162	E7ERS3	E7ERS3	Zinc finger CCCH domain-containing protein 18	ZC3H18	AEKAGAEDDEEKGEGTPREEGKAGVQSVGEK	AGAEDDEEKGEGT(1)PREEGK	23621	UID23339	1	T162	T162;T162	ZC3H18 T162
27.696	27.2903	27.1167	25.7356	26.6119	26.2117	S	3		948	___1	+	DK-MG EMP3 KO_DK-MG Control	0.999945	1.82662e-46	175.9	162.06	170.27	0.21031	2138300000	144	1.63771	0.0186444	-1.18125	-3.86095	A0A7I2V5T6;P04920;C9J9M9	144;144;144	A0A7I2V5T6	A0A7I2V5T6	Anion exchange protein 2	SLC4A2	DEASEAEGARALTQPSPVSTPSSVQFFLQED	ALTQPS(1)PVSTPSSVQFFLQEDDSADRK	3248	UID3248	1	S144	S144;S144;S144	SLC4A2 S144
23.7027	23.2398	23.4992	22.1423	22.494	22.2614	T	3		7211	___1	+	DK-MG EMP3 KO_DK-MG Control	1	6.39415e-10	97.916	92.808	49.577	-2.0539	252350000	148	2.5557	0.00623242	-1.18134	-6.98439	Q9NRS6;E9PMW6;E9PK26	148;144;136	Q9NRS6	Q9NRS6	Sorting nexin-15	SNX15	EVSRDLHILPPPLIPTPPPDDPRLSQLLPAE	DLHILPPPLIPT(1)PPPDDPR	27322	UID27039	1	T148	T148;T144;T136	SNX15 T148
25.8391	25.6755	25.8044	24.5993	24.7065	24.4678	S	2		7714	___2	+	DK-MG EMP3 KO_DK-MG Control	0.999937	0.000506633	131.09	79.811	122.7	0.010237	1013200000	2692	3.5561	0.00561905	-1.18177	-13.8868	Q9UQ35;I3L4U6	2692;18	Q9UQ35	Q9UQ35	Serine/arginine repetitive matrix protein 2	SRRM2	SPRKPIDSLRDSRSLSYSPVERRRPSPQPSP	SLS(1)YS(1)PVER	21622	UID49370	1;2	S2692	S2692;S18	SRRM2 S2692
25.8391	25.6755	25.8044	24.5993	24.7065	24.4678	S	2		7714	___2	+	DK-MG EMP3 KO_DK-MG Control	0.999999	2.17414e-08	170.89	117.13	139.86	0.44176	1965600000	2694	3.5561	0.00555294	-1.18177	-13.8868	Q9UQ35;I3L4U6	2694;20	Q9UQ35	Q9UQ35	Serine/arginine repetitive matrix protein 2	SRRM2	RKPIDSLRDSRSLSYSPVERRRPSPQPSPRD	SLSYS(1)PVER	21623	UID49371	1;2	S2694	S2694;S20	SRRM2 S2694
29.9098	29.4908	30.0136	28.4335	28.7745	28.6593	T	3		3556	___2	+	DK-MG EMP3 KO_DK-MG Control	0.998986	9.07709e-52	198.81	168.14	180.66	-0.13838	6772300000	453	2.23668	0.00879163	-1.18234	-6.26982	P18887;F5H8D7	453;422	P18887	P18887	DNA repair protein XRCC1	XRCC1	KPTQAAGPSSPQKPPTPEETKAASPVLQEDI	TKPTQAAGPS(0.564)S(0.436)PQKPPT(0.999)PEET(0.001)K	24735	UID52248	2	T453	T453;T422	XRCC1 T453
28.8366	28.3721	28.7477	27.3235	27.7191	27.3666	S	2		6103	___1	+	DK-MG EMP3 KO_DK-MG Control	1	3.43771e-88	285.71	252.71	133.86	0.34559	4687500000	630	2.44917	0.00601821	-1.18236	-6.23471	Q8WVC0	630	Q8WVC0	Q8WVC0	RNA polymerase-associated protein LEO1	LEO1	EEDKAQRLLKAKKLTSDEEGEPSGKRKAEDD	KLT(1)S(1)DEEGEPSGK	17037	UID16989	1;2	S630	S630	LEO1 S630
25.0477	24.6093	24.3826	23.3163	23.5912	23.5843	S	2		5363	___1	+	DK-MG EMP3 KO_DK-MG Control	0.998546	0.000164093	115.92	90.977	99.439	0.6411	312080000	743	1.85732	0.0133808	-1.18263	-5.49675	Q6IE81	743	Q6IE81	Q6IE81	Protein Jade-1	JADE1	VNYNQTAVKVPTTPASPVKNWGGFRIPKKGE	VPTT(0.001)PAS(0.999)PVK	14753	UID14705	1	S743	S743	JADE1 S743
26.4213	27.0667	27.0621	25.9086	25.6892	25.4025	S	3		6992	___1	+	DK-MG EMP3 KO_DK-MG Control	1	1.8525e-148	259.23	248.14	100.58	-0.19005	4029100000	91	1.86063	0.0133578	-1.18325	-4.55689	Q9H6F5	91	Q9H6F5	Q9H6F5	Coiled-coil domain-containing protein 86	CCDC86	AGLESPQGQPEPGAASPQRQQDLHLESPQRQ	LQQGAGLESPQGQPEPGAAS(1)PQR	19550	UID19502	1;2	S91	S91	CCDC86 S91
24.6522	25.3673	25.6161	24.2872	24.3181	23.4794	S	2		589	___1	+	DK-MG EMP3 KO_DK-MG Control	1	6.14568e-06	136.27	44.638	109.39	-0.35869	819900000	67	1.3842	0.0299035	-1.18362	-2.96981	A0A2R8Y3N3;A0A2R8Y5P7;P49590;D6RB22;A0A2R8Y5E8	67;73;67;67;56	A0A2R8Y3N3	A0A2R8Y3N3	Probable histidine--tRNA ligase, mitochondrial	HARS2	KPNFIIKTPKGTRDLSPQHMVVREKILDLVI	DLS(1)PQHMVVR	1855	UID1855	1	S67	S67;S73;S67;S67;S56	HARS2 S67
31.3704	30.9385	31.3143	29.9047	30.3337	29.8337	S	2		7714	___1	+	DK-MG EMP3 KO_DK-MG Control	0.990283	1.77045e-06	163.09	127.22	155.24	-0.22946	23850000000	2581	2.31013	0.00717535	-1.18367	-5.72261	Q9UQ35	2581	Q9UQ35	Q9UQ35	Serine/arginine repetitive matrix protein 2	SRRM2	SSLPVQPEVALKRVPSPTPAPKEAVREGRPP	RVPS(0.99)PT(0.01)PAPK	21602	UID21554	1	S2581	S2581	SRRM2 S2581
28.4567	28.1512	28.6056	27.1144	27.267	27.2797	S	3		3912;3913	___2	+	DK-MG EMP3 KO_DK-MG Control	1	7.1859e-119	259.2	230.3	119.58	0.27725	7585200000	66	2.21231	0.00933943	-1.18412	-8.22762	P42166;P42167;G5E972	66;66;66	P42166;P42167	P42166	Lamina-associated polypeptide 2, isoform alpha;Thymopoietin;Thymopentin;Lamina-associated polypeptide 2, isoforms beta/gamma;Thymopoietin;Thymopentin	TMPO	PPLPAGTNSKGPPDFSSDEEREPTPVLGSGA	GPPDFS(1)S(1)DEEREPT(1)PVLGSGAAAAGR	10329	UID38077	1;2;3	S66	S66;S66;S66	TMPO S66
28.4567	28.1512	28.6056	27.1144	27.267	27.2797	S	3		3912;3913	___2	+	DK-MG EMP3 KO_DK-MG Control	1	5.5223e-157	295.25	276.28	119.58	0.27725	11115000000	67	2.21231	0.0093309	-1.18412	-8.22762	P42166;P42167;G5E972	67;67;67	P42166;P42167	P42166	Lamina-associated polypeptide 2, isoform alpha;Thymopoietin;Thymopentin;Lamina-associated polypeptide 2, isoforms beta/gamma;Thymopoietin;Thymopentin	TMPO	PLPAGTNSKGPPDFSSDEEREPTPVLGSGAA	GPPDFS(1)S(1)DEEREPT(1)PVLGSGAAAAGR	10330	UID38078	1;2;3	S67	S67;S67;S67	TMPO S67
24.0501	23.825	23.302	22.1761	22.7924	22.6562	S	3		6421	___1	+	DK-MG EMP3 KO_DK-MG Control	0.999988	7.30768e-60	223.69	194.93	223.69	0.52439	851810000	263	1.79819	0.0138882	-1.18418	-4.08481	Q96IF1;H0YJL9	263;37	Q96IF1	Q96IF1	LIM domain-containing protein ajuba	AJUBA	AAGPLERRGAQPGRHSVTGYGDCAVGARYQD	GAQPGRHS(1)VTGYGDCAVGAR	17840	UID17792	1	S263	S263;S37	AJUBA S263
27.4548	27.0818	27.4318	26.043	26.3449	26.0257	S	3		2626	___1	+	DK-MG EMP3 KO_DK-MG Control	1	2.639e-139	308.52	277.63	75.326	-1.4672	8067600000	60	2.72227	0.00581435	-1.18497	-7.44879	O00505	60	O00505	O00505	Importin subunit alpha-4	KPNA3	LLKKRNVPQEESLEDSDVDADFKAQNVTLEA	RNVPQEES(1)LEDS(1)DVDADFK	7384	UID7337	1;2	S60	S60	KPNA3 S60
29.8551	29.5586	29.9307	28.5392	28.8653	28.3836	S	2		1842;7358	___1	+	DK-MG EMP3 KO_DK-MG Control	1	4.52975e-51	249.2	202.35	248.19	0.090644	16779000000	512	2.47422	0.0062372	-1.18543	-6.52178	E9PK91;E9PQN2;E9PKI6;A0A1W2PQ43;E9PK09;Q9NYF8	512;510;512;512;512;512	E9PK91;Q9NYF8	Q9NYF8	Bcl-2-associated transcription factor 1	BCLAF1	PEQVKSEKLKDLFDYSPPLHKNLDAREKSTF	DLFDYS(1)PPLHK	5472	UID5425	1	S512	S512;S510;S512;S512;S512;S512	BCLAF1 S512
28.0378	27.3527	28.0956	26.1677	27.2318	26.5303	S	3		5793	___1	+	DK-MG EMP3 KO_DK-MG Control	0.999999	5.05271e-12	149.95	128.99	133.09	0.72815	3155900000	590	1.36804	0.0309442	-1.18544	-3.01617	Q8IZ21	590	Q8IZ21	Q8IZ21	Phosphatase and actin regulator 4	PHACTR4	NEIRHQIGNTLIRRLSQRPTPEELEQRNILQ	RLS(1)QRPTPEELEQR	16068	UID16020	1	S590	S590	PHACTR4 S590
24.832	24.9263	24.593	23.4197	23.9243	23.4485	S	3		7015	___1	+	DK-MG EMP3 KO_DK-MG Control	0.999998	6.60651e-08	110.9	99.114	74.074	-0.28879	303300000	450	2.195	0.00928356	-1.18629	-6.19973	Q9H7P9;E7ESZ3;H7BXC7	450;391;347	Q9H7P9	Q9H7P9	Pleckstrin homology domain-containing family G member 2	PLEKHG2	PKSKPVLEPLTPPLGSPRPRDARSFTPGRRN	SKPVLEPLT(1)PPLGS(1)PRPR	19668	UID19620	1;2	S450	S450;S391;S347	PLEKHG2 S450
25.7634	25.4235	25.6394	24.1308	24.7809	24.3553	T	3		4676	___1	+	DK-MG EMP3 KO_DK-MG Control	0.999676	1.28795e-20	124.95	118.39	109.71	-0.22241	388460000	541	1.93559	0.012489	-1.18643	-5.51947	Q13263;M0R0K9	541;166	Q13263	Q13263	Transcription intermediary factor 1-beta	TRIM28	AAAAATGQPGTAPAGTPGAPPLAGMAIVKEE	GAAAAATGQPGTAPAGT(1)PGAPPLAGMAIVK	25598	UID25315	1	T541	T541;T166	TRIM28 T541
26.4962	27.0002	27.1139	25.891	25.9203	25.2354	S	3		6337	___1	+	DK-MG EMP3 KO_DK-MG Control	1	2.89858e-21	154.77	124.68	154.77	-0.21897	1689300000	47	1.78787	0.0142202	-1.18785	-4.05027	Q96EB6	47	Q96EB6	Q96EB6	NAD-dependent protein deacetylase sirtuin-1;SirtT1 75 kDa fragment	SIRT1	PLRKRPRRDGPGLERSPGEPGGAAPEREVPA	RDGPGLERS(1)PGEPGGAAPER	17700	UID17652	1	S47	S47	SIRT1 S47
25.3824	25.047	25.1652	23.6981	24.3399	23.9921	S	3		5700	___1	+	DK-MG EMP3 KO_DK-MG Control	0.999795	7.28045e-17	127.4	119.11	108.32	0.67124	496700000	186	1.97724	0.0119223	-1.18818	-5.66047	Q8IU81	186	Q8IU81	Q8IU81	Interferon regulatory factor 2-binding protein 1	IRF2BP1	VSGLGSRGLTLAPGLSPARPLFGSDFEKEKQ	GLTLAPGLS(1)PARPLFGSDFEK	15767	UID15719	1	S186	S186	IRF2BP1 S186
27.7602	27.0407	27.7189	26.0698	26.5904	26.2949	S	3		2175;5967	___1	+	DK-MG EMP3 KO_DK-MG Control	1	3.4605e-199	304.27	283.56	304.27	-0.60592	3495200000	2986	1.74711	0.015322	-1.18825	-4.27873	H0Y9Y2;Q8NFC6	95;2986	H0Y9Y2;Q8NFC6	Q8NFC6	Biorientation of chromosomes in cell division protein 1-like 1	BOD1L1	QKSVSDPVEDKKEQESDEEEEEEEEDEPSGA	SVSDPVEDKKEQES(1)DEEEEEEEEDEPSGATTR	6418	UID6371	1;2	S2986	S95;S2986	BOD1L1 S2986
31.2447	30.6286	31.0849	29.3978	30.0252	29.969	T	3		4573	___1	+	DK-MG EMP3 KO_DK-MG Control	1	8.1993e-53	214.92	198.98	171.15	-0.10193	20206000000	4766	1.91303	0.0124882	-1.18873	-4.36266	Q09666	4766	Q09666	Q09666	Neuroblast differentiation-associated protein AHNAK	AHNAK	KGPEADIKGPKVDINTPDVDVHGPDWHLKMP	VDINT(1)PDVDVHGPDWHLK	25466	UID25183	1	T4766	T4766	AHNAK T4766
28.0824	27.3932	28.1081	26.4139	27.0425	26.5585	T	3		7714	___2	+	DK-MG EMP3 KO_DK-MG Control	0.999912	1.90714e-48	191.65	178.81	175.62	-0.35347	5522900000	866	1.73768	0.0157561	-1.18961	-3.94471	Q9UQ35;I3L4D8;I3L182	866;866;770	Q9UQ35	Q9UQ35	Serine/arginine repetitive matrix protein 2	SRRM2	RQGSITSPQANEQSVTPQRRSCFESSPDPEL	S(0.153)GT(0.847)PPRQGSITSPQANEQSVT(1)PQRR	27632	UID55145	1;2;3;4	T866	T866;T866;T770	SRRM2 T866
28.0824	27.3932	28.1081	26.4139	27.0425	26.5585	T	4		7714	___2	+	DK-MG EMP3 KO_DK-MG Control	0.999841	3.5206e-100	244.97	227.62	209.05	0.30027	10904000000	848	1.73768	0.0157634	-1.18961	-3.94471	Q9UQ35;I3L4D8;I3L182	848;848;752	Q9UQ35	Q9UQ35	Serine/arginine repetitive matrix protein 2	SRRM2	QSHSSSSPHPKVKSGTPPRQGSITSPQANEQ	SGT(1)PPRQGSITSPQANEQSVTPQRR	27635	UID55148	1;2;3;4	T848	T848;T848;T752	SRRM2 T848
28.5466	27.7975	28.3811	26.4483	27.6875	27.0201	S	2		4786	___3	+	DK-MG EMP3 KO_DK-MG Control	1	8.30818e-75	204.51	185.93	180.03	-0.15215	10527000000	405	1.23099	0.0414671	-1.18983	-2.80576	Q14247;H0YCD9;H0YEV2	405;62;39	Q14247	Q14247	Src substrate cortactin	CTTN	KLEEQARAKTQTPPVSPAPQPTEERLPSSPV	T(0.003)QT(0.997)PPVS(1)PAPQPTEER	12850	UID68394	2;3	S405	S405;S62;S39	CTTN S405
28.5466	27.7975	28.3811	26.4483	27.6875	27.0201	T	2		4786	___3	+	DK-MG EMP3 KO_DK-MG Control	1	2.9402e-136	292.65	275.02	292.65	-0.27323	39035000000	401	1.23099	0.0414788	-1.18983	-2.80576	Q14247;H0YCD9;H0YEV2	401;58;35	Q14247	Q14247	Src substrate cortactin	CTTN	EARRKLEEQARAKTQTPPVSPAPQPTEERLP	TQT(1)PPVSPAPQPTEER	25690	UID80999	1;2;3	T401	T401;T58;T35	CTTN T401
24.3128	24.2764	24.9801	23.2386	23.6316	23.129	S	3		5079	___1	+	DK-MG EMP3 KO_DK-MG Control	0.998054	1.00408e-18	134.17	122.87	112.06	-0.46615	376080000	304	1.77882	0.0142179	-1.19002	-4.32821	Q4G0F5	304	Q4G0F5	Q4G0F5	Vacuolar protein sorting-associated protein 26B	VPS26B	EVVLWRKGDIVRKSMSHQAAIASQRFEGTTS	S(0.002)MS(0.998)HQAAIASQRFEGTTSLGEVR	13777	UID13729	1	S304	S304	VPS26B S304
27.1719	27.1069	27.1515	25.7881	26.2036	25.8672	S	2		3011	___1	+	DK-MG EMP3 KO_DK-MG Control	0.967652	0.00017628	104.82	79.387	84.479	0.33873	1271800000	992	2.00122	0.0115286	-1.19048	-9.24251	O75694;E9PF10	992;928	O75694	O75694	Nuclear pore complex protein Nup155	NUP155	DTLQELVNQSKAAPQSPSVPKKPGPPVLSSD	AAPQS(0.968)PS(0.032)VPK	8466	UID8419	1	S992	S992;S928	NUP155 S992
26.9728	26.5454	26.881	25.3679	26.0525	25.4069	S	3		4661	___1	+	DK-MG EMP3 KO_DK-MG Control	1	4.39e-112	290.95	277.27	44.587	-0.3772	2036800000	2	1.79175	0.0142908	-1.19059	-4.62906	Q13177	2	Q13177	Q13177	Serine/threonine-protein kinase PAK 2;PAK-2p27;PAK-2p34	PAK2	______________MSDNGELEDKPPAPPVR	S(1)DNGELEDKPPAPPVR	12432	UID12384	1	S2	S2	PAK2 S2
26.0561	25.4776	26.0678	24.8371	25.0441	24.1472	S	2		2341;353	___1	+	DK-MG EMP3 KO_DK-MG Control	0.999983	5.53758e-23	178.14	144.94	156.11	0.18562	1725900000	183	1.56002	0.0218429	-1.19104	-3.5673	E7EW77;E7EP65;A0A0C4DG21;A0A7D9NKC8;F8WAL6;Q9NYB9;E9PEZ7;H7C3Q7	183;183;177;183;183;183;177;49	E7EW77;H7C3Q7	E7EW77	Abl interactor 2	ABI2	MGGLPRTTPPTQKPPSPPMSGKGTLGRHSPY	TTPPTQKPPS(1)PPMSGK	984	UID984	1	S183	S183;S183;S177;S183;S183;S183;S177;S49	ABI2 S183
24.8959	25.0317	25.2498	23.5861	24.1755	23.841	S	2		2853	___2	+	DK-MG EMP3 KO_DK-MG Control	1	8.4172e-130	306.29	296.88	268.12	0.057706	500050000	103	2.1432	0.00941363	-1.19162	-5.9766	O60231;A0A140T947;A2AB15	103;103;43	O60231	O60231	Putative pre-mRNA-splicing factor ATP-dependent RNA helicase DHX16	DHX16	RALLEKNRSYRLLEDSEESSEETVSRAGSSL	LLEDS(1)EES(0.983)S(0.017)EETVSR	7995	UID35744	2	S103	S103;S103;S43	DHX16 S103
24.8959	25.0317	25.2498	23.5861	24.1755	23.841	S	2		2853	___2	+	DK-MG EMP3 KO_DK-MG Control	0.992245	8.4172e-130	306.29	296.88	273.44	0.402	500050000	106	2.1432	0.00940618	-1.19162	-5.9766	O60231;A0A140T947;A2AB15	106;106;46	O60231	O60231	Putative pre-mRNA-splicing factor ATP-dependent RNA helicase DHX16	DHX16	LEKNRSYRLLEDSEESSEETVSRAGSSLQKK	LLEDS(1)EES(0.992)S(0.008)EETVSR	7996	UID35745	2	S106	S106;S106;S46	DHX16 S106
24.3845	24.0478	24.4698	23.1805	23.2988	22.8466	S	3		7153	___2	+	DK-MG EMP3 KO_DK-MG Control	0.99288	3.30288e-21	124.79	117.51	105.87	-0.21271	669760000	315	2.50528	0.00634406	-1.19208	-6.37927	Q9NPI6	315	Q9NPI6	Q9NPI6	mRNA-decapping enzyme 1A	DCP1A	TQSNEKHAPTYTIPLSPVLSPTLPAEAPTAQ	HAPT(0.003)YT(0.004)IPLS(0.993)PVLS(0.962)PT(0.038)LPAEAPTAQVPPSLPR	19967	UID47715	1;2	S315	S315	DCP1A S315
24.3845	24.0478	24.4698	23.1805	23.2988	22.8466	S	3		7153	___2	+	DK-MG EMP3 KO_DK-MG Control	0.96202	2.5483e-15	105.87	93.389	105.87	-0.21271	337120000	319	2.50528	0.00635294	-1.19208	-6.37927	Q9NPI6	319	Q9NPI6	Q9NPI6	mRNA-decapping enzyme 1A	DCP1A	EKHAPTYTIPLSPVLSPTLPAEAPTAQVPPS	HAPT(0.003)YT(0.004)IPLS(0.993)PVLS(0.962)PT(0.038)LPAEAPTAQVPPSLPR	19968	UID47716	2	S319	S319	DCP1A S319
27.6088	27.1157	28.0742	26.3423	26.7068	26.17	S	2		1743;957	___1	+	DK-MG EMP3 KO_DK-MG Control	1	5.63377e-10	160.8	117.62	150.76	0.28223	5221100000	1068	1.52196	0.0236043	-1.19322	-3.74339	A0A7I2Y1C3;Q04637;E7EX73;E9PGM1;E7EUU4	1209;1231;1068;1145;1192	A0A7I2Y1C3;E7EX73	E7EX73	Eukaryotic translation initiation factor 4 gamma 1	EIF4G1	RGRDAVKREAALPPVSPLKAALSEEELEKKS	REAALPPVS(1)PLK	3289	UID3289	1	S1068	S1209;S1231;S1068;S1145;S1192	EIF4G1 S1068
23.004	23.0025	23.2487	21.8314	21.7593	22.0844	S	2		5701	___1	+	DK-MG EMP3 KO_DK-MG Control	1	1.21444e-11	181.44	162.63	181.44	-0.021898	1823600000	191	3.06355	0.00872414	-1.19338	-9.31691	X6RLX0;Q8IUD2;G8JLD3;X6RM00;K7EPP6;O15083	191;191;191;191;40;187	X6RLX0	X6RLX0	ELKS/Rab6-interacting/CAST family member 1;ERC protein 2	ERC1;ERC2	ESKLSSSMNSIKTFWSPELKKERALRKDEAS	TFWS(1)PELKK	15784	UID15736	1	S191	S191;S191;S191;S191;S40;S187	ERC1;ERC2 S191
27.2672	26.7553	27.2138	25.7084	26.2963	25.6509	S	3		5661	___1	+	DK-MG EMP3 KO_DK-MG Control	0.977273	4.89902e-45	220.86	182.45	217.82	-0.011835	1515500000	137	1.92739	0.0123908	-1.19362	-4.5464	Q86W56	137	Q86W56	Q86W56	Poly(ADP-ribose) glycohydrolase	PARG	NVEKLENVSQLSLDKSPTEKSTQYLNQHQTA	LENVSQLS(0.013)LDKS(0.977)PT(0.009)EK	15645	UID15597	1	S137	S137	PARG S137
24.0422	23.7427	23.9064	22.5871	23.0176	22.5041	S	2		1760	___1	+	DK-MG EMP3 KO_DK-MG Control	0.999144	0.000265284	141.1	95.079	136.49	0.39715	67776000	2743	2.18777	0.00951627	-1.19419	-6.59192	E7EVZ1;Q86UP3	2743;2724	E7EVZ1	E7EVZ1	Zinc finger homeobox protein 4	ZFHX4	TPVSKTAELSPKNLLSPSSFKAECSEDVENL	NLLS(0.999)PS(0.001)SFK	5123	UID5076	1	S2743	S2743;S2724	ZFHX4 S2743
25.9532	25.767	25.0547	23.7343	25.0563	24.4016	T	3		6226	___1	+	DK-MG EMP3 KO_DK-MG Control	1	5.8395e-249	335.82	330.39	335.82	0.35934	517300000	365	1.15418	0.0495401	-1.19426	-2.54266	Q92994;F8VS45	365;161	Q92994	Q92994	Transcription factor IIIB 90 kDa subunit	BRF1	GSTEDTASSLCGEEDTEDEELEAAASHLNKD	DGSTEDTASSLCGEEDT(1)EDEELEAAASHLNK	26744	UID26461	1	T365	T365;T161	BRF1 T365
22.3588	22.0913	23.2645	20.923	21.5082	21.7005	S	3		3833	___1	+	DK-MG EMP3 KO_DK-MG Control	0.999994	3.97324e-08	92.833	82.317	66.282	2.3492	42810000	1304	1.24346	0.0406479	-1.1943	-2.80969	P35579	1304	P35579	P35579	Myosin-9	MYH9	LSQSDSKSSKLTKDFSALESQLQDTQELLQE	DFS(1)ALESQLQDTQELLQEENRQK	10149	UID10101	1	S1304	S1304	MYH9 S1304
26.0548	25.8848	26.2429	24.9721	25.062	24.565	S	3		3424	___1	+	DK-MG EMP3 KO_DK-MG Control	0.975831	1.46769e-77	230.99	207.36	133.15	0.071334	730760000	379	2.34247	0.0068204	-1.19448	-6.47087	P12270	379	P12270	P12270	Nucleoprotein TPR	TPR	KRKGAILSEEELAAMSPTAAAVAKIVKPGMK	GAILSEEELAAMS(0.976)PT(0.024)AAAVAK	9335	UID9288	1	S379	S379	TPR S379
27.8856	27.5003	27.1223	26.0789	26.612	26.2339	S	3		437	___1	+	DK-MG EMP3 KO_DK-MG Control	0.999929	2.21697e-59	205.89	186.57	197.56	-0.11607	1694800000	973	1.83965	0.0136941	-1.19448	-4.40187	A0A0J9YX88;E9PJ24;B7ZM65;F8WEF5;A0A0J9YYB5;A0A0J9YWD5;Q9P1Y6	973;969;969;971;971;972;973	A0A0J9YX88	A0A0J9YX88	PHD and RING finger domain-containing protein 1	PHRF1	RTVTCVTVVEPEAPPSPDVLQAATHRVVELR	TVTCVTVVEPEAPPS(1)PDVLQAATHR	1315	UID1315	1	S973	S973;S969;S969;S971;S971;S972;S973	PHRF1 S973
23.4333	23.1897	23.0333	21.8493	22.1798	22.0413	S	3		4603	___1	+	DK-MG EMP3 KO_DK-MG Control	1	7.67641e-34	190.8	177.4	190.8	-0.55095	4831700000	15	2.79845	0.0056342	-1.19527	-7.92909	Q12846;A0A087WWW0;H3BMK2	15;16;15	Q12846	Q12846	Syntaxin-4	STX4	_MRDRTHELRQGDDSSDEEDKERVALVVHPG	THELRQGDDS(1)S(1)DEEDKER	12187	UID12139	1;2	S15	S15;S16;S15	STX4 S15
27.1705	26.8455	27.1683	25.4405	26.4302	25.7274	S	3		1412	___1	+	DK-MG EMP3 KO_DK-MG Control	0.978933	7.5254e-85	248.7	239.59	234.39	0.32478	2290800000	106	1.3722	0.0307746	-1.1954	-3.81707	C9JA93	106	C9JA93	C9JA93		TBC1D15	KRTLLVNCQNKSLSQSFENLLDEPAYGLIQK	SLS(0.021)QS(0.979)FENLLDEPAYGLIQK	4582	UID4582	1;2	S106	S106	TBC1D15 S106
26.9035	26.6457	26.9125	25.1943	26.0853	25.5944	S	2		1973	___1	+	DK-MG EMP3 KO_DK-MG Control	0.997228	5.36875e-18	174.87	164.02	119.65	-0.23789	2292500000	127	1.4856	0.0250731	-1.19585	-4.39494	F5H6Z0;Q00537	127;180	F5H6Z0	F5H6Z0	Cyclin-dependent kinase 17	CDK17	SPPFDQPMSRRSRRASLSEIGFGKMETYIKL	RAS(0.997)LS(0.003)EIGFGK	5816	UID5769	1	S127	S127;S180	CDK17 S127
27.9154	27.561	27.8306	26.3847	26.9969	26.3375	T	4		2113	___1	+	DK-MG EMP3 KO_DK-MG Control	1	4.3056e-162	309.86	275.17	294.29	-0.14076	1973400000	595	1.803	0.0138664	-1.19595	-5.03077	G5E953;Q13615	595;731	G5E953	G5E953	Myotubularin-related protein 3	MTMR3	EGKEDPLLEKESRRKTPEASAIGLHQDPELG	RKT(1)PEASAIGLHQDPELGDAALR	23924	UID23641	1	T595	T595;T731	MTMR3 T595
26.8841	26.4868	26.7011	25.3323	25.841	25.3108	S	3		934	___2	+	DK-MG EMP3 KO_DK-MG Control	1	0.000122407	73.341	65.053	47.806	-0.6199	1784100000	265	2.16122	0.00932231	-1.19595	-5.75376	Q5T200;A0A7I2V4I5	265;265	Q5T200	Q5T200	Zinc finger CCCH domain-containing protein 13	ZC3H13	NSKTNQSKKKGPRTPSPPPPIPEDIALGKKY	KGPRT(1)PS(1)PPPPIPEDIALGK	3192	UID30988	2	S265	S265;S265	ZC3H13 S265
26.8841	26.4868	26.7011	25.3323	25.841	25.3108	T	3		934	___2	+	DK-MG EMP3 KO_DK-MG Control	1	0.000122407	73.341	65.053	47.806	-0.6199	1784100000	263	2.16122	0.00933002	-1.19595	-5.75376	Q5T200;A0A7I2V4I5	263;263	Q5T200	Q5T200	Zinc finger CCCH domain-containing protein 13	ZC3H13	QRNSKTNQSKKKGPRTPSPPPPIPEDIALGK	KGPRT(1)PS(1)PPPPIPEDIALGK	23195	UID50720	2	T263	T263;T263	ZC3H13 T263
24.0843	24.0508	23.6668	22.4051	23.4437	22.3641	S	2		4872	___1	+	DK-MG EMP3 KO_DK-MG Control	0.990546	0.000361984	101.45	65.957	101.45	1.6566	117460000	437	1.20295	0.0439201	-1.19631	-3.16688	Q15036	437	Q15036	Q15036	Sorting nexin-17	SNX17	PDATRESMVKLSSKLSAVSLRGIGSPSTDAS	LSSKLS(0.991)AVS(0.009)LR	13173	UID13125	1	S437	S437	SNX17 S437
28.4966	27.8784	28.3459	26.9225	27.2557	26.9529	S	3		7868	___1	+	DK-MG EMP3 KO_DK-MG Control	1	4.25179e-98	259.8	227.71	178.35	0.68211	4678900000	262	2.01319	0.0112286	-1.19658	-5.58223	Q9Y5B6	262	Q9Y5B6	Q9Y5B6	PAX3- and PAX7-binding protein 1	PAXBP1	EPGKGRLVREDENDASDDEDDDEKRRIVFSV	LVREDENDAS(1)DDEDDDEK	22054	UID22006	1	S262	S262	PAXBP1 S262
27.3085	27.0411	27.0471	25.924	26.007	25.8745	S	3		3063	___2	+	DK-MG EMP3 KO_DK-MG Control	0.999954	1.17723e-17	156.75	139.64	135.12	0.9905	1484100000	450	2.7651	0.00560538	-1.1971	-12.4365	O94804	450	O94804	O94804	Serine/threonine-protein kinase 10	STK10	GDLSPAANRSQKASQSRPNSSALETLGGEKL	ASQS(1)RPNS(0.927)S(0.073)ALETLGGEK	8589	UID36338	1;2	S450	S450	STK10 S450
27.3085	27.0411	27.0471	25.924	26.007	25.8745	S	3		3063	___2	+	DK-MG EMP3 KO_DK-MG Control	0.986187	1.94965e-53	222.78	197.7	170.92	0.45147	2192500000	454	2.7651	0.00559284	-1.1971	-12.4365	O94804	454	O94804	O94804	Serine/threonine-protein kinase 10	STK10	PAANRSQKASQSRPNSSALETLGGEKLANGS	ASQSRPNS(0.986)S(0.013)ALETLGGEK	8590	UID36339	1;2	S454	S454	STK10 S454
27.7747	27.4255	27.4754	26.0278	26.7209	26.3346	S	4		6943	___1	+	DK-MG EMP3 KO_DK-MG Control	1	0	421.99	382.48	221.59	-0.082439	16734000000	347	1.90162	0.0127877	-1.1974	-5.24612	Q9H307	347	Q9H307	Q9H307	Pinin	PNN	EEAGEEEEKEIAIVHSDAEKEQEEEEQKQEM	EIAIVHS(1)DAEKEQEEEEQKQEMEVK	19374	UID19326	1	S347	S347	PNN S347
27.0106	26.2682	26.2356	24.6387	25.7713	25.5123	S	3		6037	___1	+	DK-MG EMP3 KO_DK-MG Control	0.999976	4.09187e-16	144.82	133.2	144.82	-0.38877	748500000	390	1.27508	0.0380035	-1.1974	-2.81113	Q8TD55	390	Q8TD55	Q8TD55	Pleckstrin homology domain-containing family O member 2	PLEKHO2	LPPWDLPPQFHPRCSSLGDLLGEGPRHPLQP	CSS(1)LGDLLGEGPRHPLQPR	16780	UID16732	1	S390	S390	PLEKHO2 S390
28.9185	28.5741	28.974	27.3793	27.9598	27.5351	S	2		4472	___1	+	DK-MG EMP3 KO_DK-MG Control	1	1.65508e-32	220.21	169.85	220.21	0.15305	6293600000	386	2.18096	0.00953926	-1.19747	-5.59945	Q01813;A0A7I2V3Z0;B1APP6	386;348;170	Q01813	Q01813	ATP-dependent 6-phosphofructokinase, platelet type	PFKP	MDERRFQDAVRLRGRSFAGNLNTYKRLAIKL	GRS(1)FAGNLNTYK	11609	UID11561	1	S386	S386;S348;S170	PFKP S386
26.8062	26.0027	26.7908	25.2054	25.584	25.2162	S	3		4623	___1	+	DK-MG EMP3 KO_DK-MG Control	0.954012	1.7307e-09	104.38	94.797	78.837	0.31266	838270000	1002	1.53225	0.0228685	-1.19803	-4.08813	Q12965	1002	Q12965	Q12965	Unconventional myosin-Ie	MYO1E	SLYTSMARPPLPRQQSTSSDRVSQTPESLDF	QQS(0.954)T(0.037)S(0.007)S(0.002)DRVS(0.001)QTPESLDFLK	12328	UID12280	1	S1002	S1002	MYO1E S1002
28.5066	28.241	29.0939	26.9576	27.9418	27.3475	S	3		7714	___2	+	DK-MG EMP3 KO_DK-MG Control	0.993146	4.03788e-44	207.21	179.6	207.21	-0.069757	3409900000	1112	1.44939	0.0264175	-1.19822	-3.14255	Q9UQ35	1112	Q9UQ35	Q9UQ35	Serine/arginine repetitive matrix protein 2	SRRM2	GRSRSSSPVTELASRSPIRQDRGEFSASPML	S(0.002)S(0.094)S(0.904)PVTELAS(0.007)RS(0.993)PIRQDR	21645	UID49393	2	S1112	S1112	SRRM2 S1112
23.8619	23.6749	23.997	22.2251	23.1198	22.593	T	3		2500;7564	___1	+	DK-MG EMP3 KO_DK-MG Control	0.999998	2.62994e-12	104.84	89.08	104.84	-0.024266	168320000	570	1.49251	0.0246403	-1.19859	-4.34392	K7EN65;Q9UIS9	205;570	K7EN65;Q9UIS9	Q9UIS9	Methyl-CpG-binding domain protein 1	MBD1	SASKLAPEEEAGGAGTPVITEIFSLGGTRFR	LAPEEEAGGAGT(1)PVITEIFSLGGTR	24154	UID23871	1	T570	T205;T570	MBD1 T570
27.5447	27.3903	26.5808	25.5156	26.2342	26.1691	T	3		4009	___1	+	DK-MG EMP3 KO_DK-MG Control	1	8.8401e-256	352.79	330.91	352.79	-0.13837	1190700000	2204	1.43575	0.0273751	-1.19895	-3.18157	P49327;A0A0U1RQF0	2204;2202	P49327	P49327	Fatty acid synthase;[Acyl-carrier-protein] S-acetyltransferase;[Acyl-carrier-protein] S-malonyltransferase;3-oxoacyl-[acyl-carrier-protein] synthase;3-oxoacyl-[acyl-carrier-protein] reductase;3-hydroxyacyl-[acyl-carrier-protein] dehydratase;Enoyl-[acyl-carrier-protein] reductase;Oleoyl-[acyl-carrier-protein] hydrolase	FASN	ELSSKADEASELACPTPKEDGLAQQQTQLNL	ADEASELACPT(1)PKEDGLAQQQTQLNLR	25099	UID24816	1	T2204	T2204;T2202	FASN T2204
25.7036	24.8511	25.8667	23.9385	24.5309	24.3532	T	3		383	___1	+	DK-MG EMP3 KO_DK-MG Control	1	7.02237e-85	236.98	208.99	207.18	0.24723	480460000	32	1.37663	0.0304108	-1.19963	-3.32778	A0A0C4DGZ1;Q8N5P1	32;32	A0A0C4DGZ1	A0A0C4DGZ1	Zinc finger CCCH domain-containing protein 8	ZC3H8	KTATDSDERIDDEIDTEVEETQEEKIKLECE	TATDSDERIDDEIDT(1)EVEETQEEK	22717	UID22446	1	T32	T32;T32	ZC3H8 T32
24.7127	24.4037	24.5133	23.1704	23.7695	23.0878	S	3		386	___1	+	DK-MG EMP3 KO_DK-MG Control	0.998897	2.97814e-06	94.837	77.689	90.832	0.22864	106290000	114	1.73316	0.0158423	-1.20069	-5.1516	A0A0D9SEJ8;Q86YH2	114;114	A0A0D9SEJ8	A0A0D9SEJ8	Zinc finger protein 280B	ZNF280B	VTVLPASQLESRSTDSPIIIEPLSKPDYRNS	ST(0.001)DS(0.999)PIIIEPLSKPDYR	1081	UID1081	1	S114	S114;S114	ZNF280B S114
30.1625	29.7864	30.0779	28.4788	29.127	28.8176	S	3		3961	___1	+	DK-MG EMP3 KO_DK-MG Control	1	6.4912e-157	293.99	282.21	246.13	-0.27749	33319000000	1396	2.03445	0.0111651	-1.2011	-5.48135	P46821	1396	P46821	P46821	Microtubule-associated protein 1B;MAP1B heavy chain;MAP1 light chain LC1	MAP1B	DEPVPDSESPIEKVLSPLRSPPLIGSESAYE	VLS(1)PLRS(1)PPLIGSESAYESFLSADDK	10609	UID10561	1;2;3	S1396	S1396	MAP1B S1396
27.8793	27.3867	27.692	26.2167	26.7507	26.3856	S	3		2917	___1	+	DK-MG EMP3 KO_DK-MG Control	0.982723	2.82097e-50	193.12	178.87	177.17	0.21111	2286600000	462	2.30088	0.00718163	-1.2016	-5.6368	O60784	462	O60784	O60784	Target of Myb protein 1	TOM1	LEERAKAADRLPNLSSPSAEGPPGPPSGPAP	AADRLPNLS(0.014)S(0.983)PS(0.003)AEGPPGPPSGPAPR	8157	UID8110	1	S462	S462	TOM1 S462
25.8783	25.2962	25.527	24.1748	24.7218	24.1996	S	3		205	___1	+	DK-MG EMP3 KO_DK-MG Control	0.99985	4.98404e-21	155.1	150.74	136.46	-0.18358	357760000	1102	2.08777	0.0103142	-1.20175	-4.88803	A0A096LP25;Q6ZSR9	1102;294	A0A096LP25	A0A096LP25	Uncharacterized protein FLJ45252	AAK1	KPFRPQSLSKYSRHYSPEDEPSPEAQPIAAY	HYS(1)PEDEPSPEAQPIAAYK	518	UID519	1	S1102	S1102;S294	AAK1 S1102
25.7671	25.0944	25.4752	24.3717	24.8029	23.5552	S	3		2927	___1	+	DK-MG EMP3 KO_DK-MG Control	0.989344	3.3378e-120	254.39	243.99	212.66	-0.083087	3883900000	1083	1.21296	0.0431724	-1.20229	-2.90081	O60885	1083	O60885	O60885	Bromodomain-containing protein 4	BRD4	IHSPQMSQFQSLTHQSPPQQNVQPKKQELRA	EAPSPLMIHSPQMSQFQS(0.001)LT(0.01)HQS(0.989)PPQQNVQPK	8191	UID8144	1;2;3	S1083	S1083	BRD4 S1083
26.2873	26.093	26.4837	25.024	25.3821	24.8488	S	2		767	___1	+	DK-MG EMP3 KO_DK-MG Control	0.999993	4.58252e-25	225.22	198.26	205.13	0.036256	543930000	887	2.33271	0.00675302	-1.20303	-6.22552	A0A494C1J1;Q69YQ0;F8WAN1	887;868;868	A0A494C1J1	A0A494C1J1	Cytospin-A	SPECC1L;SPECC1L-ADORA2A	QVPNPAAAAIPRTPLSPSPMKTPPAAAVSPM	TPLS(1)PSPMK	2546	UID2546	1	S887	S887;S868;S868	SPECC1L;SPECC1L-ADORA2A S887
27.4812	26.9015	26.6539	25.4179	26.1616	25.8462	S	3		3411	___1	+	DK-MG EMP3 KO_DK-MG Control	0.992759	2.26732e-94	242.94	218.02	218.98	-0.053717	1241200000	224	1.66405	0.0173652	-1.20363	-3.68753	P11831	224	P11831	P11831	Serum response factor	SRF	ETGKALIQTCLNSPDSPPRSDPTTDQRMSAT	ALIQTCLNSPDS(0.993)PPRS(0.006)DPTTDQR	9327	UID9280	1	S224	S224	SRF S224
26.844	26.4972	26.4231	25.0226	25.5269	25.6035	S	4		6987	___1	+	DK-MG EMP3 KO_DK-MG Control	0.99839	3.84887e-10	113.31	95.876	113.31	-0.38671	792010000	803	2.11568	0.00986953	-1.20376	-5.38166	Q9H694;A6NGY7	803;429	Q9H694	Q9H694	Protein bicaudal C homolog 1	BICC1	TTTYEGSSMSLSRSNSREHLGGGSESDNWRD	S(0.002)NS(0.998)REHLGGGSESDNWRDR	19524	UID19476	1	S803	S803;S429	BICC1 S803
27.7762	26.7889	27.0631	25.6625	26.5163	25.8358	S	3		2157;254;5962	___1	+	DK-MG EMP3 KO_DK-MG Control	0.998179	5.27313e-45	199.36	146.19	178.11	-0.74092	2326500000	808	1.41784	0.0282507	-1.20457	-3.06487	A0A0A0MRJ3;H0Y6F6;Q8NEY1	821;366;808	A0A0A0MRJ3;H0Y6F6;Q8NEY1	Q8NEY1	Neuron navigator 1	NAV1	VKPPSLANLDKVNSNSLDLPSSSDTTHASKV	VNS(0.002)NS(0.998)LDLPSSSDTTHASK	747	UID748	1	S808	S821;S366;S808	NAV1 S808
26.4602	26.0381	26.163	24.8548	25.3987	24.7915	S	2		7641	___1	+	DK-MG EMP3 KO_DK-MG Control	0.998624	9.11244e-63	231.21	214	231.21	-0.02601	1209600000	345	2.02029	0.0112632	-1.20542	-5.24562	Q9ULJ3	345	Q9ULJ3	Q9ULJ3	Zinc finger and BTB domain-containing protein 21	ZBTB21	DRSGPLVKSLLRRSLSMDSQVPVYSPSIDLK	S(0.001)LS(0.999)MDSQVPVYSPSIDLK	21299	UID21251	1	S345	S345	ZBTB21 S345
28.9642	28.5479	29.0588	27.4996	28.0449	27.4086	S	3		6206	___1	+	DK-MG EMP3 KO_DK-MG Control	0.99999	1.97408e-72	235.99	221.88	135.06	-0.20731	3483000000	1214	1.99564	0.0114319	-1.20594	-4.76305	Q92859;Q59FP8	1214;883	Q92859	Q92859	Neogenin	NEO1	PVDNSMDSNIHQRRNSYRGHESEDSMSTLAG	RNS(1)YRGHESEDSMSTLAGR	17412	UID17364	1	S1214	S1214;S883	NEO1 S1214
29.5912	29.0957	29.7314	28.1826	28.6187	27.9977	S	2		1768;4521	___1	+	DK-MG EMP3 KO_DK-MG Control	0.999955	1.38636e-12	179.12	153.56	146.23	0.26783	3840700000	789	1.97191	0.0119352	-1.20641	-4.52526	E7EX44;Q05682	553;789	E7EX44;Q05682	Q05682	Caldesmon	CALD1	SKRNLWEKQSVDKVTSPTKV___________	VTS(1)PTKV	5154	UID5107	1	S789	S553;S789	CALD1 S789
26.8912	26.6803	26.752	25.3443	25.8336	25.5261	S	3		2008	___1	+	DK-MG EMP3 KO_DK-MG Control	0.968107	4.20038e-33	186.9	151.76	138.04	-0.076074	1523400000	776	2.2067	0.00936232	-1.20651	-7.75172	Q99590;F8VXG7;A0A0A0MTP7	776;584;716	Q99590	Q99590	Protein SCAF11	SCAF11	DLADEKVETVSQPSESPKDTIDKTKKPRTRR	VETVSQPS(0.005)ES(0.968)PKDT(0.027)IDK	5918	UID5871	1;2	S776	S776;S584;S716	SCAF11 S776
26.6227	26.9455	27.346	25.5953	26.2757	25.4218	S	3		517	___1	+	DK-MG EMP3 KO_DK-MG Control	0.994006	4.35765e-33	169.91	156.32	163.74	-0.24215	814020000	1010	1.61395	0.0196892	-1.2071	-3.61246	A0A1B0GVV8;A0JP08;A0A1B0GV02;O60315;U3KQ51;A0A6Q8PH34	1010;1121;1147;1122;863;299	A0A1B0GVV8	A0A1B0GVV8	Zinc finger E-box-binding homeobox 2	ZEB2	LMNRAYLQSITPQGYSDSEERESMPRDGESE	AYLQSITPQGYS(0.994)DS(0.006)EERESMPR	1637	UID1637	1	S1010	S1010;S1121;S1147;S1122;S863;S299	ZEB2 S1010
25.7471	26.2635	26.3552	25.1275	24.8235	24.7924	S	3		6440	___1	+	DK-MG EMP3 KO_DK-MG Control	0.994739	8.26997e-17	123.24	109.37	102.39	0.22953	621930000	282	1.99891	0.0114689	-1.20749	-5.55481	Q96JM3	282	Q96JM3	Q96JM3	Chromosome alignment-maintaining phosphoprotein 1	CHAMP1	SRKSARTTSPEPRKPSPSESPEPWKPFPAVS	KPS(0.995)PS(0.584)ES(0.421)PEPWKPFPAVSPEPR	17910	UID17862	1;2	S282	S282	CHAMP1 S282
25.5554	25.0693	25.6289	24.1455	24.3671	24.117	S	3		7095	___2	+	DK-MG EMP3 KO_DK-MG Control	0.999996	1.47801e-23	177.44	165.67	177.44	0.21313	7189200000	146	1.99034	0.0118154	-1.20795	-6.27354	Q9HC35;B5MBZ0	146;146	Q9HC35	Q9HC35	Echinoderm microtubule-associated protein-like 4	EML4	ESHSNDQSPQIRASPSPQPSSQPLQIHRQTP	ASPS(1)PQPSSQPLQIHR	19809	UID47557	1;2	S146	S146;S146	EML4 S146
30.1888	30.2069	30.4576	29.0744	29.2732	28.8815	S	2		3961	___1	+	DK-MG EMP3 KO_DK-MG Control	1	2.29083e-09	179.57	179.57	152.7	0.70545	13671000000	1427	2.8517	0.00550649	-1.20805	-8.47718	P46821	1427	P46821	P46821	Microtubule-associated protein 1B;MAP1B heavy chain;MAP1 light chain LC1	MAP1B	SFLSADDKASGRGAESPFEEKSGKQGSPDQV	GAES(1)PFEEK	10530	UID10482	1	S1427	S1427	MAP1B S1427
26.5921	26.2634	27.001	25.1312	25.6248	25.473	S	3		3380	___1	+	DK-MG EMP3 KO_DK-MG Control	0.999862	5.63294e-21	139.63	128.24	119.6	-0.32627	1031200000	186	1.89658	0.0128492	-1.20915	-4.67748	P10398	186	P10398	P10398	Serine/threonine-protein kinase A-Raf	ARAF	PSNRPLNELLTPQGPSPRTQHCDPEHFPFPA	QHEAPSNRPLNELLTPQGPS(1)PR	9246	UID9199	1	S186	S186	ARAF S186
27.6045	27.3952	27.6237	26.0302	26.6043	26.3613	S	2		3295	___1	+	DK-MG EMP3 KO_DK-MG Control	0.99999	1.68271e-25	138.12	123.54	118.98	-0.040616	4801600000	156	2.04226	0.0112326	-1.20918	-6.65319	P07199	156	P07199	P07199	Major centromere autoantigen B	CENPB	ARARNAAPRTPAAPASPAAVPSEGSGGSTTG	TPAAPAS(1)PAAVPSEGSGGSTTGWR	9078	UID9031	1	S156	S156	CENPB S156
23.8411	23.6068	24.2389	22.7033	22.9488	22.4071	T	3		5730	___1	+	DK-MG EMP3 KO_DK-MG Control	0.998914	1.11826e-12	113.37	106.5	75.436	0.22899	174990000	182	2.09502	0.0101891	-1.20919	-4.99693	Q8IW41;F8VRP2;R4GN33	182;33;33	Q8IW41	Q8IW41	MAP kinase-activated protein kinase 5	MAPKAPK5	LCDFGFAKIDQGDLMTPQFTPYYVAPQVLEA	IDQGDLMT(0.999)PQFT(0.001)PYYVAPQVLEAQRR	26413	UID26130	1	T182	T182;T33;T33	MAPKAPK5 T182
26.3612	25.8034	26.1097	24.6427	25.1717	24.8318	S	2		5192	___1	+	DK-MG EMP3 KO_DK-MG Control	0.999706	1.00956e-52	223.76	181.52	223.76	0.5946	809090000	1709	2.24583	0.00863016	-1.20939	-5.4111	Q5SRE5	1709	Q5SRE5	Q5SRE5	Nucleoporin NUP188 homolog	NUP188	LLSSLSRYFRRGAPSSPATGVLPSPQGKSTS	GAPSS(1)PATGVLPSPQGK	14037	UID13989	1;2	S1709	S1709	NUP188 S1709
25.1301	24.7037	25.1009	23.7901	24.14	23.3753	S	3		7717	___1	+	DK-MG EMP3 KO_DK-MG Control	0.984622	8.09907e-07	116.21	106.56	98.816	-0.15029	200770000	543	1.83293	0.0137272	-1.20975	-4.64718	Q9UQC2	543	Q9UQC2	Q9UQC2	GRB2-associated-binding protein 2	GAB2	LDLRNNTVIDELPFKSPITKSWSRANHTFNS	NNTVIDELPFKS(0.985)PIT(0.015)K	21664	UID21616	1	S543	S543	GAB2 S543
28.1952	27.9829	28.7069	27.0742	27.2962	26.8852	S	3		7379	___1	+	DK-MG EMP3 KO_DK-MG Control	1	1.4827e-36	205.24	185.53	192.18	0.77078	3480800000	261	1.83499	0.0136849	-1.20981	-4.92752	Q9NZ63	261	Q9NZ63	Q9NZ63	Uncharacterized protein C9orf78	C9orf78	RPLRVGDTEKPEPERSPPNRKRPANEKATDD	VGDTEKPEPERS(1)PPNR	20451	UID20403	1	S261	S261	C9orf78 S261
25.8262	25.4619	24.9306	23.771	24.6993	24.1176	S	2		2863	___1	+	DK-MG EMP3 KO_DK-MG Control	0.997597	7.0746e-216	357.92	310.39	357.92	-0.35048	527110000	172	1.49148	0.0246483	-1.21026	-3.22351	O60292	172	O60292	O60292	Signal-induced proliferation-associated 1-like protein 3	SIPA1L3	RSPGRAFLPLRHRSSSEITLSECDAEDAGEP	S(0.001)S(0.001)S(0.998)EITLSECDAEDAGEPR	8036	UID7989	1	S172	S172	SIPA1L3 S172
27.4477	27.1697	27.4413	25.7884	26.5242	26.1149	S	3		6135	___1	+	DK-MG EMP3 KO_DK-MG Control	0.989336	1.59359e-23	191.47	178.24	180.12	0.059369	1825400000	1232	1.75936	0.0149002	-1.21041	-5.22339	Q8WYP5	1232	Q8WYP5	Q8WYP5	Protein ELYS	AHCTF1	PSPGRSPQRLKETRISFVEEDVHPKWIPGAA	ET(0.011)RIS(0.989)FVEEDVHPK	17195	UID17147	1	S1232	S1232	AHCTF1 S1232
26.8992	26.5759	27.2774	25.5199	26.0346	25.5655	T	3		3368	___1	+	DK-MG EMP3 KO_DK-MG Control	0.999793	9.55302e-22	162.01	145.13	144.58	-0.14886	1152700000	330	1.9682	0.0119111	-1.2108	-4.63816	P0C7T5	330	P0C7T5	P0C7T5	Ataxin-1-like	ATXN1L	SQTPRVEVAAPAHRGTPDTDLEVQRVVGALA	VEVAAPAHRGT(1)PDTDLEVQR	24616	UID24333	1	T330	T330	ATXN1L T330
25.8727	25.3098	25.8461	24.2987	24.8546	24.2429	S	3		3831	___2	+	DK-MG EMP3 KO_DK-MG Control	0.98344	5.95183e-06	110.61	94.187	85.224	0.42034	806320000	527	1.96855	0.0118466	-1.21083	-4.52056	P35568	527	P35568	P35568	Insulin receptor substrate 1	IRS1	ASAADLDNRFRKRTHSAGTSPTITHQKTPSQ	RT(0.016)HS(0.983)AGT(0.04)S(0.958)PT(0.003)ITHQK	10142	UID37890	1;2	S527	S527	IRS1 S527
25.8727	25.3098	25.8461	24.2987	24.8546	24.2429	S	3		3831	___2	+	DK-MG EMP3 KO_DK-MG Control	0.957619	3.29967e-05	95.666	69.301	85.224	0.42034	1423400000	531	1.96855	0.0118393	-1.21083	-4.52056	P35568	531	P35568	P35568	Insulin receptor substrate 1	IRS1	DLDNRFRKRTHSAGTSPTITHQKTPSQSSVA	RT(0.016)HS(0.983)AGT(0.04)S(0.958)PT(0.003)ITHQK	10143	UID37891	1;2	S531	S531	IRS1 S531
28.4626	28.0171	28.3871	26.9054	27.3576	26.9714	S	2		6440	___2	+	DK-MG EMP3 KO_DK-MG Control	1	2.87346e-13	119.17	102.56	44.543	1.7851	3973200000	204	2.44792	0.00615265	-1.21085	-6.14417	Q96JM3	204	Q96JM3	Q96JM3	Chromosome alignment-maintaining phosphoprotein 1	CHAMP1	KSVPVCESQKLAPVPSPEPQKPAPVSPESVK	LAPVPS(1)PEPQK	17915	UID45663	1;2	S204	S204	CHAMP1 S204
28.4626	28.0171	28.3871	26.9054	27.3576	26.9714	S	3		6440	___2	+	DK-MG EMP3 KO_DK-MG Control	0.966635	8.37553e-17	126.27	112.86	126.27	0.041705	3563900000	214	2.44792	0.0061447	-1.21085	-6.14417	Q96JM3	214	Q96JM3	Q96JM3	Chromosome alignment-maintaining phosphoprotein 1	CHAMP1	LAPVPSPEPQKPAPVSPESVKATLSNPKPQK	LAPVPSPEPQKPAPVS(0.967)PES(0.033)VK	17916	UID45664	1;2	S214	S214	CHAMP1 S214
23.8758	23.1635	23.0844	21.8115	22.9433	21.7352	S	3		4099	___1	+	DK-MG EMP3 KO_DK-MG Control	0.998888	1.74174e-06	98.175	93.649	98.175	-0.27761	92927000	6	1.15521	0.049457	-1.21125	-2.60679	P51610;A6NEM2	6;6	P51610	P51610	Host cell factor 1;HCF N-terminal chain 1;HCF N-terminal chain 2;HCF N-terminal chain 3;HCF N-terminal chain 4;HCF N-terminal chain 5;HCF N-terminal chain 6;HCF C-terminal chain 1;HCF C-terminal chain 2;HCF C-terminal chain 3;HCF C-terminal chain 4;HCF C-terminal chain 5;HCF C-terminal chain 6	HCFC1	__________MASAVSPANLPAVLLQPRWKR	AS(0.001)AVS(0.999)PANLPAVLLQPR	11065	UID11017	1	S6	S6;S6	HCFC1 S6
24.4815	23.6381	24.8234	22.8421	23.4492	23.0164	S	3		4929	___1	+	DK-MG EMP3 KO_DK-MG Control	0.999878	1.72843e-12	114.63	108.04	83.202	-0.86738	783400000	451	1.257	0.0390548	-1.21177	-3.06177	Q15459	451	Q15459	Q15459	Splicing factor 3A subunit 1	SF3A1	PRWLEQRDRSIREKQSDDEVYAPGLDIESSL	EKQS(1)DDEVYAPGLDIESSLK	13323	UID13275	1	S451	S451	SF3A1 S451
27.4383	26.7166	27.1488	25.6649	26.2687	25.7335	S	3		8217	___1	+	DK-MG EMP3 KO_DK-MG Control	1	5.11551e-78	228.3	201.22	180.79	-0.21694	2294900000	182	1.88133	0.0130316	-1.21219	-4.27515	S4R3H4;E7EQT4;Q9UKV3	182;200;240	S4R3H4	S4R3H4	Apoptotic chromatin condensation inducer in the nucleus	ACIN1	ERRSSRVRQARAAKLSEGSQPAEEEEDQETP	AAKLS(1)EGS(1)QPAEEEEDQETPSR	22436	UID22166	1;2	S182	S182;S200;S240	ACIN1 S182
25.0274	24.8507	25.0626	23.6204	23.998	23.6844	S	3		4824	___1	+	DK-MG EMP3 KO_DK-MG Control	0.96981	0.000115443	89.344	70.763	84.712	-0.21562	211850000	881	2.63127	0.0058704	-1.21261	-9.06164	Q14678	881	Q14678	Q14678	KN motif and ankyrin repeat domain-containing protein 1	KANK1	LISTLSSINSVMKSASTEELRNPDFQKTSLG	SAS(0.97)T(0.03)EELRNPDFQK	12989	UID12941	1	S881	S881	KANK1 S881
29.4303	29.0704	29.3614	28.0462	28.4417	27.7338	S	3		6479	___1	+	DK-MG EMP3 KO_DK-MG Control	1	1.33611e-21	199.37	159.3	77.324	-0.15954	7230600000	180	1.88819	0.0129518	-1.21344	-5.21628	Q96N67;A0A1B0GUE9;A0A1B0GVW2;A0A0C4DGY6	180;180;160;70	Q96N67	Q96N67	Dedicator of cytokinesis protein 7	DOCK7	DGNSYQDDQDDLKRRSMSIDDTPRGSWACSI	RRS(1)MS(1)IDDTPR	18009	UID17961	1;2	S180	S180;S180;S160;S70	DOCK7 S180
27.3517	27.2342	27.227	26.2591	26.1153	25.7971	S	2		2631	___1	+	DK-MG EMP3 KO_DK-MG Control	1	4.9444e-120	298.96	276.04	59.997	0.093388	7437300000	570	2.0913	0.0102387	-1.21379	-8.52656	O00567	570	O00567	O00567	Nucleolar protein 56	NOP56	GSKKKRKFSKEEPVSSGPEEAVGKSSSKKKK	EEPVS(1)S(1)GPEEAVGK	7396	UID7349	1;2	S570	S570	NOP56 S570
26.0748	26.742	26.4255	25.372	25.5049	24.7219	S	2		3064;4896	___1	+	DK-MG EMP3 KO_DK-MG Control	0.99999	7.56282e-73	258.09	187.61	172.58	-0.24055	611230000	397	1.72525	0.0159614	-1.21447	-3.92682	O94806;Q15139;F8WBA3	391;397;405	O94806;Q15139	Q15139	Serine/threonine-protein kinase D3;Serine/threonine-protein kinase D1;Serine/threonine-protein kinase	PRKD3;PRKD1	MQDPDPDHEDANRTISPSTSNNIPLMRVVQS;SDLDVERDEEAVKTISPSTSNNIPLMRVVQS	TIS(1)PSTSNNIPLMR	8607	UID8560	1;2	S397	S391;S397;S405	PRKD3;PRKD1 S397
24.8331	24.428	24.2648	23.1723	23.5182	23.1903	S	2		5167	___1	+	DK-MG EMP3 KO_DK-MG Control	1	1.14275e-32	216.91	176.76	216.91	-0.61411	185360000	303	2.22012	0.00913438	-1.21502	-5.98834	Q5JXC2	303	Q5JXC2	Q5JXC2	Migration and invasion-inhibitory protein	MIIP	SILEPPHRYHIHRRKSFDASDTLALPRHCLL	S(1)FDASDTLALPR	13994	UID13946	1	S303	S303	MIIP S303
29.986	29.3865	29.8634	28.4369	28.7496	28.4032	S	2		3024	___1	+	DK-MG EMP3 KO_DK-MG Control	0.999574	1.8286e-101	243.14	227.05	243.14	1.0106	8575400000	11	2.07725	0.0103437	-1.21541	-5.6916	O75822	11	O75822	O75822	Eukaryotic translation initiation factor 3 subunit J	EIF3J	_____MAAAAAAAGDSDSWDADAFSVEDPVR	AAAAAAAGDS(1)DSWDADAFSVEDPVRK	8504	UID8457	1	S11	S11	EIF3J S11
28.129	28.1384	28.3005	26.9281	27.1279	26.8629	S	2		982	___1	+	DK-MG EMP3 KO_DK-MG Control	0.989949	5.29192e-88	265.63	240.8	177.74	-0.047065	4858300000	277	3.35317	0.00855385	-1.21635	-12.5094	A0A7P0T7Z2;Q9Y6D5;A0A7P0TA34;A0A7P0T9L9;A0A7P0T9L6;A0A7P0Z446	277;277;277;277;277;277	A0A7P0T7Z2	A0A7P0T7Z2	Brefeldin A-inhibited guanine nucleotide-exchange protein 2	ARFGEF2	KVSTENGDAPRERGSSLSGTDDGAQEVVKDI	GS(0.01)S(0.99)LSGTDDGAQEVVK	3364	UID3364	1	S277	S277;S277;S277;S277;S277;S277	ARFGEF2 S277
27.4705	27.0607	27.5006	25.9106	26.5744	25.8967	S	3		4120	___1	+	DK-MG EMP3 KO_DK-MG Control	1	1.5907e-119	242.28	229.42	242.28	0.14082	2031300000	24	1.82933	0.0138108	-1.21672	-4.5944	P52565;J3KTF8;J3QQX2;J3KRE2;J3KRY1;J3KS60	24;24;24;24;24;24	P52565	P52565	Rho GDP-dissociation inhibitor 1	ARHGDIA	EQLAQIAAENEEDEHSVNYKPPAQKSIQEIQ	AEQEPTAEQLAQIAAENEEDEHS(1)VNYKPPAQK	11098	UID11050	1	S24	S24;S24;S24;S24;S24;S24	ARHGDIA S24
25.9618	25.4933	25.5774	24.1984	24.9228	24.2582	S	2		6611	___1	+	DK-MG EMP3 KO_DK-MG Control	0.999998	9.8587e-207	360.55	338.22	251.56	-0.028082	652700000	7	1.77768	0.0141971	-1.21771	-4.45567	Q99733;C9JZI7;C9J6D1;E9PS34;E9PNJ7;E9PKT8;E9PNW0;E9PJJ2;E9PP22;E9PKI2;C9J1B1	7;7;7;7;7;7;7;7;7;7;7	Q99733	Q99733	Nucleosome assembly protein 1-like 4	NAP1L4	_________MADHSFSDGVPSDSVEAAKNAS	ADHSFS(1)DGVPSDSVEAAK	18532	UID18484	1	S7	S7;S7;S7;S7;S7;S7;S7;S7;S7;S7;S7	NAP1L4 S7
25.3543	25.158	24.917	23.7164	24.0826	23.9754	S	3		6662	___2	+	DK-MG EMP3 KO_DK-MG Control	1	0.000218727	89.982	73.298	52.026	-0.4152	441480000	222	2.69154	0.00570297	-1.21832	-7.30573	Q9BRD0	222	Q9BRD0	Q9BRD0	BUD13 homolog	BUD13	QHNSSGASPRRVRHDSPDPSPPRRARHGSSD	VRHDS(1)PDPS(1)PPR	18641	UID46389	2	S222	S222	BUD13 S222
25.3543	25.158	24.917	23.7164	24.0826	23.9754	S	3		6662	___2	+	DK-MG EMP3 KO_DK-MG Control	1	0.000218727	89.982	73.298	52.026	-0.4152	441480000	226	2.69154	0.00571429	-1.21832	-7.30573	Q9BRD0	226	Q9BRD0	Q9BRD0	BUD13 homolog	BUD13	SGASPRRVRHDSPDPSPPRRARHGSSDISSP	VRHDS(1)PDPS(1)PPR	18642	UID46390	2	S226	S226	BUD13 S226
27.8335	27.6782	27.954	26.3368	27.0552	26.4156	S	2		846	___1	+	DK-MG EMP3 KO_DK-MG Control	1	2.6512e-144	328.87	260.35	187.56	-0.1836	8522600000	299	1.63585	0.01859	-1.21936	-5.05844	A0A669KBG4;A0A669KBH9;B9EGQ5;M0QXA7;A0A2R8YFV2;A0A669KAV7;O95785	299;299;198;201;1065;1122;1017	A0A669KBG4	A0A669KBG4	Protein Wiz	WIZ	PEDKSPQLSLSPRPASPKAQWPQSEDEGPLN	SPQLS(0.001)LS(0.999)PRPAS(1)PK	2839	UID2839	1;2;3	S299	S299;S299;S198;S201;S1065;S1122;S1017	WIZ S299
25.5571	24.8325	25.4267	23.8096	24.4507	23.8978	S	4		7503	___1	+	DK-MG EMP3 KO_DK-MG Control	0.95878	9.80029e-47	150.85	141.47	140.11	-0.55893	885320000	178	1.80604	0.0139364	-1.21939	-4.06492	Q9UER7	178	Q9UER7	Q9UER7	Death domain-associated protein 6	DAXX	HLSLDPTNAENTASQSPRTRGSRRQIQRLEQ	KLNLAPAATTSNEPSGNNPPTHLSLDPTNAENTAS(0.041)QS(0.959)PR	20846	UID20798	1	S178	S178	DAXX S178
27.4677	27.1966	27.7677	26.1476	26.5189	26.1069	S	2		2859	___1	+	DK-MG EMP3 KO_DK-MG Control	0.996995	3.26986e-08	168.74	31.133	143.7	0.19197	1983000000	116	2.28795	0.00806578	-1.21949	-5.78837	O60264	116	O60264	O60264	SWI/SNF-related matrix-associated actin-dependent regulator of chromatin subfamily A member 5	SMARCA5	LFAHFIQPAAQKTPTSPLKMKPGRPRIKKDE	TPT(0.003)S(0.997)PLK	8013	UID7966	1;2	S116	S116	SMARCA5 S116
26.8627	26.75	26.4783	25.188	25.8653	25.3776	S	3		6854	___1	+	DK-MG EMP3 KO_DK-MG Control	0.999758	1.9083e-159	327.61	305.38	135.23	0.64471	1356200000	521	1.93171	0.0124149	-1.22003	-5.26444	Q9C0E2	521	Q9C0E2	Q9C0E2	Exportin-4	XPO4	RLHGQLQRHQQQLLASPGSSTVDNKMLDDLY	HQQQLLAS(1)PGSSTVDNK	19171	UID19123	1	S521	S521	XPO4 S521
24.0817	23.5858	23.9505	22.7667	22.9193	22.2705	S	3		5289	___1	+	DK-MG EMP3 KO_DK-MG Control	1	0.000275381	72.09	67.46	62.648	-0.25983	130260000	755	2.03654	0.0112033	-1.2205	-4.96754	Q5VWG9	755	Q5VWG9	Q5VWG9	Transcription initiation factor TFIID subunit 3	TAF3	HKHEKIKVEPVALAPSPVIPRLTLRVGAGQD	IKVEPVALAPS(1)PVIPR	14381	UID14333	1	S755	S755	TAF3 S755
23.7467	23.4942	23.0438	21.9887	22.3766	22.2564	S	3		5749	___1	+	DK-MG EMP3 KO_DK-MG Control	1	1.14206e-93	242.23	227.1	242.23	0.20927	298970000	1593	1.9041	0.0127658	-1.22102	-5.18693	Q8IWV7	1593	Q8IWV7	Q8IWV7	E3 ubiquitin-protein ligase UBR1	UBR1	LKQKNTVVRYPRKRNSLIELPDDYSCLLNQA	RNS(1)LIELPDDYSCLLNQASHFR	15942	UID15894	1	S1593	S1593	UBR1 S1593
25.4806	25.0158	25.3935	23.9357	24.2411	24.0472	S	2		7931	___1	+	DK-MG EMP3 KO_DK-MG Control	1	4.41909e-24	166.48	152.76	165.02	-0.15601	382310000	857	2.4375	0.00614956	-1.22197	-7.26246	Q9Y6Q9	857	Q9Y6Q9	Q9Y6Q9	Nuclear receptor coactivator 3	NCOA3	SQSVQSIRPPYNRAVSLDSPVSVGSSPPVKN	AVS(1)LDSPVSVGSSPPVK	22179	UID22131	1	S857	S857	NCOA3 S857
25.0833	24.5794	24.2325	23.5793	23.5284	23.1209	S	3		5192	___1	+	DK-MG EMP3 KO_DK-MG Control	1	2.49579e-07	116.51	90.795	102.69	-0.6309	489040000	1717	1.69253	0.0166949	-1.22219	-4.26672	Q5SRE5	1717	Q5SRE5	Q5SRE5	Nucleoporin NUP188 homolog	NUP188	FRRGAPSSPATGVLPSPQGKSTSLSKASPES	RGAPSSPATGVLPS(1)PQGK	14038	UID13990	1;2	S1717	S1717	NUP188 S1717
26.3041	26.1298	25.9449	24.7272	25.2196	24.7641	S	2		618	___1	+	DK-MG EMP3 KO_DK-MG Control	1	2.79218e-73	270.21	230.58	263.75	0.55565	3615000000	790	2.31377	0.00699142	-1.22263	-6.45926	A0A2R8YDN7;A0A2R8Y635;Q9H7F0	790;817;817	A0A2R8YDN7	A0A2R8YDN7	Probable cation-transporting ATPase 13A3	ATP13A3	SAIDPEAIPVKLVHDSLEDLQMTRYHFAMNG	LVHDS(1)LEDLQMTR	2043	UID2043	1	S790	S790;S817;S817	ATP13A3 S790
32.5155	32.1158	31.7044	31.5345	30.4861	30.6469	S	3		5062;881	___2	+	DK-MG EMP3 KO_DK-MG Control	1	5.5617e-113	274.34	244.55	167.99	-0.28388	286250000000	390	1.3632	0.0313455	-1.22276	-3.04653	A0A6Q8PFJ0;P02545;A0A804HL68;A0A6Q8PHQ9;Q3BDU5	390;390;390;390;390	A0A6Q8PFJ0;Q3BDU5	A0A6Q8PFJ0	Prelamin-A/C;Lamin-A/C	LMNA	AYRKLLEGEEERLRLSPSPTSQRSRGRASSH	LLEGEEERLRLS(1)PS(0.999)PT(0.001)SQR	2952	UID30748	1;2	S390	S390;S390;S390;S390;S390	LMNA S390
32.5155	32.1158	31.7044	31.5345	30.4861	30.6469	S	2		5062;881	___2	+	DK-MG EMP3 KO_DK-MG Control	0.999975	4.8032e-130	288.83	249.15	139.43	-0.77135	172930000000	392	1.3632	0.0313554	-1.22276	-3.04653	A0A6Q8PFJ0;P02545;A0A804HL68;A0A6Q8PHQ9;Q3BDU5	392;392;392;392;392	A0A6Q8PFJ0;Q3BDU5	A0A6Q8PFJ0	Prelamin-A/C;Lamin-A/C	LMNA	RKLLEGEEERLRLSPSPTSQRSRGRASSHSS	LSPS(1)PTSQR	2953	UID30749	1;2	S392	S392;S392;S392;S392;S392	LMNA S392
24.9941	25.1863	24.9044	23.2524	24.2992	23.865	S	3		6409	___1	+	DK-MG EMP3 KO_DK-MG Control	1	3.17511e-52	218.36	207.5	49.765	-0.97355	733890000	315	1.31827	0.0349674	-1.22277	-3.88385	Q96HR8	315	Q96HR8	Q96HR8	H/ACA ribonucleoprotein complex non-core subunit NAF1	NAF1	SWKNDQEPPPEALDFSDDEKEKEAKQRKKSQ	NDQEPPPEALDFS(1)DDEKEK	17824	UID17776	1	S315	S315	NAF1 S315
25.0743	24.6501	25.2625	23.1981	24.3417	23.7788	S	2		709	___1	+	DK-MG EMP3 KO_DK-MG Control	0.993118	0.00779926	100.92	36.209	91.313	0.10636	147180000	804	1.34348	0.0330139	-1.22278	-3.24718	H0Y3A3;A0A3B3ITG3;Q5VWQ8	804;834;895	H0Y3A3	H0Y3A3	Disabled homolog 2-interacting protein	DAB2IP	EELARRPGELARRQMSLTEKGGQPTVPRQNS	RQMS(0.993)LT(0.007)EK	2395	UID2395	1	S804	S804;S834;S895	DAB2IP S804
26.3134	26.035	26.434	24.5934	25.3138	25.2046	S	3		148	___1	+	DK-MG EMP3 KO_DK-MG Control	0.983904	5.6314e-137	261.1	246.88	261.1	-0.07461	635770000	997	1.78183	0.0142076	-1.2235	-4.82857	A0A087WZV0;O43314;A0A087WWN8	997;982;163	A0A087WZV0	A0A087WZV0	Inositol hexakisphosphate and diphosphoinositol-pentakisphosphate kinase 2	PPIP5K2	SRKTATNDEESPLSVSSPEGTGTWLHYTSGV	TATNDEESPLSVS(0.984)S(0.014)PEGT(0.001)GT(0.001)WLHYTSGVGTGR	333	UID334	1	S997	S997;S982;S163	PPIP5K2 S997
25.2239	24.7794	25.2042	23.9636	24.112	23.4595	S	2		820	___2	+	DK-MG EMP3 KO_DK-MG Control	0.998192	3.7912e-117	306.44	246.44	261.13	-0.46818	15181000000	219	2.02822	0.0110744	-1.22412	-4.99649	V9GYM8;A0A5F9ZI21;Q92974;V9GZ14;V9GYG5;V9GYF5	219;317;174;147;147;166	V9GYM8	V9GYM8	Rho guanine nucleotide exchange factor 2	ARHGEF2	FNDESPLGLRRILSQSTDSLNMRNRTLSVES	ILSQS(0.998)T(0.002)DSLNMR	2696	UID30492	1;2	S219	S219;S317;S174;S147;S147;S166	ARHGEF2 S219
25.2239	24.7794	25.2042	23.9636	24.112	23.4595	S	2		820	___2	+	DK-MG EMP3 KO_DK-MG Control	0.994443	1.13466e-12	171.51	127.83	171.51	0.55919	184610000	222	2.02822	0.0110669	-1.22412	-4.99649	V9GYM8;A0A5F9ZI21;Q92974;V9GZ14;V9GYG5;V9GYF5	222;320;177;150;150;169	V9GYM8	V9GYM8	Rho guanine nucleotide exchange factor 2	ARHGEF2	ESPLGLRRILSQSTDSLNMRNRTLSVESLID	ILSQS(0.991)T(0.014)DS(0.994)LNMR	2697	UID30493	2	S222	S222;S320;S177;S150;S150;S169	ARHGEF2 S222
29.763	29.4712	29.7955	28.4664	28.5431	28.3469	S	2		3047	___1	+	DK-MG EMP3 KO_DK-MG Control	1	5.5147e-162	332.86	322.48	332.86	0.29071	22060000000	361	2.79665	0.00562085	-1.2244	-10.39	O76021;J3QSV6	361;360	O76021	O76021	Ribosomal L1 domain-containing protein 1	RSL1D1	KKRGRGKAQVKATNESEDEIPQLVPIGKKTP	ATNES(1)EDEIPQLVPIGK	8552	UID8505	1	S361	S361;S360	RSL1D1 S361
26.4391	26.2828	25.4152	24.3242	25.0235	25.1154	S	3		1410	___1	+	DK-MG EMP3 KO_DK-MG Control	0.981283	9.82619e-21	151.45	133	126.46	-0.60626	738200000	159	1.37856	0.0303151	-1.22468	-3.0257	C9JA69;Q8WY36;C9J8D0;C9JYU6;C9JZA0	159;159;159;159;159	C9JA69	C9JA69	HMG box transcription factor BBX	BBX	NPGYKWCPTTNKPVKSPTPTVNPRKKLWAFP	WCPTTNKPVKS(0.981)PT(0.015)PT(0.003)VNPR	4577	UID4577	1	S159	S159;S159;S159;S159;S159	BBX S159
25.9662	25.879	26.1715	24.8588	24.8197	24.6632	S	2		2232	___1	+	DK-MG EMP3 KO_DK-MG Control	0.999958	7.5512e-130	288	262.45	243.86	1.1577	729480000	230	3.22688	0.00792771	-1.22495	-11.6322	H0YNT2;H0YKT5;H0YKN8;H0YL70;Q04726;H0YKH0;H0YLW9;H0YLI3;A0A0D9SES8	230;291;292;296;286;286;286;286;286	H0YNT2	H0YNT2	Transducin-like enhancer protein 3	TLE3	NGLDKARSLKKDAPTSPASVASSSSTPSSKT	DAPTS(1)PASVASSSSTPSSK	6568	UID6521	1	S230	S230;S291;S292;S296;S286;S286;S286;S286;S286	TLE3 S230
26.9988	26.7078	26.8153	25.5493	25.8576	25.4392	S	2		934	___1	+	DK-MG EMP3 KO_DK-MG Control	1	7.78282e-05	149.58	39.508	142.47	0.058073	2950300000	198	2.66974	0.00637262	-1.22527	-8.09703	Q5T200;A0A7I2V4I5;A0A087WX14	198;198;62	Q5T200	Q5T200	Zinc finger CCCH domain-containing protein 13	ZC3H13	ENMEKREEIIIKKEVSPEVVRSKLSPSPSLR	KEVS(1)PEVVR	3188	UID3188	1	S198	S198;S198;S62	ZC3H13 S198
24.3377	23.8712	23.2853	22.4384	22.9042	22.4705	S	3		7075	___1	+	DK-MG EMP3 KO_DK-MG Control	1	2.1874e-05	99.891	88.451	55.841	-0.53783	142790000	353	1.41961	0.0281796	-1.22701	-3.61429	Q9HAW0	353	Q9HAW0	Q9HAW0	Transcription factor IIIB 50 kDa subunit	BRF2	VGNNSLGLPQGKRPASPALLLPPCMLKSPKR	RPAS(1)PALLLPPCMLK	19749	UID19701	1	S353	S353	BRF2 S353
28.2108	27.6706	28.0586	26.512	27.1099	26.6353	S	3		6900	___1	+	DK-MG EMP3 KO_DK-MG Control	0.993865	8.91469e-22	138.99	123.86	122.65	0.71603	3117900000	9	2.12334	0.00975097	-1.2276	-5.05066	Q9H0S4;F5H1N9	9;9	Q9H0S4	Q9H0S4	Probable ATP-dependent RNA helicase DDX47	DDX47	_______MAAPEEHDSPTEASQPIVEEEETK	AAPEEHDS(0.994)PT(0.006)EASQPIVEEEETK	19272	UID19224	1	S9	S9;S9	DDX47 S9
28.8511	28.5147	28.7081	27.5892	27.4376	27.3606	S	2		7355	___1	+	DK-MG EMP3 KO_DK-MG Control	0.996683	3.15795e-88	278.36	244.47	258.09	0.41484	4351000000	203	3.05423	0.0085042	-1.2288	-10.38	Q9NYB0;A0A590UJT3;H3BMI8	203;203;32	Q9NYB0	Q9NYB0	Telomeric repeat-binding factor 2-interacting protein 1	TERF2IP	LRGQEHKYLLGDAPVSPSSQKLKRKAEEDPE	YLLGDAPVS(0.997)PS(0.003)S(0.001)QK	20372	UID20324	1	S203	S203;S203;S32	TERF2IP S203
23.4456	24.5393	24.54	23.5236	22.6843	22.6304	S	2		4695	___1	+	DK-MG EMP3 KO_DK-MG Control	1	1.3415e-169	327.62	271.42	327.62	0.23405	1537600000	307	1.21719	0.0428254	-1.22883	-2.64026	Q13435;E9PPJ0;E9PJ04;H0YCG1	307;290;305;301	Q13435	Q13435	Splicing factor 3B subunit 2	SF3B2	EEEEMETDARSSLGQSASETEEDTVSVSKKE	SSLGQS(1)ASETEEDTVSVSK	12545	UID12497	1;2	S307	S307;S290;S305;S301	SF3B2 S307
27.5964	27.087	27.4041	25.9835	26.3991	26.0134	S	2		6691	___1	+	DK-MG EMP3 KO_DK-MG Control	1	0.00629484	108.93	46.371	82.029	-0.11751	1190200000	98	2.43625	0.00612626	-1.2305	-6.15462	Q9BSL1	98	Q9BSL1	Q9BSL1	Ubiquitin-associated domain-containing protein 1	UBAC1	IQDQDVLLLIKKRAPSPLPKMADVSAEEKKK	RAPS(1)PLPK	18684	UID18636	1	S98	S98	UBAC1 S98
25.2145	25.3089	25.439	23.8641	24.2189	24.1839	T	3		2654;933	___1	+	DK-MG EMP3 KO_DK-MG Control	0.980989	9.28023e-16	164.2	123.97	112.3	-0.2097	589860000	1306	2.71578	0.00572973	-1.23183	-9.45427	A0A7I2V4I0;A0A7I2V4H7;O14578;H7BYJ3	883;887;1306;919	A0A7I2V4I0;O14578	O14578	Citron Rho-interacting kinase	CIT	EEAAHRKATDHPHPSTPATARQQIAMSAIVR	ATDHPHPS(0.018)T(0.981)PAT(0.001)AR	23192	UID22921	1	T1306	T883;T887;T1306;T919	CIT T1306
27.202	26.961	26.8926	25.8017	25.9695	25.5886	S	2		2025;2106;2214	___1	+	DK-MG EMP3 KO_DK-MG Control	0.999987	1.98846e-15	191.79	117.9	191.79	-0.28447	1267800000	460	2.93247	0.0061896	-1.23193	-8.51006	F8W6L3;G3V2E7;E7EVH7;Q07866;G5E9S8;G3V5R9;G3V3H3;H0YG16;H0YJL0;H0YJU9;H0YJT3	460;460;619;460;458;460;460;66;34;40;36	F8W6L3;G3V5R9;H0YG16	G3V5R9	Kinesin light chain 1	KLC1	SFGEYGGWYKACKVDSPTVTTTLKNLGALYR	VDS(1)PTVTTTLK	5954	UID5907	1	S460	S460;S460;S619;S460;S458;S460;S460;S66;S34;S40;S36	KLC1 S460
23.6005	23.3272	23.8799	22.5301	22.5705	22.011	S	3		6603	___2	+	DK-MG EMP3 KO_DK-MG Control	1	6.21756e-27	154.1	135.6	68.934	-0.6401	450560000	1033	2.14492	0.00939505	-1.23199	-5.11937	Q99683	1033	Q99683	Q99683	Mitogen-activated protein kinase kinase kinase 5	MAP3K5	LGIPDENFEDHSAPPSPEEKDSGFFMLRKDS	TLFLGIPDENFEDHS(1)APPS(1)PEEK	18512	UID46260	1;2	S1033	S1033	MAP3K5 S1033
25.8737	25.4902	25.6832	24.3756	24.6287	24.345	S	2		6273	___1	+	DK-MG EMP3 KO_DK-MG Control	0.972157	3.30342e-06	155.88	96.903	155.88	0.81214	652780000	43	2.92663	0.00604179	-1.23258	-8.64273	Q96AQ6;F2Z2Z8;Q5T173	43;43;43	Q96AQ6	Q96AQ6	Pre-B-cell leukemia transcription factor-interacting protein 1	PBXIP1	SRMDPESERALQAPHSPSKTDGKELAGTMDG	ALQAPHS(0.972)PS(0.028)K	17510	UID17462	1	S43	S43;S43;S43	PBXIP1 S43
29.916	29.7813	30.0592	28.5125	29.0605	28.4851	S	2		4573	___1	+	DK-MG EMP3 KO_DK-MG Control	0.999989	6.18192e-62	256.71	216.79	199.68	-0.1789	14782000000	177	1.91817	0.0124814	-1.23281	-6.04815	Q09666	177	Q09666	Q09666	Neuroblast differentiation-associated protein AHNAK	AHNAK	VDVTGREGAKDIDISSPEFKIKIPRHELTEI	DIDISS(1)PEFK	12021	UID11973	1	S177	S177	AHNAK S177
25.9264	25.3847	25.7553	24.1867	24.7702	24.411	S	3		7276	___1	+	DK-MG EMP3 KO_DK-MG Control	0.998377	1.00848e-79	207.7	199.59	207.7	-0.060981	398720000	393	2.20639	0.00935385	-1.23282	-5.28397	Q9NVE7;E9PHT6;H0YA26;H0YA31	393;354;251;99	Q9NVE7	Q9NVE7	Pantothenate kinase 4	PANK4	SWGENYAGSSGLMSASPELGPAQRARSGTFD	GAEQDNPNQYSWGENYAGSSGLMS(0.002)AS(0.998)PELGPAQR	20274	UID20226	1	S393	S393;S354;S251;S99	PANK4 S393
25.3715	24.9597	25.0041	24.0045	24.1758	23.4565	S	2		3501	___1	+	DK-MG EMP3 KO_DK-MG Control	0.897086	2.50326e-08	129.38	116.4	124.09	0.84806	314540000	2	1.87272	0.0130159	-1.23283	-4.86997	P16402	2	P16402	P16402	Histone H1.3	HIST1H1D	______________MSETAPLAPTIPAPAEK	S(0.897)ET(0.103)APLAPTIPAPAEK	9459	UID9411	1	S2	S2	HIST1H1D S2
26.0395	25.2455	25.327	24.2019	24.57	24.14	S	3		5289	___1	+	DK-MG EMP3 KO_DK-MG Control	1	8.91832e-16	153.36	140.42	123.54	0.22397	691680000	183	1.65451	0.017978	-1.23337	-4.31735	Q5VWG9	183	Q5VWG9	Q5VWG9	Transcription initiation factor TFIID subunit 3	TAF3	EIINDENFLGKRPLDSPEAEELPAMKRPRLL	RPLDS(1)PEAEELPAMK	14385	UID14337	1	S183	S183	TAF3 S183
25.461	25.2494	25.6949	24.7772	24.1586	23.7688	S	2		3698	___1	+	DK-MG EMP3 KO_DK-MG Control	1	1.94549e-34	200.9	156.91	154.39	-0.30586	54949000000	1859	1.44016	0.0269467	-1.23356	-3.84846	P27708;F8VPD4	1859;1796	P27708	P27708	CAD protein;Glutamine-dependent carbamoyl-phosphate synthase;Aspartate carbamoyltransferase;Dihydroorotase	CAD	LPDGRFHLPPRIHRASDPGLPAEEPKEKSSR	IHRAS(1)DPGLPAEEPK	9896	UID9848	1	S1859	S1859;S1796	CAD S1859
26.6317	26.3785	25.4633	24.2765	25.3132	25.1827	S	4		6361	___1	+	DK-MG EMP3 KO_DK-MG Control	1	4.15635e-28	149.68	136.91	74.868	0.78835	1479900000	85	1.20022	0.0442031	-1.23373	-2.56016	Q96F44	85	Q96F44	Q96F44	E3 ubiquitin-protein ligase TRIM11	TRIM11	PLAKMAEMARRLHPPSPVPQGVCPAHREPLA	RLHPPS(1)PVPQGVCPAHREPLAAFCGDELR	17736	UID17688	1	S85	S85	TRIM11 S85
29.9414	29.3428	29.9337	28.0935	28.7057	28.7153	S	2		6283	___1	+	DK-MG EMP3 KO_DK-MG Control	1	2.93976e-18	191.79	148.81	191.79	-0.81895	11446000000	183	1.90411	0.0127731	-1.23451	-4.32138	Q96B36	183	Q96B36	Q96B36	Proline-rich AKT1 substrate 1	AKT1S1	SVPPASALPTQQYAKSLPVSVPVWGFKEKRT	S(1)LPVSVPVWGFK	17556	UID17508	1	S183	S183	AKT1S1 S183
26.2146	25.8579	25.9273	24.7263	25.1778	24.3912	S	3		2152	___1	+	DK-MG EMP3 KO_DK-MG Control	1	3.0799e-200	317.16	290.16	279.28	-0.14634	657630000	1101	1.74168	0.0156103	-1.23483	-4.88653	Q14687;H0Y613;H7C3B5	1101;870;303	Q14687	Q14687	Genetic suppressor element 1	GSE1	PTARKGPPTQELDRDSEEEEEEDDEDGEDEE	GPPTQELDRDS(1)EEEEEEDDEDGEDEEEVPK	6368	UID6321	1	S1101	S1101;S870;S303	GSE1 S1101
23.6841	23.3135	24.2481	22.5488	22.7239	22.261	S	3		5042	___1	+	DK-MG EMP3 KO_DK-MG Control	0.999992	4.62287e-16	160.13	137.52	142.43	0.15231	104420000	826	1.55545	0.0220154	-1.23737	-4.07846	Q2KHM9;I3L341	826;22	Q2KHM9	Q2KHM9	Uncharacterized protein KIAA0753	KIAA0753	ENNDQKISAISEKPLSPHPIRITKTVDRKDP	ISAISEKPLS(1)PHPIR	13665	UID13617	1	S826	S826;S22	KIAA0753 S826
29.0694	29.1147	29.4489	27.7863	28.2413	27.892	T	3		6606	___2	+	DK-MG EMP3 KO_DK-MG Control	0.95949	0.0106023	75.669	55.621	75.669	0.12664	2675300000	3207	2.58055	0.00609192	-1.23779	-6.79107	Q99698	3207	Q99698	Q99698	Lysosomal-trafficking regulator	LYST	PIAVQYKEKEDRYVDTYKYLEEEYRKGARED	YVDT(0.959)Y(0.111)KY(0.111)LEEEY(0.818)R	26968	UID54481	2	T3207	T3207	LYST T3207
29.0694	29.1147	29.4489	27.7863	28.2413	27.892	Y	3		6606	___2	+	DK-MG EMP3 KO_DK-MG Control	0.90289	0.0106023	75.669	55.621	75.669	0.2808	2675300000	3215	2.58055	0.00610159	-1.23779	-6.79107	Q99698	3215	Q99698	Q99698	Lysosomal-trafficking regulator	LYST	KEDRYVDTYKYLEEEYRKGAREDDPMPPVQP	YVDT(0.957)Y(0.07)KY(0.07)LEEEY(0.903)R	28089	UID55548	2	Y3215	Y3215	LYST Y3215
26.4509	26.155	26.3102	25.0817	25.4179	24.7025	S	3		5549	___1	+	DK-MG EMP3 KO_DK-MG Control	1	6.22668e-15	155.2	142.37	148.97	-0.38173	2489000000	965	1.80206	0.0138178	-1.238	-5.53609	Q7L7X3	965	Q7L7X3	Q7L7X3	Serine/threonine-protein kinase TAO1	TAOK1	PMQGVPRGSSMGVRNSPQALRRTASGGRTEQ	GSSMGVRNS(1)PQALR	15224	UID15176	1	S965	S965	TAOK1 S965
26.0299	25.9226	25.8761	24.2926	25.3107	24.5109	S	2		3274	___1	+	DK-MG EMP3 KO_DK-MG Control	1	4.7151e-85	255.82	225.05	243.99	0.15959	13208000000	307	1.26461	0.0387178	-1.23812	-3.95814	P05388;F8VWS0;Q8NHW5;F8W1K8	307;271;307;97	P05388	P05388	60S acidic ribosomal protein P0;60S acidic ribosomal protein P0-like	RPLP0;RPLP0P6	AAAPAKVEAKEESEESDEDMGFGLFD_____	VEAKEES(1)EES(1)DEDMGFGLFD	9057	UID9010	1;2	S307	S307;S271;S307;S97	RPLP0;RPLP0P6 S307
24.8759	24.5643	24.3049	23.2214	23.7084	23.1003	S	2		3044	___1	+	DK-MG EMP3 KO_DK-MG Control	0.963407	4.79905e-08	160.67	126.59	119.03	0.33373	254320000	2477	2.10435	0.00998337	-1.23831	-4.98191	O75962;E7EPJ7	2477;2210	O75962	O75962	Triple functional domain protein	TRIO	SSAVPSLGKEPFPPSSPLQKGGSFWSSIPAS	EPFPPS(0.037)S(0.963)PLQK	8526	UID8479	1	S2477	S2477;S2210	TRIO S2477
23.5205	23.0907	23.2363	21.7409	22.7252	21.6657	T	3		1090;1750	___1	+	DK-MG EMP3 KO_DK-MG Control	0.998404	3.46286e-12	113.13	98.367	113.13	0.29905	41286000	1689	1.26426	0.0387067	-1.23859	-3.40357	A0A804HKE7;E7EVA0;B5MEG9	1689;1706;345	A0A804HKE7;E7EVA0	A0A804HKE7	Microtubule-associated protein	MAP4	SLACKITELESVSLPTPEIQSDFLHSKVEAP	ITELESVS(0.001)LPT(0.998)PEIQSDFLHSK	23332	UID23061	1	T1689	T1689;T1706;T345	MAP4 T1689
25.3584	24.5323	24.938	23.6128	23.9774	23.5198	S	3		1371	___1	+	DK-MG EMP3 KO_DK-MG Control	0.999901	9.81602e-28	166.78	153.84	159.35	-0.02995	502530000	60	1.75265	0.0149489	-1.23958	-4.48537	C9J3R1;C9IZP0;J3KR59;J3KR68;Q9UID6	60;60;60;60;60	C9J3R1	C9J3R1	Zinc finger protein 639	ZNF639	MRQPDLKYFDNKDDDSDTETSNDLPKFADGI	YFDNKDDDS(1)DTETSNDLPK	4467	UID4467	1	S60	S60;S60;S60;S60;S60	ZNF639 S60
25.2706	24.9453	25.2071	24.1143	24.0687	23.5205	S	2		6066	___1	+	DK-MG EMP3 KO_DK-MG Control	1	2.51405e-09	135.69	106	68.463	1.5176	451630000	852	1.98889	0.011844	-1.23987	-5.76194	Q8TEW0;Q5VWV2	852;792	Q8TEW0	Q8TEW0	Partitioning defective 3 homolog	PARD3	SDASQLDFVKTRKSKSMDLGIADETKLNTVD	S(1)MDLGIADETK	16941	UID16893	1	S852	S852;S792	PARD3 S852
25.2596	24.6736	25.5519	23.9689	24.1262	23.6702	S	2		2947	___1	+	DK-MG EMP3 KO_DK-MG Control	0.999997	2.78608e-13	174.72	141.45	157.28	0.28849	316210000	132	1.6262	0.0191489	-1.23992	-4.26418	O75152;E9PQ61;E9PBY7;A0A1W2PPR9	132;132;132;132	O75152	O75152	Zinc finger CCCH domain-containing protein 11A	ZC3H11A	QLSVQQNKLSVQSNPSPQLRSVMKVESSENV	LSVQSNPS(1)PQLR	8249	UID8202	1	S132	S132;S132;S132;S132	ZC3H11A S132
28.5678	28.366	28.6807	27.064	27.7099	27.1194	S	3		5578	___1	+	DK-MG EMP3 KO_DK-MG Control	0.999887	2.93553e-18	168.69	132.09	168.69	0.21159	3271100000	1364	1.83125	0.0136984	-1.24038	-5.48232	Q7Z3K3	1364	Q7Z3K3	Q7Z3K3	Pogo transposable element with ZNF domain	POGZ	LIASLEEQLKLSGEHSESSTPRPRSSPEETI	LSGEHS(1)ESSTPRPR	15347	UID15299	1;2	S1364	S1364	POGZ S1364
26.4581	26.295	26.3224	24.9534	25.5714	24.829	S	2		3635	___1	+	DK-MG EMP3 KO_DK-MG Control	1	7.03669e-07	174.77	130.01	171.67	0.00047513	673370000	427	1.55441	0.0220592	-1.24059	-5.27789	P23443;K7ERJ3	427;30	P23443	P23443	Ribosomal protein S6 kinase beta-1	RPS6KB1	TYVAPSVLESVKEKFSFEPKIRSPRRFIGSP	EKFS(1)FEPK	9779	UID9731	1	S427	S427;S30	RPS6KB1 S427
25.8747	25.4895	25.7178	24.4754	24.4541	24.4303	S	2		850	___1	+	DK-MG EMP3 KO_DK-MG Control	0.991863	8.24798e-10	150.49	111.92	122.39	-1.3413	1039800000	993	2.13093	0.00973696	-1.24074	-11.021	A0A669KBJ7;Q9H2P0;A0A2R8Y6X0	993;921;693	A0A669KBJ7	A0A669KBJ7	Activity-dependent neuroprotector homeobox protein	ADNP	DNPEEHVLKVIPEDASESEEKLDQKEDGSKY	VIPEDAS(0.992)ES(0.008)EEK	2860	UID2860	1	S993	S993;S921;S693	ADNP S993
23.4769	23.9424	24.7637	22.6652	23.1538	22.6377	S	2		3704	___1	+	DK-MG EMP3 KO_DK-MG Control	0.999924	2.30383e-05	147.71	112.7	147.71	0.24966	242070000	16	1.19926	0.0442606	-1.24213	-3.01615	P28066	16	P28066	P28066	Proteasome subunit alpha type-5	PSMA5	MFLTRSEYDRGVNTFSPEGRLFQVEYAIEAI	GVNTFS(1)PEGR	9903	UID9855	1	S16	S16	PSMA5 S16
24.4373	24.0016	24.5893	23.1098	23.3112	22.8776	S	2		3540	___1	+	DK-MG EMP3 KO_DK-MG Control	1	2.2049e-55	241.14	229.35	241.14	-0.8569	393120000	551	2.2107	0.00930538	-1.24324	-5.75231	P17987;E7EQR6;F5H282	551;396;327	P17987	P17987	T-complex protein 1 subunit alpha	TCP1	ESKDDKHGSYEDAVHSGALND__________	HGSYEDAVHS(1)GALND	9539	UID9491	1	S551	S551;S396;S327	TCP1 S551
23.2539	22.793	24.0522	22.2718	22.6015	21.4953	S	3		3729	___1	+	DK-MG EMP3 KO_DK-MG Control	1	0.00218132	80.746	45.996	80.746	0.44195	150730000	119	1.18096	0.046384	-1.24346	-2.52345	P29536;Q9BV00	119;91	P29536	P29536	Leiomodin-1	LMOD1	RGRDASKKALGPRRDSDLGKEPKRGGLKKSF	RDS(1)DLGKEPK	9932	UID9884	1	S119	S119;S91	LMOD1 S119
24.3363	25.0643	24.5631	23.125	23.7628	23.3406	S	3		5038	___2	+	DK-MG EMP3 KO_DK-MG Control	1	9.75635e-27	152.19	139.17	152.19	-0.21955	350500000	185	1.90255	0.0128023	-1.24511	-4.36547	Q1KMD3;H3BQZ7	185;185	Q1KMD3	Q1KMD3	Heterogeneous nuclear ribonucleoprotein U-like protein 2	HNRNPUL2;HNRNPUL2-BSCL2	VPGDKAAEEQGDDQDSEKSKPAGSDGERRGV	AAEEQGDDQDS(1)EKS(1)KPAGSDGER	13647	UID41395	2	S185	S185;S185	HNRNPUL2;HNRNPUL2-BSCL2 S185
24.3363	25.0643	24.5631	23.125	23.7628	23.3406	S	3		5038	___2	+	DK-MG EMP3 KO_DK-MG Control	0.999913	9.75635e-27	152.19	139.17	152.19	-0.21955	350500000	188	1.90255	0.0128096	-1.24511	-4.36547	Q1KMD3;H3BQZ7	188;188	Q1KMD3	Q1KMD3	Heterogeneous nuclear ribonucleoprotein U-like protein 2	HNRNPUL2;HNRNPUL2-BSCL2	DKAAEEQGDDQDSEKSKPAGSDGERRGVKRQ	AAEEQGDDQDS(1)EKS(1)KPAGSDGER	13648	UID41396	2	S188	S188;S188	HNRNPUL2;HNRNPUL2-BSCL2 S188
25.1327	24.6716	24.3562	23.0237	23.749	23.6513	S	3		6161	___1	+	DK-MG EMP3 KO_DK-MG Control	0.999832	3.91969e-47	196.55	172.87	177.93	-0.26546	257830000	680	1.75255	0.0149418	-1.24552	-3.89093	Q92576;E7EVH3;D6R9X2;E9PE34;A0A1B0GX99	680;494;680;592;633	Q92576	Q92576	PHD finger protein 3	PHF3	KPEKNLQPRQRRSSKSFSLDEPPLFIPDNIA	S(1)FSLDEPPLFIPDNIATIRR	17278	UID17230	1	S680	S680;S494;S680;S592;S633	PHF3 S680
26.2586	25.8907	26.0076	24.7295	25.1164	24.5727	S	2		1980	___1	+	DK-MG EMP3 KO_DK-MG Control	1	8.4403e-08	133.86	125.14	124.25	-0.060723	1097500000	192	2.32156	0.00693594	-1.24606	-6.40231	F6PQP6;I3L2B2	192;192	F6PQP6	F6PQP6		EPN2	LSTSHSEQEYGKAGGSPASYHGSTSPRVSSE	AGGS(1)PAS(1)YHGSTSPR	5831	UID5784	1;2	S192	S192;S192	EPN2 S192
25.7323	25.1319	25.6296	24.1802	24.3504	24.2249	S	3		613	___1	+	DK-MG EMP3 KO_DK-MG Control	0.799286	7.67171e-06	76.967	64.304	76.967	0.27029	204430000	1080	1.79637	0.014007	-1.24611	-6.48169	Q92574;A0A2R8Y5S3;A0A2R8Y5N2;A0A2R8YFV7;A0A2R8Y6S1	1080;1079;1075;1074;645	Q92574	Q92574	Hamartin	TSC1	TTMGEASASIPTTVGSLPSSKSFLGMKAREL	WETTMGEASASIPT(0.015)T(0.045)VGS(0.799)LPS(0.061)S(0.08)K	2020	UID2020	1	S1080	S1080;S1079;S1075;S1074;S645	TSC1 S1080
28.7504	28.6061	28.9373	27.4716	27.7828	27.2996	S	2		4033	___1	+	DK-MG EMP3 KO_DK-MG Control	0.998669	8.16874e-40	236.5	214.47	150.9	0.060611	17733000000	27	2.51743	0.00645235	-1.24665	-7.29697	P49736;F8WDM3;C9JZ21;C9J013	27;27;18;18	P49736	P49736	DNA replication licensing factor MCM2	MCM2	SSPAQRRRGNDPLTSSPGRSSRRTDALTSSP	RGNDPLTS(0.001)S(0.999)PGR	10853	UID10805	1	S27	S27;S27;S18;S18	MCM2 S27
27.9346	27.5581	27.674	26.5312	26.7365	26.1588	S	2		1868	___1	+	DK-MG EMP3 KO_DK-MG Control	0.999502	2.2455e-144	325.29	295.36	254.89	1.0494	1365500000	269	2.25114	0.00864265	-1.24672	-6.15861	E9PMS6	269	E9PMS6	E9PMS6		LMO7	SPVYTEADGTFSRSKSMSDVSAEDVQNLRQL	S(1)MSDVSAEDVQNLR	5563	UID5516	1	S269	S269	LMO7 S269
27.9346	27.5581	27.674	26.5312	26.7365	26.1588	S	2		2057	___1	+	DK-MG EMP3 KO_DK-MG Control	0.999502	2.2455e-144	325.29	295.36	254.89	1.0494	1462600000	652	2.25114	0.00865107	-1.24672	-6.15861	F8WD26;J3KP06;Q8WWI1;E9PMT2;A0A0A0MTE2	652;689;704;419;419	F8WD26	F8WD26	LIM domain only protein 7	LMO7	VERLFQKIYGENGSKSMSDVSAEDVQNLRQL	S(1)MSDVSAEDVQNLR	6064	UID6017	1	S652	S652;S689;S704;S419;S419	LMO7 S652
26.6644	26.0522	26.8805	25.1394	25.5298	25.1873	S	3		2380	___1	+	DK-MG EMP3 KO_DK-MG Control	0.999188	4.2123e-18	124.09	113.28	73.831	-0.060961	823760000	381	1.66654	0.0173213	-1.24686	-4.50382	I3L2J8;Q9UPN4	381;381	I3L2J8	I3L2J8	Centrosomal protein of 131 kDa	CEP131	RETRVPGMRQPAQELSPTPGGTAHQALKANN	QPAQELS(0.999)PT(0.001)PGGTAHQALK	6945	UID6898	1	S381	S381;S381	CEP131 S381
26.901	26.5397	26.4178	25.5437	25.8472	24.7254	T	3		205	___1	+	DK-MG EMP3 KO_DK-MG Control	1	5.67126e-26	158.14	146.08	158.14	-0.36869	761220000	389	1.31422	0.0351265	-1.24747	-3.41698	A0A096LP25;Q2M2I8;E9PG46	389;389;389	A0A096LP25	A0A096LP25	AP2-associated protein kinase 1	AAK1	QTQPNPGILPIQPALTPRKRATVQPPPQAAG	AGQTQPNPGILPIQPALT(1)PRK	22582	UID22312	1	T389	T389;T389;T389	AAK1 T389
24.4317	24.2862	24.5943	22.9214	23.4193	23.2281	S	3		2882	___1	+	DK-MG EMP3 KO_DK-MG Control	0.999998	3.23853e-13	131.04	120.78	131.04	-0.24111	302820000	674	2.43328	0.00626415	-1.24779	-7.33317	O60488;A0A804HI36	674;622	O60488	O60488	Long-chain-fatty-acid--CoA ligase 4	ACSL4	AMKLERFEIPIKVRLSPEPWTPETGLVTDAF	VRLS(1)PEPWTPETGLVTDAFK	8096	UID8049	1	S674	S674;S622	ACSL4 S674
25.3588	24.5261	24.8157	23.3977	24.031	23.5284	S	2		5536	___2	+	DK-MG EMP3 KO_DK-MG Control	0.999996	2.08029e-40	155.86	145.23	138.21	0.18832	642950000	60	1.75173	0.0149811	-1.24781	-4.00976	Q7L2J0	60	Q7L2J0	Q7L2J0	7SK snRNA methylphosphate capping enzyme	MEPCE	GGTERGPGRCAPSAGSPAAAVGRESPGAAAT	CAPSAGS(1)PAAAVGR	15207	UID42955	1;2	S60	S60	MEPCE S60
25.3588	24.5261	24.8157	23.3977	24.031	23.5284	S	4		5536	___2	+	DK-MG EMP3 KO_DK-MG Control	0.999951	2.08029e-40	155.86	145.23	147.12	-0.059487	821180000	69	1.75173	0.0149882	-1.24781	-4.00976	Q7L2J0	69	Q7L2J0	Q7L2J0	7SK snRNA methylphosphate capping enzyme	MEPCE	CAPSAGSPAAAVGRESPGAAATSSSGPQAQQ	CAPSAGS(1)PAAAVGRES(1)PGAAATSSSGPQAQQHR	15208	UID42956	1;2	S69	S69	MEPCE S69
24.8045	24.2169	24.5765	23.1995	23.469	23.185	S	3		7170	___1	+	DK-MG EMP3 KO_DK-MG Control	0.999999	8.0017e-96	220.36	215.04	220.36	-0.29889	274960000	94	2.14851	0.00946302	-1.24817	-6.42103	Q9NQS1	94	Q9NQS1	Q9NQS1	Cell death regulator Aven	AVEN	PGGWGAGASAPVEDDSDAETYGEENDEQGNY	REPGGWGAGASAPVEDDS(1)DAETYGEENDEQGNYSK	20001	UID19953	1	S94	S94	AVEN S94
25.4295	25.2946	26.0077	24.0464	24.6437	24.2967	S	2		1474;838	___1	+	DK-MG EMP3 KO_DK-MG Control	1	4.96782e-09	167.11	117.65	45.077	-1.3631	811600000	245	1.90657	0.0127044	-1.24833	-4.47425	A0A669KB05;A0A669KB62;C9JZR2;H0YC95;O60716	245;245;269;269;269	A0A669KB05;C9JZR2	A0A669KB05	Catenin delta-1	CTNND1	QDVYGPQPQVRVGGSSVDLHRFHPEPYGLED	VGGS(1)S(1)VDLHR	2794	UID2794	1;2	S245	S245;S245;S269;S269;S269	CTNND1 S245
26.8274	26.2735	26.7784	25.0393	25.7961	25.2989	Y	3		1315	___1	+	DK-MG EMP3 KO_DK-MG Control	1	1.09553e-77	226.29	213.02	226.29	-0.091196	1101200000	556	1.88429	0.0129582	-1.24835	-4.39654	B7Z3B9;Q13480	556;659	B7Z3B9	B7Z3B9	GRB2-associated-binding protein 1	GAB1	KSSGSGSSVADERVDYVVVDQQKTLALKSTR	SSGSGSSVADERVDY(1)VVVDQQK	27906	UID27570	1	Y556	Y556;Y659	GAB1 Y556
26.1276	25.693	26.2649	24.6874	25.0806	24.5689	S	3		2441	___1	+	DK-MG EMP3 KO_DK-MG Control	1	1.5302e-12	149.53	127.69	149.53	0.21292	727600000	57	2.22898	0.00881279	-1.24953	-5.39536	J3QQY7;J3KTM5	57;61	J3QQY7	J3QQY7		TANC2	SEGMQHIRIMEGMSRSLPSSPLLTHQSISVR	S(1)LPS(0.001)S(0.999)PLLTHQSISVR	7097	UID7050	1;2	S57	S57;S61	TANC2 S57
27.48	27.2014	27.232	25.8911	26.3147	25.9576	S	2		1734;4694	___1	+	DK-MG EMP3 KO_DK-MG Control	0.999369	5.25796e-23	188.4	149.77	162.94	0.25483	1917700000	1228	2.62112	0.00586847	-1.25003	-7.89278	E7ETY2;A0A3B3IS06;Q13428	1228;1114;1228	E7ETY2;Q13428	Q13428	Treacle protein	TCOF1	PANSQASKATPKLDSSPSVSSTLAAKDDPDG	LDS(0.001)S(0.999)PSVSSTLAAK	5027	UID4980	1	S1228	S1228;S1114;S1228	TCOF1 S1228
26.8334	25.9677	27.0281	25.2673	25.5199	25.2881	S	4		3424	___1	+	DK-MG EMP3 KO_DK-MG Control	1	0.000166606	83.758	66.036	75.682	-0.099967	1507300000	2073	1.26547	0.0386886	-1.25134	-3.72648	P12270	2073	P12270	P12270	Nucleoprotein TPR	TPR	QPSSASERQAPRAPQSPRRPPHPLPPRLTIH	APQS(1)PRRPPHPLPPR	9333	UID9286	1	S2073	S2073	TPR S2073
27.3343	26.9827	27.2326	25.8317	26.0777	25.8863	S	4		3433	___1	+	DK-MG EMP3 KO_DK-MG Control	0.999977	6.16084e-49	177.42	170.99	172.51	0.016589	4702700000	23	2.99931	0.00736	-1.25135	-9.74873	P13051	23	P13051	P13051	Uracil-DNA glycosylase	UNG	YSFFSPSPARKRHAPSPEPAVQGTGVAGVPE	RHAPS(1)PEPAVQGTGVAGVPEESGDAAAIPAK	9364	UID9317	1	S23	S23	UNG S23
27.6946	27.4225	27.8697	26.0487	26.7308	26.449	S	4		1210	___2	+	DK-MG EMP3 KO_DK-MG Control	1	2.61059e-71	220.14	213.1	159.13	0.21334	4531700000	778	2.03981	0.0112418	-1.25277	-5.28948	A9Z1X7;Q8IYB3;E9PCT1	778;769;768	A9Z1X7	A9Z1X7	Serine/arginine repetitive matrix protein 1	SRRM1	SGSPEPAAKKPPAPPSPVQSQSPSTNWSPAV	KPPAPPS(1)PVQS(0.001)QS(0.221)PS(0.651)T(0.127)NWSPAVPVKK	4107	UID31903	1;2;3	S778	S778;S769;S768	SRRM1 S778
27.6946	27.4225	27.8697	26.0487	26.7308	26.449	S	3		1210	___2	+	DK-MG EMP3 KO_DK-MG Control	0.999221	2.61059e-71	220.14	213.1	191.8	-0.14595	3207500000	784	2.03981	0.0112495	-1.25277	-5.28948	A9Z1X7;Q8IYB3;E9PCT1	784;775;774	A9Z1X7	A9Z1X7	Serine/arginine repetitive matrix protein 1	SRRM1	AAKKPPAPPSPVQSQSPSTNWSPAVPVKKAK	KPPAPPS(0.999)PVQS(0.002)QS(0.999)PSTNWSPAVPVK	4109	UID31905	2;3	S784	S784;S775;S774	SRRM1 S784
26.0896	25.9196	25.9763	24.7345	24.8711	24.6209	S	2		3008	___1	+	DK-MG EMP3 KO_DK-MG Control	1	3.06914e-17	199.33	94.909	155.11	-0.31182	564960000	138	3.53679	0.00507527	-1.253	-14.2524	O75683	138	O75683	O75683	Surfeit locus protein 6	SURF6	EKIQEARGQGSAKELSPAALEKRRRRKQERD	ELS(1)PAALEK	8464	UID8417	1	S138	S138	SURF6 S138
25.4563	25.437	25.7047	24.1013	24.4827	24.2545	S	3		2927	___1	+	DK-MG EMP3 KO_DK-MG Control	1	3.52396e-30	207.43	172.39	199.09	0.19007	2146900000	601	2.9446	0.00636478	-1.25314	-8.9271	O60885	601	O60885	O60885	Bromodomain-containing protein 4	BRD4	KEPAPMKSKPPPTYESEEEDKCKPMSYEEKR	SKPPPTYES(1)EEEDK	8197	UID8150	1	S601	S601	BRD4 S601
24.8661	24.5871	25.4235	23.5527	24.2016	23.3625	T	3		3440	___1	+	DK-MG EMP3 KO_DK-MG Control	1	9.28401e-09	141.73	99.332	139.86	-0.080992	3821300000	435	1.62078	0.0193196	-1.25325	-3.54513	P13639	435	P13639	P13639	Elongation factor 2	EEF2	LVSTGLKVRIMGPNYTPGKKEDLYLKPIQRT	IMGPNYT(1)PGKK	24671	UID24388	1	T435	T435	EEF2 T435
24.5093	24.0616	24.3741	22.7471	23.5407	22.8932	S	3		598	___1	+	DK-MG EMP3 KO_DK-MG Control	0.890705	3.10988e-22	176.94	141.2	105.58	0.27833	193840000	219	1.7204	0.0160183	-1.25466	-4.52	A0A2R8Y4L3;A0A7P0TAG3;A0A2R8YE98;A0A7P0TBN6;A0A7P0T881;A0A7P0T8E7;A0A2R8Y7C3;Q8N4S0;F5H777	219;219;219;196;219;219;219;219;219	A0A2R8Y4L3	A0A2R8Y4L3	Coiled-coil domain-containing protein 82	CCDC82	KVGVKRPRRVVEDEGSSVEMEQKTPEKTLAA	RVVEDEGS(0.891)S(0.109)VEMEQKT(1)PEK	1864	UID1864	1;2	S219	S219;S219;S219;S196;S219;S219;S219;S219;S219	CCDC82 S219
24.939	24.6474	24.8989	23.8155	23.8187	23.0862	S	2		3431	___1	+	DK-MG EMP3 KO_DK-MG Control	1	3.63276e-06	160.69	120.77	155.66	0.25376	268340000	520	1.61246	0.0198335	-1.25498	-4.82374	P12956;B1AHC9	520;470	P12956	P12956	X-ray repair cross-complementing protein 6	XRCC6	DLTLPKVEAMNKRLGSLVDEFKELVYPPDYN	RLGS(1)LVDEFK	9360	UID9313	1	S520	S520;S470	XRCC6 S520
26.6943	26.3538	26.5805	25.1814	25.7048	24.9765	S	3		2181	___1	+	DK-MG EMP3 KO_DK-MG Control	1	7.14656e-16	157.27	140.77	138.75	-0.063631	1280200000	867	1.80393	0.0138734	-1.2553	-5.2563	H0YAH0;A0A087X2C4	867;514	H0YAH0	H0YAH0		PCDH7	SQPKLSTFMPVDERGSQEKLANGEAAIMGDR	LSTFMPVDERGS(1)QEK	6438	UID6391	1	S867	S867;S514	PCDH7 S867
27.1437	26.8002	27.2925	25.6512	26.118	25.7005	S	2		3601	___1	+	DK-MG EMP3 KO_DK-MG Control	1	8.49605e-95	281.6	258.86	271.8	-0.063022	1614600000	192	2.42189	0.00658591	-1.2556	-6.04287	P21291;E9PP21	192;159	P21291	P21291	Cysteine and glycine-rich protein 1	CSRP1	PKGFGFGQGAGALVHSE______________	GFGFGQGAGALVHS(1)E	9688	UID9640	1	S192	S192;S159	CSRP1 S192
26.8573	26.8851	27.8328	26.023	26.2927	25.4922	S	2		5473;735	___1	+	DK-MG EMP3 KO_DK-MG Control	1	2.44556e-09	143.83	112.76	126.63	1.1959	1747300000	619	1.41335	0.0283555	-1.25576	-3.15819	A0A494BZV2;H0Y2S9;Q6WCQ1;J3KSW8	737;106;619;425	A0A494BZV2;Q6WCQ1	Q6WCQ1	Myosin phosphatase Rho-interacting protein	MPRIP	GPGTEDAALRMEVDRSPGLPMSDLKTHNVHV	MEVDRS(1)PGLPMSDLK	2449	UID2449	1	S619	S737;S106;S619;S425	MPRIP S619
25.7863	25.0748	25.5584	24.1299	24.5147	24.0065	S	3		1116	___1	+	DK-MG EMP3 KO_DK-MG Control	0.970608	1.08302e-05	76.198	55.752	75.71	0.1202	344950000	291	1.97887	0.0118793	-1.25609	-4.83758	A1X283;G3V144;A0A1B0GUF2	291;291;305	A1X283	A1X283	SH3 and PX domain-containing protein 2B	SH3PXD2B	KKNSGEPLPPKPGPGSPSHPGALDLDGVSRQ	PGPGS(0.971)PS(0.029)HPGALDLDGVSR	3873	UID3873	1	S291	S291;S291;S305	SH3PXD2B S291
25.497	24.9599	25.4936	24.59	23.8709	23.7199	S	3		6440	___1	+	DK-MG EMP3 KO_DK-MG Control	1	7.43715e-18	180.7	155.8	79.804	-0.31211	326240000	87	1.64139	0.018476	-1.25657	-3.89813	Q96JM3;A0A2R8Y735;A0A2R8Y4S6;S4R3K0	87;87;87;87	Q96JM3	Q96JM3	Chromosome alignment-maintaining phosphoprotein 1	CHAMP1	KMYSNVYYHITSKHASPDKWNDKPKNQLNKE	HAS(1)PDKWNDKPK	17905	UID17857	1	S87	S87;S87;S87;S87	CHAMP1 S87
28.4183	28.4127	27.875	26.8435	27.1504	26.9409	S	3		86	___2	+	DK-MG EMP3 KO_DK-MG Control	1	2.34674e-24	168.56	159.54	165.38	-0.49037	4264700000	626	2.05784	0.0105887	-1.25707	-6.23394	A0A499FJY3;A0A087WWP4;Q96T37;A0A494C001	626;626;670;626	A0A499FJY3	A0A499FJY3	Putative RNA-binding protein 15	RBM15	RSPESDRPRKRHCAPSPDRSPELSSSRDRYN	RHCAPS(1)PDRS(1)PELSSSR	199	UID27996	1;2	S626	S626;S626;S670;S626	RBM15 S626
28.4183	28.4127	27.875	26.8435	27.1504	26.9409	S	3		86	___2	+	DK-MG EMP3 KO_DK-MG Control	0.999991	2.34674e-24	168.56	159.54	168.56	-0.45902	4044200000	630	2.05784	0.0105962	-1.25707	-6.23394	A0A499FJY3;A0A087WWP4;Q96T37;A0A494C001	630;630;674;630	A0A499FJY3	A0A499FJY3	Putative RNA-binding protein 15	RBM15	SDRPRKRHCAPSPDRSPELSSSRDRYNSDND	RHCAPS(1)PDRS(1)PELSSSR	200	UID27997	2	S630	S630;S630;S674;S630	RBM15 S630
24.0451	23.7407	24.2509	22.3045	23.0421	22.9169	S	3		3651	___1	+	DK-MG EMP3 KO_DK-MG Control	1	8.12042e-33	169.91	156.87	169.91	0.32913	108210000	8	1.85309	0.0134319	-1.25773	-4.6271	P24534;C9JZW3;F2Z2G2;F8WF65	8;8;8;8	P24534	P24534	Elongation factor 1-beta	EEF1B2	________MGFGDLKSPAGLQVLNDYLADKS	GFGDLKS(1)PAGLQVLNDYLADK	9827	UID9779	1	S8	S8;S8;S8;S8	EEF1B2 S8
26.671	26.3299	26.1329	24.6182	25.6808	25.0574	S	3		6482	___2	+	DK-MG EMP3 KO_DK-MG Control	0.97446	4.61339e-44	223.65	199.37	72.184	-0.54369	1610100000	522	1.44022	0.0269745	-1.25912	-3.63871	Q96NE9	522	Q96NE9	Q96NE9	FERM domain-containing protein 6	FRMD6	STSSSSETVVKLRGQSTDSLPQTICRKPKTS	LRGQS(0.974)T(0.866)DS(0.159)LPQTICR	18033	UID45781	1;2	S522	S522	FRMD6 S522
28.3162	28.2192	27.3466	26.272	27.0543	26.7766	S	3		424	___1	+	DK-MG EMP3 KO_DK-MG Control	0.999961	7.48931e-52	197.32	176.72	197.32	-0.24643	2312300000	504	1.46458	0.0257179	-1.25971	-3.28022	A0A0G2JNZ2;A0A0G2JPP5;A0A669KB89;Q14160;A0A0G2JMS7	504;504;504;504;423	A0A0G2JNZ2	A0A0G2JNZ2	Protein scribble homolog	SCRIB	EGRRSEACPCQPDSGSPLPAEEEKRLSAESG	RSEACPCQPDSGS(1)PLPAEEEK	1283	UID1283	1	S504	S504;S504;S504;S504;S423	SCRIB S504
28.5134	28.0355	27.5221	26.3832	26.9429	26.9637	S	3		4851	___1	+	DK-MG EMP3 KO_DK-MG Control	0.999862	1.87497e-94	244.04	236.05	199.2	-0.079259	3808500000	169	1.56383	0.0216174	-1.26039	-3.66801	Q14980;A0A087WY61;F5H4J1;F5H6Y5;F5H763;F5H0Z7	169;169;169;169;169;169	Q14980	Q14980	Nuclear mitotic apparatus protein 1	NUMA1	APVPSTCSSTFPEELSPPSHQAKREIRFLEL	APVPSTCSSTFPEELS(1)PPSHQAK	13106	UID13058	1	S169	S169;S169;S169;S169;S169;S169	NUMA1 S169
26.7912	26.7857	26.9506	25.6342	25.558	25.552	S	3		304	___1	+	DK-MG EMP3 KO_DK-MG Control	1	4.4972e-18	175.8	147.17	175.8	-0.22848	788470000	130	3.53589	0.00502128	-1.26109	-20.9437	A0A0A0MTL6;Q6ZS17;H3BSV5;H3BMG9;H3BQI5;H3BU12	130;114;110;73;110;105	A0A0A0MTL6	A0A0A0MTL6	Protein FAM65A	FAM65A	EQEKLQGQIRESKRNSRLGFLYDLDKQVKSI	RNS(1)RLGFLYDLDK	860	UID860	1	S130	S130;S114;S110;S73;S110;S105	FAM65A S130
26.8916	26.8092	26.7725	25.0508	26.1013	25.5376	S	2		5662	___1	+	DK-MG EMP3 KO_DK-MG Control	0.999021	2.3672e-139	314.44	299.81	314.44	-0.11195	2540600000	999	1.28743	0.0365412	-1.26116	-4.12745	Q86W92;H0YFE4	999;230	Q86W92	Q86W92	Liprin-beta-1	PPFIBP1	HMLKEDDMFKDFAARSPSASITDEDSNV___	DFAARS(0.999)PS(0.004)AS(0.997)IT(0.001)DEDSNV	15650	UID15602	1;2	S999	S999;S230	PPFIBP1 S999
22.9608	23.5422	22.7351	22.273	22.061	21.1205	T	3		207;5314	___1	+	DK-MG EMP3 KO_DK-MG Control	1	3.21191e-52	169.98	164.77	67.413	-1.9058	825170000	331	1.30668	0.0354604	-1.26122	-2.94654	A0A0A0MR88;A0A096LPC5;Q9Y4E1;J3KP36;Q641Q2;F8W7U3;E7ESD2	331;331;331;275;331;243;331	A0A0A0MR88;Q641Q2	Q641Q2	WASH complex subunit FAM21C;WASH complex subunit FAM21A	FAM21C;FAM21A	EAKPRKTLKEKKERRTPSDDEEDNLFAPPKL	ERRT(1)PS(1)DDEEDNLFAPPK	22589	UID22319	1;2	T331	T331;T331;T331;T275;T331;T243;T331	FAM21C;FAM21A T331
26.0202	26.0522	26.1088	24.5885	25.3397	24.4676	S	3		5345	___1	+	DK-MG EMP3 KO_DK-MG Control	0.99386	4.50746e-42	192.75	164.84	192.75	0.2647	911350000	675	1.37061	0.0307961	-1.26182	-4.60462	Q6AI39	675	Q6AI39	Q6AI39	GLTSCR1-like protein	GLTSCR1L	SLGTAQPQQEKVVGSSPGHPAVQVESHSGGQ	VVGS(0.006)S(0.994)PGHPAVQVESHSGGQK	14716	UID14668	1	S675	S675	GLTSCR1L S675
28.2539	29.4236	28.9869	27.9998	27.7391	27.1392	S	3		839;966;978	___1	+	DK-MG EMP3 KO_DK-MG Control	0.995971	1.5919e-102	255.39	237.28	251.5	0.089908	7325300000	1298	1.34072	0.0330902	-1.26209	-2.96361	Q92538;A0A669KB10;A0A669KBG8;A0A7I2V2L5;A0A7I2V529;A0A7I2V514;A0A7I2V3Y5;A0A7I2V2L4;A0A7I2YQM2;A0A7I2V452;A0A7I2YQ65;A0A7I2V4K2;A0A7P0RGV0	1298;1323;1331;1200;1298;1298;1298;1298;1298;1286;1200;1298;1299	Q92538;A0A7I2YQM2;A0A7P0RGV0	A0A7I2YQM2	Golgi-specific brefeldin A-resistance guanine nucleotide exchange factor 1	GBF1	LQATARADAPDAGAQSDSELPSYHQNDVSLD	ADAPDAGAQS(0.996)DS(0.004)ELPSYHQNDVSLDR	2798	UID2798	1	S1298	S1298;S1323;S1331;S1200;S1298;S1298;S1298;S1298;S1298;S1286;S1200;S1298;S1299	GBF1 S1298
28.0057	27.5128	27.777	26.292	26.8744	26.3408	S	3		2042;4854	___1	+	DK-MG EMP3 KO_DK-MG Control	0.980832	1.26086e-84	228.41	203.8	118.57	0.067955	1836100000	466	2.15698	0.00932788	-1.26274	-5.38035	F8W9S7;H0Y4E7;B0QZ65;Q14C86;C9IZ08;H0Y7I9;B4DGD8;A0A0A0MQV8	466;297;466;466;466;329;466;325	F8W9S7;Q14C86	F8W9S7	GTPase-activating protein and VPS9 domain-containing protein 1	GAPVD1	KSSSLEMTPYNTPQLSPATTPANKKNRLPIA	SSSLEMTPYNT(0.001)PQLS(0.981)PAT(0.014)T(0.004)PANKK	6013	UID5966	1	S466	S466;S297;S466;S466;S466;S329;S466;S325	GAPVD1 S466
29.9897	29.4968	29.9237	28.2896	28.9036	28.4286	S	2		7714	___2	+	DK-MG EMP3 KO_DK-MG Control	0.999995	1.03858e-05	112.68	100.25	109.44	-0.34438	14562000000	2407	2.15419	0.00935604	-1.26275	-5.22474	Q9UQ35;I3L3Q8	2407;10	Q9UQ35	Q9UQ35	Serine/arginine repetitive matrix protein 2	SRRM2	RVSGRTSPPLLDRARSRTPPSAPSQSRMTSE	S(1)RT(1)PPSAPSQSR	21517	UID49265	1;2	S2407	S2407;S10	SRRM2 S2407
29.9897	29.4968	29.9237	28.2896	28.9036	28.4286	T	3		7714	___2	+	DK-MG EMP3 KO_DK-MG Control	0.999953	5.98756e-07	121.95	108.84	85.203	-0.16798	33051000000	2409	2.15419	0.00936364	-1.26275	-5.22474	Q9UQ35;I3L3Q8	2409;12	Q9UQ35	Q9UQ35	Serine/arginine repetitive matrix protein 2	SRRM2	SGRTSPPLLDRARSRTPPSAPSQSRMTSERA	ARS(1)RT(1)PPSAPSQSR	27613	UID55126	1;2	T2409	T2409;T12	SRRM2 T2409
25.3824	25.1947	25.1423	23.8157	24.4415	23.673	S	2		1802	___1	+	DK-MG EMP3 KO_DK-MG Control	0.995098	2.87856e-13	147.74	70.686	147.74	1.257	235990000	668	1.60347	0.0198952	-1.26306	-5.11357	E9PG19;O94868;E7ENZ2	668;644;508	E9PG19	E9PG19	F-BAR and double SH3 domains protein 2	FCHSD2	ASENGDTPWMREIQISPSPKPHASLPPLPLY	EIQIS(0.995)PS(0.005)PK	5280	UID5233	1	S668	S668;S644;S508	FCHSD2 S668
25.7595	25.7606	24.7822	23.7293	24.8054	23.9784	S	3		2500	___1	+	DK-MG EMP3 KO_DK-MG Control	1	7.87536e-21	141.36	132.86	141.36	0.45725	738370000	17	1.28619	0.0368141	-1.26307	-2.74316	K7EN65	17	K7EN65	K7EN65		MBD1	QSPEPTEPHPRALAPSPPAEFIYYCVDEDEL	ALAPS(1)PPAEFIYYCVDEDELK	7192	UID7145	1	S17	S17	MBD1 S17
25.3387	24.878	25.5507	23.488	24.3399	24.1487	S	3		6564	___1	+	DK-MG EMP3 KO_DK-MG Control	0.998973	1.15584e-11	144.27	130.64	107.41	0.54195	290470000	79	1.69685	0.0167804	-1.26359	-3.88056	Q99081;B4DGI9;H0YNQ5	79;75;79	Q99081	Q99081	Transcription factor 12	TCF12	GQPSPSYDSSRGFTDSPHYSDHLNDSRLGAH	GFT(0.001)DS(0.999)PHYS(0.001)DHLNDSR	18420	UID18372	1	S79	S79;S75;S79	TCF12 S79
23.5098	23.3198	23.8984	21.5592	22.8602	22.5178	S	3		6003	___1	+	DK-MG EMP3 KO_DK-MG Control	0.999569	1.49769e-06	117.78	94.101	104.88	-0.28869	157830000	47	1.18023	0.0464359	-1.26361	-2.97347	Q8TAP9	47	Q8TAP9	Q8TAP9	M-phase-specific PLK1-interacting protein	MPLKIP	GGGGPRPPSPRDGYGSPHHTPPYGPRSRPYG	DGYGS(1)PHHTPPYGPR	16706	UID16658	1	S47	S47	MPLKIP S47
24.9335	24.4738	24.8036	23.3415	23.6952	23.3823	T	2		4177	___1	+	DK-MG EMP3 KO_DK-MG Control	0.993524	2.73976e-32	181.34	166.98	160.55	-0.74063	163490000	924	2.63092	0.00583972	-1.26396	-7.15598	Q96L35;P54760	924;976	Q96L35	Q96L35	Receptor protein-tyrosine kinase;Ephrin type-B receptor 4	EPHB4	ILASVQHMKSQAKPGTPGGTGGPAPQY____	SQAKPGT(0.994)PGGT(0.006)GGPAPQY	25227	UID24944	1	T924	T924;T976	EPHB4 T924
26.6822	26.1608	26.119	25.016	25.3859	24.7669	S	3		3714	___1	+	DK-MG EMP3 KO_DK-MG Control	0.999999	9.61222e-34	188.24	182.46	167.06	0.31848	2559500000	749	2.11122	0.00989939	-1.2644	-4.95391	P28749	749	P28749	P28749	Retinoblastoma-like protein 1	RBL1	LIPLSMNTNQESKVKSPVSLTAHSLIGASPK	VKS(1)PVSLTAHSLIGAS(1)PK	9911	UID9863	1;2	S749	S749	RBL1 S749
24.4631	23.8579	25.0163	22.8385	23.5505	23.1548	S	2		1187	___2	+	DK-MG EMP3 KO_DK-MG Control	0.916683	5.57573e-12	121.82	99.62	120.4	0.037708	101390000	373	1.37627	0.0303718	-1.26449	-3.21873	A8CG34	373	A8CG34	A8CG34	Nuclear envelope pore membrane protein POM 121C	POM121C	SDDHLNKRSRSSSMSSLTGAYTSGIPSSSRN	S(0.283)S(0.358)S(0.358)MS(0.063)S(0.917)LT(0.021)GAYTSGIPSSSR	4030	UID31826	2	S373	S373	POM121C S373
27.8558	27.4239	27.7964	26.3236	26.6041	26.3533	S	3		4519;5244	___1	+	DK-MG EMP3 KO_DK-MG Control	0.987884	2.57513e-31	210.91	180.86	108.71	-0.21227	3727100000	207	2.58963	0.00599355	-1.265	-7.81783	Q05519;Q5T757;Q5T760	207;147;207	Q05519;Q5T760	Q05519	Serine/arginine-rich splicing factor 11	SRSF11	STVDPKLNHVAAGLVSPSLKSDTSSKEIEEA	LNHVAAGLVS(0.988)PS(0.012)LK	11826	UID11778	1	S207	S207;S147;S207	SRSF11 S207
26.307	26.039	26.2706	24.7746	25.1077	24.9388	S	2		2955	___1	+	DK-MG EMP3 KO_DK-MG Control	0.999999	0.0090415	109.29	67.659	98.044	-0.03089	573890000	1709	3.19692	0.00731111	-1.2652	-9.91454	O75179;H0YM23	1709;1593	O75179	O75179	Ankyrin repeat domain-containing protein 17	ANKRD17	GPSPLSSPNGKLTVASPKRGQKREEGWKEVV	LTVAS(1)PK	8284	UID8237	1	S1709	S1709;S1593	ANKRD17 S1709
25.4172	24.6235	25.3918	23.5812	24.1319	23.9216	S	3		1102	___1	+	DK-MG EMP3 KO_DK-MG Control	0.978711	9.63128e-06	104.81	86.355	104.81	-0.081077	367180000	352	1.67988	0.0169129	-1.26593	-4.13887	A0A804HL87;Q13905	352;335	A0A804HL87	A0A804HL87	Rap guanine nucleotide exchange factor 1	RAPGEF1	NRQDFDVDCYAQRRLSGGSHSYGGESPRLSP	RLS(0.979)GGS(0.021)HSYGGESPR	3835	UID3835	1	S352	S352;S335	RAPGEF1 S352
27.1017	26.4508	26.9965	25.3139	25.8393	25.5951	S	2		3184	___1	+	DK-MG EMP3 KO_DK-MG Control	0.994262	1.10556e-13	189.56	147.56	189.56	0.2029	1275800000	85	2.04759	0.0106861	-1.26691	-5.01792	O95983;K7EIE8;A0A087WT34;A0A087X1H1;A0A0A0MTS6;A0A087WZ12	85;29;29;29;29;29	O95983	O95983	Methyl-CpG-binding domain protein 3	MBD3	LMSKMNKSRQRVRYDSSNQVKGKPDLNTALP	VRYDS(0.994)S(0.006)NQVK	8935	UID8888	1	S85	S85;S29;S29;S29;S29;S29	MBD3 S85
33.3658	32.9923	33.1377	31.8738	32.0934	31.7279	S	2		923	___1	+	DK-MG EMP3 KO_DK-MG Control	0.999978	1.50621e-21	213.35	130.52	193.3	-0.66069	157440000000	67	2.94522	0.00640506	-1.26693	-8.3359	A0A7I2V428;C9JLB1;A0A7I2V3F3;H7BY16;P19338;A0A7I2V5M5;A0A7I2V2U7;A0A7I2V699;A0A7I2V349;A0A7I2V506;A0A7I2V2S8	67;51;67;67;67;67;67;67;67;67;67	A0A7I2V428	A0A7I2V428	Nucleolin	NCL	KGKKAAATSAKKVVVSPTKKVAVATPAKKAA	KVVVS(1)PTK	3133	UID3133	1	S67	S67;S51;S67;S67;S67;S67;S67;S67;S67;S67;S67	NCL S67
25.4414	24.7908	25.439	23.9281	24.243	23.6985	S	3		5264	___1	+	DK-MG EMP3 KO_DK-MG Control	0.999874	8.43586e-26	144.12	130.43	140.42	0.0025964	225910000	896	1.94686	0.012222	-1.26719	-4.73013	Q5TGY3	896	Q5TGY3	Q5TGY3	AT-hook DNA-binding motif-containing protein 1	AHDC1	AQRGLATFPSRGAKASPVAVGSSGAGADPSF	AS(1)PVAVGSSGAGADPSFQPVLSAR	14219	UID14171	1	S896	S896	AHDC1 S896
26.7193	26.6675	27.155	25.0294	26.0897	25.6196	T	2		7378	___1	+	DK-MG EMP3 KO_DK-MG Control	1	0	426.1	407.12	365.61	0.19141	660460000	345	1.451	0.0262676	-1.26772	-3.69074	Q9NZ56	345	Q9NZ56	Q9NZ56	Formin-2	FMN2	PGEEAAGAPVRGAGDTDEEGEEDAFEDAPRG	GAGDT(1)DEEGEEDAFEDAPR	27381	UID27098	1	T345	T345	FMN2 T345
24.4207	23.9115	23.9283	22.6729	23.2018	22.5784	S	2		5192	___2	+	DK-MG EMP3 KO_DK-MG Control	0.999706	1.00956e-52	223.76	181.52	223.76	0.5946	809090000	1709	2.08814	0.0103294	-1.26912	-4.95842	Q5SRE5	1709	Q5SRE5	Q5SRE5	Nucleoporin NUP188 homolog	NUP188	LLSSLSRYFRRGAPSSPATGVLPSPQGKSTS	GAPSS(1)PATGVLPSPQGK	14037	UID41785	1;2	S1709	S1709	NUP188 S1709
24.4207	23.9115	23.9283	22.6729	23.2018	22.5784	S	3		5192	___2	+	DK-MG EMP3 KO_DK-MG Control	1	2.49579e-07	116.51	90.795	102.69	-0.6309	489040000	1717	2.08814	0.010337	-1.26912	-4.95842	Q5SRE5	1717	Q5SRE5	Q5SRE5	Nucleoporin NUP188 homolog	NUP188	FRRGAPSSPATGVLPSPQGKSTSLSKASPES	RGAPSSPATGVLPS(1)PQGK	14038	UID41786	1;2	S1717	S1717	NUP188 S1717
25.7336	25.5434	25.9412	24.1202	24.9913	24.2982	S	4		7825	___2	+	DK-MG EMP3 KO_DK-MG Control	0.842513	1.66808e-09	87.676	78.465	58.612	0.093623	296930000	260	1.57235	0.0215981	-1.2695	-4.38573	Q9Y3Q8	260	Q9Y3Q8	Q9Y3Q8	TSC22 domain family protein 4	TSC22D4	ELGAPEEMGQVPPLDSRPSSPALYFTHDASL	MELGAPEEMGQVPPLDS(0.843)RPS(0.552)S(0.526)PALY(0.042)FT(0.017)HDAS(0.02)LVHK	21918	UID49666	2	S260	S260	TSC22D4 S260
24.5333	24.2635	24.7984	23.1048	23.6021	23.0764	S	2		7418	___1	+	DK-MG EMP3 KO_DK-MG Control	1	0.0222342	99.815	21.551	98.044	0.21008	265020000	170	2.26662	0.00874502	-1.27063	-5.52038	Q9P0U3	170	Q9P0U3	Q9P0U3	Sentrin-specific protease 1	SENP1	VPSPSWSGSCRRSLLSPKKTQRRHVSTAEET	SLLS(1)PKK	20561	UID20513	1	S170	S170	SENP1 S170
24.4077	24.1632	23.8063	22.1173	23.4691	22.9786	S	3		5264	___1	+	DK-MG EMP3 KO_DK-MG Control	0.998637	6.89152e-33	157.68	149.69	128.92	-0.77847	126850000	1549	1.17271	0.047451	-1.27069	-2.94163	Q5TGY3	1549	Q5TGY3	Q5TGY3	AT-hook DNA-binding motif-containing protein 1	AHDC1	AAAGYGCPLLSDLTLSPVPRDSLLPLQDTAY	GPAAAAAGYGCPLLSDLT(0.001)LS(0.999)PVPR	14222	UID14174	1	S1549	S1549	AHDC1 S1549
25.7669	25.2235	24.8061	23.3821	24.3757	24.2248	S	3		372	___1	+	DK-MG EMP3 KO_DK-MG Control	0.995486	8.91456e-08	102.95	87.44	72.302	-0.39103	352930000	221	1.41658	0.0283661	-1.27131	-3.05705	A0A0C4DGP8;K7EJF0;Q96ST8	221;221;221	A0A0C4DGP8	A0A0C4DGP8	Centrosomal protein of 89 kDa	CEP89	NLKDEKPPLCEKPPPSPDITGRARQRYTEIT	DEKPPLCEKPPPS(0.995)PDIT(0.005)GR	1052	UID1052	1	S221	S221;S221;S221	CEP89 S221
24.6159	24.2265	24.844	23.1291	23.2359	23.5064	S	3		3659	___1	+	DK-MG EMP3 KO_DK-MG Control	0.999937	1.07257e-20	139.4	122.87	139.4	-0.48639	150280000	2093	2.16935	0.00949495	-1.27166	-5.98769	P25054	2093	P25054	P25054	Adenomatous polyposis coli protein	APC	LDLKDIQRPDSEHGLSPDSENFDWKAIQEGA	DIQRPDSEHGLS(1)PDSENFDWK	9841	UID9793	1	S2093	S2093	APC S2093
28.4068	28.3572	28.3549	26.7196	27.223	27.3604	S	4		3974	___1	+	DK-MG EMP3 KO_DK-MG Control	0.984406	2.09829e-42	181.02	174.95	181.02	-0.55342	3971300000	57	1.65805	0.0175912	-1.27194	-6.50549	P47974	57	P47974	P47974	Zinc finger protein 36, C3H1 type-like 2	ZFP36L2	AAPSSGFAPGFLRRHSASNLHALAHPAPSPG	RHS(0.984)AS(0.016)NLHALAHPAPSPGSCSPK	10681	UID10633	1;2	S57	S57	ZFP36L2 S57
26.346	25.452	26.249	24.6925	24.9913	24.5462	S	3		5986	___1	+	DK-MG EMP3 KO_DK-MG Control	0.984775	1.28869e-05	112.16	44.774	97.502	-0.32348	546340000	1031	1.5232	0.0234177	-1.27231	-4.07727	Q8NHM5;A0A0C4DGG3	1031;399	Q8NHM5	Q8NHM5	Lysine-specific demethylase 2B	KDM2B	LRSPPRVISRPPPSVSPPKCIQMERHVIRPP	VISRPPPS(0.015)VS(0.985)PPK	16652	UID16604	1	S1031	S1031;S399	KDM2B S1031
26.6071	25.7103	26.1533	24.8799	25.2566	24.5171	S	2		4698	___1	+	DK-MG EMP3 KO_DK-MG Control	0.999204	0.00484759	90.913	49.919	89.731	0.1334	616080000	178	1.68747	0.0167986	-1.27233	-3.79152	Q13442	178	Q13442	Q13442	28 kDa heat- and acid-stable phosphoprotein	PDAP1	AKDDATLSGKRMQSLSLNK____________	RMQS(0.001)LS(0.999)LNK	12556	UID12508	1	S178	S178	PDAP1 S178
29.3255	28.8593	29.038	27.6958	28.2273	27.4822	T	3		4573	___1	+	DK-MG EMP3 KO_DK-MG Control	1	4.39345e-16	153.98	135.14	80.98	-0.15684	4280500000	4564	1.89176	0.0129366	-1.27248	-4.89782	Q09666	4564	Q09666	Q09666	Neuroblast differentiation-associated protein AHNAK	AHNAK	KGPKVDVKGPKVGIDTPDIDIHGPEGKLKGP	VGIDT(1)PDIDIHGPEGK	25478	UID25195	1	T4564	T4564	AHNAK T4564
27.9855	27.1768	27.9283	26.0011	26.9385	26.3303	S	3		7714	___3	+	DK-MG EMP3 KO_DK-MG Control	0.990708	1.97501e-32	154.48	145.09	110.98	-0.04585	2860100000	857	1.54815	0.022196	-1.27358	-3.36456	Q9UQ35;I3L4D8;I3L182	857;857;761	Q9UQ35	Q9UQ35	Serine/arginine repetitive matrix protein 2	SRRM2	PKVKSGTPPRQGSITSPQANEQSVTPQRRSC	S(0.175)GT(0.765)PPRQGS(0.044)IT(0.025)S(0.991)PQANEQS(0.053)VT(0.947)PQRR	21587	UID77131	2;3;4	S857	S857;S857;S761	SRRM2 S857
27.9855	27.1768	27.9283	26.0011	26.9385	26.3303	T	3		7714	___3	+	DK-MG EMP3 KO_DK-MG Control	0.999912	1.90714e-48	191.65	178.81	175.62	-0.35347	5522900000	866	1.54815	0.022179	-1.27358	-3.36456	Q9UQ35;I3L4D8;I3L182	866;866;770	Q9UQ35	Q9UQ35	Serine/arginine repetitive matrix protein 2	SRRM2	RQGSITSPQANEQSVTPQRRSCFESSPDPEL	S(0.153)GT(0.847)PPRQGSITSPQANEQSVT(1)PQRR	27632	UID82941	1;2;3;4	T866	T866;T866;T770	SRRM2 T866
27.9855	27.1768	27.9283	26.0011	26.9385	26.3303	T	4		7714	___3	+	DK-MG EMP3 KO_DK-MG Control	0.999841	3.5206e-100	244.97	227.62	209.05	0.30027	10904000000	848	1.54815	0.0221875	-1.27358	-3.36456	Q9UQ35;I3L4D8;I3L182	848;848;752	Q9UQ35	Q9UQ35	Serine/arginine repetitive matrix protein 2	SRRM2	QSHSSSSPHPKVKSGTPPRQGSITSPQANEQ	SGT(1)PPRQGSITSPQANEQSVTPQRR	27635	UID82944	1;2;3;4	T848	T848;T848;T752	SRRM2 T848
26.9563	26.9444	26.2795	24.8993	25.8392	25.6203	S	4		5237	___1	+	DK-MG EMP3 KO_DK-MG Control	0.93618	1.27242e-28	139.72	127.84	127.08	-0.21867	526480000	470	1.5754	0.0213727	-1.27378	-3.52445	Q5T5Y3	470	Q5T5Y3	Q5T5Y3	Calmodulin-regulated spectrin-associated protein 1	CAMSAP1	RGAAIAWPEKKTRPASQPTPFALHHAASCEV	T(0.027)RPAS(0.936)QPT(0.037)PFALHHAASCEVDPSSGDSISLAR	14176	UID14128	1	S470	S470	CAMSAP1 S470
27.4894	27.2554	27.3406	25.5531	26.8006	25.9102	S	2		5662	___2	+	DK-MG EMP3 KO_DK-MG Control	0.999021	2.3672e-139	314.44	299.81	314.44	-0.11195	2540600000	999	1.14987	0.0499792	-1.27385	-3.37731	Q86W92;H0YFE4	999;230	Q86W92	Q86W92	Liprin-beta-1	PPFIBP1	HMLKEDDMFKDFAARSPSASITDEDSNV___	DFAARS(0.999)PS(0.004)AS(0.997)IT(0.001)DEDSNV	15650	UID43398	1;2	S999	S999;S230	PPFIBP1 S999
27.4894	27.2554	27.3406	25.5531	26.8006	25.9102	S	2		5662	___2	+	DK-MG EMP3 KO_DK-MG Control	0.999625	2.3672e-139	314.44	299.81	297.3	0.017375	1528500000	1003	1.14987	0.0499922	-1.27385	-3.37731	Q86W92;H0YFE4	1003;234	Q86W92	Q86W92	Liprin-beta-1	PPFIBP1	EDDMFKDFAARSPSASITDEDSNV_______	DFAARS(0.998)PS(0.002)AS(1)ITDEDSNV	15651	UID43399	2	S1003	S1003;S234	PPFIBP1 S1003
25.4455	25.0655	25.9449	24.3014	24.3733	23.9593	S	3		926	___2	+	DK-MG EMP3 KO_DK-MG Control	1	1.38157e-18	164.02	151.53	82.36	-1.126	1370300000	693	1.66454	0.0173254	-1.27395	-4.47195	A0A7I2V3W3;Q13443;A0A7I2V4B3;A0A7I2V2Z6	693;758;789;758	A0A7I2V3W3	A0A7I2V3W3	Disintegrin and metalloproteinase domain-containing protein 9	ADAM9	QANPSRQPGSVPRHVSPVTPPREVPIYANRF	HVS(1)PVT(1)PPREVPIYANR	3136	UID30932	1;2	S693	S693;S758;S789;S758	ADAM9 S693
25.4455	25.0655	25.9449	24.3014	24.3733	23.9593	T	3		926	___2	+	DK-MG EMP3 KO_DK-MG Control	1	6.5888e-25	177.6	157.84	176.42	0.41981	3781200000	696	1.66454	0.0173328	-1.27395	-4.47195	A0A7I2V3W3;Q13443;A0A7I2V4B3;A0A7I2V2Z6	696;761;792;761	A0A7I2V3W3	A0A7I2V3W3	Disintegrin and metalloproteinase domain-containing protein 9	ADAM9	PSRQPGSVPRHVSPVTPPREVPIYANRFAVP	HVSPVT(1)PPREVPIYANR	23184	UID50709	1;2	T696	T696;T761;T792;T761	ADAM9 T696
24.852	24.2797	25.2915	23.5723	23.6624	23.366	S	4		6721	___1	+	DK-MG EMP3 KO_DK-MG Control	0.990264	4.23489e-13	138.44	125.54	138.44	-0.28632	228500000	121	1.40136	0.0289112	-1.27414	-4.16714	Q9BUA3	121	Q9BUA3	Q9BUA3	Uncharacterized protein C11orf84	C11orf84	ARSHILEQHPHTLDLSPSEKSNILEAWSEGV	SHILEQHPHTLDLS(0.99)PS(0.01)EK	18768	UID18720	1	S121	S121	C11orf84 S121
23.5565	23.2414	23.9333	21.9642	22.9013	22.0398	S	2		366	___2	+	DK-MG EMP3 KO_DK-MG Control	1	5.9503e-07	153.51	131.18	144.16	0.17229	233400000	1531	1.51765	0.0236325	-1.27531	-3.53241	Q14839;A0A0C4DGG9;A0A2R8Y212;F5GWX5;A0A2R8Y425;A0A2R8Y521;A0A2R8YFD8;A0A2U3TZM0;A0A2R8YFK9;A0A2R8Y5J0;A0A2R8YDJ9;A0A2R8YD40;A0A2R8Y445;A0A2R8YER1;A0A2R8Y8C1;A0A2R8Y4X2;A0A2R8YDW2;A0A2R8Y7I0;A0A2R8Y7M9;A0A2R8Y5M9;A0A2R8YE38	1531;1556;1531;1524;1507;1539;1523;1518;1518;1511;1174;1103;1524;1524;1548;881;817;223;176;376;282	Q14839	Q14839	Chromodomain-helicase-DNA-binding protein 4	CHD4	WSMPELAEVEENKKMSQPGSPSPKTPTPSTP	KMS(1)QPGS(0.88)PS(0.12)PK	1028	UID28824	1;2	S1531	S1531;S1556;S1531;S1524;S1507;S1539;S1523;S1518;S1518;S1511;S1174;S1103;S1524;S1524;S1548;S881;S817;S223;S176;S376;S282	CHD4 S1531
23.5565	23.2414	23.9333	21.9642	22.9013	22.0398	S	2		366	___2	+	DK-MG EMP3 KO_DK-MG Control	0.992611	5.9503e-07	153.51	131.18	98.654	-0.013806	2000100000	1535	1.51765	0.0236237	-1.27531	-3.53241	Q14839;A0A0C4DGG9;A0A2R8Y212;F5GWX5;A0A2R8Y425;A0A2R8Y521;A0A2R8YFD8;A0A2U3TZM0;A0A2R8YFK9;A0A2R8Y5J0;A0A2R8YDJ9;A0A2R8YD40;A0A2R8Y445;A0A2R8YER1;A0A2R8Y8C1;A0A2R8Y4X2;A0A2R8YDW2;A0A2R8Y7I0;A0A2R8Y7M9;A0A2R8Y5M9;A0A2R8YE38	1535;1560;1535;1528;1511;1543;1527;1522;1522;1515;1178;1107;1528;1528;1552;885;821;227;180;380;286	Q14839	Q14839	Chromodomain-helicase-DNA-binding protein 4	CHD4	ELAEVEENKKMSQPGSPSPKTPTPSTPGDTQ	KMS(1)QPGS(0.993)PS(0.007)PK	1029	UID28825	1;2	S1535	S1535;S1560;S1535;S1528;S1511;S1543;S1527;S1522;S1522;S1515;S1178;S1107;S1528;S1528;S1552;S885;S821;S227;S180;S380;S286	CHD4 S1535
27.3276	27.2645	27.5642	25.9046	26.2942	26.1313	S	2		1210;2561	___2	+	DK-MG EMP3 KO_DK-MG Control	0.999996	0.00104787	124.89	110.21	112.84	0.278	2141600000	614	2.94864	0.00650804	-1.27538	-8.78318	A9Z1X7;Q8IYB3;E9PCT1;M0R088	614;605;604;578	A9Z1X7;M0R088	A9Z1X7	Serine/arginine repetitive matrix protein 1	SRRM1	SPSPRRYSPPIQRRYSPSPPPKRRTASPPPP	RYS(1)PS(1)PPPK	4134	UID31930	1;2	S614	S614;S605;S604;S578	SRRM1 S614
27.3276	27.2645	27.5642	25.9046	26.2942	26.1313	S	2		1210;2561	___2	+	DK-MG EMP3 KO_DK-MG Control	1	0.00104787	124.89	110.21	124.89	0.052907	2096700000	616	2.94864	0.00648718	-1.27538	-8.78318	A9Z1X7;Q8IYB3;E9PCT1;M0R088	616;607;606;580	A9Z1X7;M0R088	A9Z1X7	Serine/arginine repetitive matrix protein 1	SRRM1	SPRRYSPPIQRRYSPSPPPKRRTASPPPPPK	RYS(1)PS(1)PPPK	4135	UID31931	2	S616	S616;S607;S606;S580	SRRM1 S616
28.0823	27.7986	28.0973	26.3469	27.0997	26.704	S	2		3479	___1	+	DK-MG EMP3 KO_DK-MG Control	0.99979	4.88769e-88	273.52	225.15	273.52	0.065899	3577500000	120	1.80744	0.0138998	-1.27589	-5.35773	P15531	120	P15531	P15531	Nucleoside diphosphate kinase A	NME1	RGDFCIQVGRNIIHGSDSVESAEKEIGLWFH	NIIHGS(1)DSVESAEK	9425	UID9377	1	S120	S120	NME1 S120
29.8482	29.2722	29.6879	27.9782	28.6562	28.3436	S	2		3137	___1	+	DK-MG EMP3 KO_DK-MG Control	0.998904	2.34596e-46	230.5	210.94	230.5	-0.16499	21362000000	195	2.0761	0.0103287	-1.27676	-4.90193	O95400	195	O95400	O95400	CD2 antigen cytoplasmic tail-binding protein 2	CD2BP2	ARGGGKGRKGPGQPSSPQRLDRLSGLADQMV	GPGQPS(0.001)S(0.999)PQRLDR	8797	UID8750	1	S195	S195	CD2BP2 S195
26.7648	26.3056	26.5377	25.5075	25.3278	24.942	S	3		8217	___1	+	DK-MG EMP3 KO_DK-MG Control	0.998745	1.93045e-34	177.6	169.98	147.18	-0.24479	1124700000	352	2.34059	0.00681285	-1.27694	-5.99262	S4R3H4;E7EQT4;Q9UKV3	352;370;410	S4R3H4	S4R3H4	Apoptotic chromatin condensation inducer in the nucleus	ACIN1	DRKKASLVALPEQTASEEETPPPLLTKEASS	ASLVALPEQT(0.001)AS(0.999)EEETPPPLLTK	22440	UID22170	1;2	S352	S352;S370;S410	ACIN1 S352
26.988	26.4627	25.935	24.6475	25.589	25.3167	T	3		6850	___1	+	DK-MG EMP3 KO_DK-MG Control	0.999999	1.70303e-53	234.23	205.72	234.23	-0.24271	1301100000	239	1.43384	0.0275432	-1.27751	-3.09238	Q9C0C2;E9PKK0	239;239	Q9C0C2	Q9C0C2	182 kDa tankyrase-1-binding protein	TNKS1BP1	GPVKSPAECREEHSKTPEERSLPSDLAFNGD	SPAECREEHSKT(1)PEER	27095	UID26812	1	T239	T239;T239	TNKS1BP1 T239
25.7506	25.4562	25.4997	24.2051	24.5445	24.1231	S	3		4930	___1	+	DK-MG EMP3 KO_DK-MG Control	0.951788	6.18041e-26	135.72	116.34	135.72	0.071348	441320000	310	2.71006	0.00561303	-1.27792	-8.07335	Q15464	310	Q15464	Q15464	SH2 domain-containing adapter protein B	SHB	QLYDTPYEPEGQSVDSDSESTVSPRLRESKL	GIQLYDTPYEPEGQS(0.005)VDS(0.952)DS(0.041)ES(0.001)TVSPR	13325	UID13277	1	S310	S310	SHB S310
22.4944	22.3732	22.4346	21.7151	21.2091	20.5431	S	3		5571	___1	+	DK-MG EMP3 KO_DK-MG Control	0.999873	6.13313e-06	86.006	77.92	86.006	0.37913	20962000	207	1.20515	0.0437104	-1.27831	-3.74694	Q7Z333	207	Q7Z333	Q7Z333	Probable helicase senataxin	SETX	VLLCLFKVIELGLLESPDIYTSSVLEKGKLI	VIELGLLES(1)PDIYTSSVLEK	15333	UID15285	1	S207	S207	SETX S207
29.9345	29.3946	30.2823	28.5	28.8749	28.4011	S	3		4573	___1	+	DK-MG EMP3 KO_DK-MG Control	0.949916	9.89562e-55	239.87	191.83	177.91	0.268	14623000000	5739	1.68139	0.0169572	-1.27845	-4.32144	Q09666	5739	Q09666	Q09666	Neuroblast differentiation-associated protein AHNAK	AHNAK	GKGGVTGSPEASISGSKGDLKSSKASLGSLE	GGVTGSPEASIS(0.05)GS(0.95)KGDLK	12043	UID11995	1;2	S5739	S5739	AHNAK S5739
27.4655	27.2172	27.5244	26.1752	26.3938	25.8027	S	2		7605	___1	+	DK-MG EMP3 KO_DK-MG Control	0.999993	0.000331154	136.36	117.1	132.32	0.39859	1915100000	1035	2.17306	0.00958369	-1.27846	-6.50471	Q9UKJ3	1035	Q9UKJ3	Q9UKJ3	G patch domain-containing protein 8	GPATCH8	SGRRDFIRSKIYRSQSPHYFRSGRGEGPGKK	SQS(1)PHYFR	21169	UID21121	1;2	S1035	S1035	GPATCH8 S1035
22.8466	22.3795	23.7219	21.1323	22.1651	21.8151	S	3		5172	___1	+	DK-MG EMP3 KO_DK-MG Control	1	6.30434e-53	200.74	191.53	198.59	0.2351	732410000	156	1.18255	0.0462436	-1.27848	-2.57362	Q5K651;C9JKF1	156;156	Q5K651	Q5K651	Sterile alpha motif domain-containing protein 9	SAMD9	ELIEDKIDYTKERQPSIDLTCVSYPFDEFSN	ERQPS(1)IDLTCVSYPFDEFSNPYR	13998	UID13950	1	S156	S156;S156	SAMD9 S156
26.8863	26.2989	25.991	24.5813	25.6569	25.1021	S	4		1721;5479	___1	+	DK-MG EMP3 KO_DK-MG Control	0.993564	2.1946e-65	188.59	179.8	188.59	-0.30527	1332900000	335	1.44312	0.0269024	-1.27863	-3.14376	E7ESB6;C9JHW1;Q6Y7W6;I1E4Y6;A0A7I2V3H0;A0A7I2V516;A0A7I2V361;A0A7I2V3H7	329;278;335;357;162;166;117;87	E7ESB6;Q6Y7W6	Q6Y7W6	PERQ amino acid-rich with GYF domain-containing protein 2	GIGYF2	EQEMDFRPVDEGEECSDSEGSHNEEAKEPDK	EPIPEEQEMDFRPVDEGEECS(0.994)DS(0.006)EGSHNEEAKEPDK	4983	UID4936	1	S335	S329;S278;S335;S357;S162;S166;S117;S87	GIGYF2 S335
27.1198	27.0828	28.2238	25.9028	26.5015	26.1857	S	4		2349	___1	+	DK-MG EMP3 KO_DK-MG Control	0.81792	4.91066e-38	163.48	153.06	131.24	0.012883	1088800000	1082	1.23732	0.0411005	-1.27881	-3.1014	Q4L180;H7C4M0	1082;1082	Q4L180	Q4L180	Filamin A-interacting protein 1-like	FILIP1L	GSPYMQAVASPVRPASPSAPLQDNRTQGLIN	IHIHLGSPYMQAVAS(0.047)PVRPAS(0.818)PS(0.135)APLQDNR	6848	UID6801	1	S1082	S1082;S1082	FILIP1L S1082
26.6786	26.3003	26.0209	24.9772	25.0939	25.0917	S	4		6909	___1	+	DK-MG EMP3 KO_DK-MG Control	1	8.37677e-11	139.74	126.85	45.608	0.099258	1198900000	161	1.73916	0.0156902	-1.27899	-6.57873	Q9H147;H7C1M5;F2Z2A4;H7C1J2	161;112;121;88	Q9H147	Q9H147	Deoxynucleotidyltransferase terminal-interacting protein 1	DNTTIP1	IKRGRQAEEECAHRGSPLPKKRKGRPPGHIL	QAEEECAHRGS(1)PLPKK	19288	UID19240	1	S161	S161;S112;S121;S88	DNTTIP1 S161
23.7423	24.1561	24.7188	22.3391	23.4599	22.9807	S	3		5264	___1	+	DK-MG EMP3 KO_DK-MG Control	0.999876	2.20342e-25	136.01	105.66	109.45	-0.89154	146360000	846	1.37566	0.0304343	-1.2792	-2.97015	Q5TGY3	846	Q5TGY3	Q5TGY3	AT-hook DNA-binding motif-containing protein 1	AHDC1	ERQNLFTGYFRSLLDSDDSSDLLDFALSASR	SLLDS(1)DDSSDLLDFALSASRPESR	14230	UID14182	1;2	S846	S846	AHDC1 S846
27.5145	27.6	27.5108	26.4174	26.4107	25.9594	S	3		2149;3602	___1	+	DK-MG EMP3 KO_DK-MG Control	0.976937	3.71627e-66	225.88	202.71	107.17	0.058394	2004900000	2327	1.94007	0.0124671	-1.27925	-8.28934	H0Y5C6;P21333;Q60FE5;A0A7P0NMY4	267;2327;2300;1254	H0Y5C6;P21333	P21333	Filamin-A	FLNA	NEEHIPDSPFVVPVASPSGDARRLTVSSLQ_;NEEHIPDSPFVVPVASPSGDARRLTVSSLQE	FNEEHIPDSPFVVPVAS(0.977)PS(0.023)GDAR	6360	UID6313	1	S2327	S267;S2327;S2300;S1254	FLNA S2327
23.3772	22.9887	23.5652	21.6162	22.1555	22.3206	S	2		3635	___2	+	DK-MG EMP3 KO_DK-MG Control	0.999994	3.69479e-06	110.79	41.843	110.79	0.18074	340010000	447	1.98149	0.0118835	-1.27963	-4.70241	P23443	447	P23443	P23443	Ribosomal protein S6 kinase beta-1	RPS6KB1	IRSPRRFIGSPRTPVSPVKFSPGDFWGRGAS	TPVS(1)PVK	9780	UID37528	1;2	S447	S447	RPS6KB1 S447
23.3772	22.9887	23.5652	21.6162	22.1555	22.3206	S	3		3635	___2	+	DK-MG EMP3 KO_DK-MG Control	1	3.69479e-06	104.86	88.174	104.86	0.011583	105430000	452	1.98149	0.011876	-1.27963	-4.70241	P23443	452	P23443	P23443	Ribosomal protein S6 kinase beta-1	RPS6KB1	RFIGSPRTPVSPVKFSPGDFWGRGASASTAN	TPVS(1)PVKFS(1)PGDFWGR	9781	UID37529	1;2	S452	S452	RPS6KB1 S452
25.9122	25.8007	26.1121	24.2699	24.903	24.8124	S	3		4527	___1	+	DK-MG EMP3 KO_DK-MG Control	0.998887	0.000123481	81.144	66.53	62.847	0.22026	494960000	28	1.931	0.0123856	-1.27987	-5.88084	Q05D32;H0YMH7;H0YNU2;H0YNW9	28;28;28;28	Q05D32	Q05D32	CTD small phosphatase-like protein 2	CTDSPL2	NQIQTQRTARAKRKYSEVDDSLPSGGEKPSK	RKY(0.001)S(0.999)EVDDSLPSGGEK	11840	UID11792	1	S28	S28;S28;S28;S28	CTDSPL2 S28
26.4168	26.3534	26.4323	25.127	25.4692	24.7646	S	2		3568	___1	+	DK-MG EMP3 KO_DK-MG Control	1	1.46206e-46	184.31	160.02	184.31	0.79952	1788500000	703	1.63776	0.0186522	-1.28053	-6.25067	P19634	703	P19634	P19634	Sodium/hydrogen exchanger 1	SLC9A1	AHKLDSPTMSRARIGSDPLAYEPKEDLPVIT	IGS(1)DPLAYEPK	9630	UID9582	1	S703	S703	SLC9A1 S703
25.944	25.5365	25.9922	24.5831	24.6817	24.3657	S	3		148	___1	+	DK-MG EMP3 KO_DK-MG Control	0.999956	4.65979e-05	96.79	63.482	96.79	0.50565	354190000	1021	2.5016	0.00629126	-1.28075	-7.4429	A0A087WZV0;O43314;A0A087WWN8	1021;1006;187	A0A087WZV0	A0A087WZV0	Inositol hexakisphosphate and diphosphoinositol-pentakisphosphate kinase 2	PPIP5K2	LHYTSGVGTGRRRRRSGEQITSSPVSPKSLA	RRS(1)GEQITSSPVSPK	327	UID328	1;2	S1021	S1021;S1006;S187	PPIP5K2 S1021
25.2357	24.7028	25.1195	23.4259	24.0281	23.761	T	3		4822	___1	+	DK-MG EMP3 KO_DK-MG Control	0.999941	4.62331e-58	192.8	168.68	192.8	-0.0065105	681810000	1608	2.23447	0.00873346	-1.28101	-5.38783	Q14676	1608	Q14676	Q14676	Mediator of DNA damage checkpoint protein 1	MDC1	TSRATRCRTNRSSVKTPEPVVPTAPEPHPTT	SSVKT(1)PEPVVPTAPEPHPTTSTDQPVTPK	25728	UID25445	1	T1608	T1608	MDC1 T1608
26.9873	26.507	27.0826	25.3614	25.9974	25.3746	S	3		2784	___1	+	DK-MG EMP3 KO_DK-MG Control	0.957475	2.4878e-90	220.32	207.54	220.32	-0.15413	1348900000	192	1.98944	0.0118003	-1.28115	-4.6547	O43294;H3BQC4	192;170	O43294	O43294	Transforming growth factor beta-1-induced transcript 1 protein	TGFB1I1	SGPTQPPVVSSTNEGSPSPPEPTGKGSLDTM	VQNHLPASGPTQPPVVSS(0.002)T(0.022)NEGS(0.957)PS(0.019)PPEPTGK	7862	UID7815	1;2	S192	S192;S170	TGFB1I1 S192
24.3322	24.3178	24.2307	22.9754	23.0849	22.9762	S	3		5273	___1	+	DK-MG EMP3 KO_DK-MG Control	0.999971	2.88931e-48	183.64	173.37	181.97	-0.27989	238750000	1238	4.85335	0	-1.28146	-26.5632	Q5UIP0	1238	Q5UIP0	Q5UIP0	Telomere-associated protein RIF1	RIF1	TLEKFDGSENRPFSPSPLNNISSTVTVKNNQ	FDGSENRPFSPS(1)PLNNISSTVTVK	14264	UID14216	1	S1238	S1238	RIF1 S1238
23.901	23.8452	23.95	22.4794	22.7301	22.6416	S	2		7489	___1	+	DK-MG EMP3 KO_DK-MG Control	0.864879	9.42695e-06	116.06	100.1	116.06	0.55039	66289000	838	3.00436	0.00741392	-1.2817	-16.1387	Q9UBW7	838	Q9UBW7	Q9UBW7	Zinc finger MYM-type protein 2	ZMYM2	CQTSRTKMTGSAPPPSPTPNKEMKNKAVLCK	MTGS(0.001)APPPS(0.865)PT(0.134)PNK	20812	UID20764	1	S838	S838	ZMYM2 S838
28.1474	28.0192	28.2265	26.7792	27.0578	26.7086	S	2		4456	___1	+	DK-MG EMP3 KO_DK-MG Control	0.999105	2.36448e-05	149.23	106.92	100.76	0.37907	22013000000	4	2.83366	0.00557816	-1.28253	-10.4683	Q00839;A0A1W2PPS1;A0A1X7SBS1	4;4;4	Q00839	Q00839	Heterogeneous nuclear ribonucleoprotein U	HNRNPU	____________MSSSPVNVKKLKVSELKEE	SS(0.001)S(0.999)PVNVK	11548	UID11500	1	S4	S4;S4;S4	HNRNPU S4
26.859	26.3537	27.0737	25.2919	25.8469	25.2995	S	4		991	___1	+	DK-MG EMP3 KO_DK-MG Control	0.999998	2.54516e-42	162.78	136.13	162.78	-0.48962	1523100000	189	1.96167	0.0120836	-1.28267	-4.55463	A0A7P0T887;Q8IYL3	189;189	A0A7P0T887	A0A7P0T887	UPF0688 protein C1orf174	C1orf174	KPPLQMDNSVFLDDDSNQPMPVSRFFGNVEL	QNEPGLQTEDVQKPPLQMDNSVFLDDDS(1)NQPMPVSR	3383	UID3383	1	S189	S189;S189	C1orf174 S189
24.0765	23.8482	23.7119	22.0092	22.6484	23.127	S	3		1452	___1	+	DK-MG EMP3 KO_DK-MG Control	1	1.72398e-13	148.56	134.84	148.56	-0.15702	127090000	106	1.32965	0.0343021	-1.284	-3.76727	H0Y398;C9JQ48;Q9H8U3	106;160;129	H0Y398	H0Y398	AN1-type zinc finger protein 3	ZFAND3	TKRSCGTDSQSENEASPVKRPRLLENTERSE	RSCGTDSQSENEAS(1)PVK	4625	UID4625	1	S106	S106;S160;S129	ZFAND3 S106
26.1291	25.8465	25.9729	24.6839	24.9573	24.4551	T	3		4610	___1	+	DK-MG EMP3 KO_DK-MG Control	0.999974	7.46637e-13	128.01	120.57	118.59	-0.20017	698690000	922	2.41958	0.00656158	-1.28404	-7.70654	Q12888;A6NNK5;H7C3N7	922;927;169	Q12888	Q12888	Tumor suppressor p53-binding protein 1	TP53BP1	TLPKEGDIIPPLTGATPPLIGHLKLEPKRHS	EGDIIPPLTGAT(1)PPLIGHLK	25509	UID25226	1	T922	T922;T927;T169	TP53BP1 T922
27.5893	27.1784	27.4959	25.9903	26.4772	25.9432	S	3		3913	___1	+	DK-MG EMP3 KO_DK-MG Control	1	1.08536e-44	212.92	201.87	204.78	0.045178	2669300000	306	2.30788	0.00712236	-1.28428	-6.08094	P42167;G5E972;H0YJH7	306;266;141	P42167	P42167	Lamina-associated polypeptide 2, isoforms beta/gamma;Thymopoietin;Thymopentin	TMPO	ESLVVNRVTGNFKHASPILPITEFSDIPRRA	HAS(1)PILPITEFSDIPR	10347	UID10299	1	S306	S306;S266;S141	TMPO S306
25.1866	24.2902	24.9573	23.385	23.2345	23.9613	S	3		6916	___1	+	DK-MG EMP3 KO_DK-MG Control	1	1.52677e-71	233.22	190.43	178.7	-0.19264	7898100000	204	1.64893	0.0181011	-1.28443	-3.68724	Q9H1E3	204	Q9H1E3	Q9H1E3	Nuclear ubiquitous casein and cyclin-dependent kinase substrate 1	NUCKS1	VGRPTASKASKEKTPSPKEEDEEPESPPEKK	EKT(1)PS(1)PKEEDEEPES(1)PPEK	19324	UID19276	1;2;3	S204	S204	NUCKS1 S204
25.2243	24.9297	25.3336	24.0201	23.8863	23.7279	S	2		5641	___1	+	DK-MG EMP3 KO_DK-MG Control	0.999959	1.04724e-17	181.44	141.28	170.95	0.17782	277540000	88	2.81083	0.00570192	-1.28446	-8.72288	Q86UU0;A0A087WZX0	88;51	Q86UU0	Q86UU0	B-cell CLL/lymphoma 9-like protein	BCL9L	KGVGAGNHGAKANQISPSNSSLKNPQAGVPP	ANQIS(1)PSNSSLK	15505	UID15457	1	S88	S88;S51	BCL9L S88
24.0526	23.3898	23.7428	21.6982	22.9721	22.66	S	2		1964	___1	+	DK-MG EMP3 KO_DK-MG Control	0.84736	0.000337856	96.745	79.577	96.745	-0.17092	57284000	181	1.22738	0.0417663	-1.28499	-2.9988	H0Y8R1;F5H5I6;H0YAK1;Q12849;H0YAM1	181;188;217;244;54	H0Y8R1	H0Y8R1	G-rich sequence factor 1	GRSF1	NEDVDALMKSLQVKSSPVVNDGVVRLRGLPY	S(0.153)S(0.847)PVVNDGVVR	5806	UID5759	1	S181	S181;S188;S217;S244;S54	GRSF1 S181
32.5469	31.9081	32.2514	30.8585	31.1337	30.8576	S	2		6916	___1	+	DK-MG EMP3 KO_DK-MG Control	1	2.46779e-08	169.58	136.29	108.35	-0.20532	48337000000	181	2.05146	0.0104635	-1.28556	-6.23516	Q9H1E3	181	Q9H1E3	Q9H1E3	Nuclear ubiquitous casein and cyclin-dependent kinase substrate 1	NUCKS1	EKKMPKPRLKATVTPSPVKGKGKVGRPTASK	ATVT(1)PS(1)PVK	19320	UID19272	1;2	S181	S181	NUCKS1 S181
28.3728	28.5852	29.6459	27.2199	27.9187	27.6084	S	2		3642	___1	+	DK-MG EMP3 KO_DK-MG Control	1	9.08224e-30	202.84	188.41	99.864	0.21986	17907000000	406	1.20312	0.0439387	-1.28559	-2.90437	P23588;E7EX17	406;406	P23588	P23588	Eukaryotic translation initiation factor 4B	EIF4B	LDEPKLERRPRERHPSWRSEETQERERSRTG	ERHPS(1)WR	9806	UID9758	1;2	S406	S406;S406	EIF4B S406
28.0048	26.9503	27.8319	26.2947	26.4525	26.1808	S	2		3063	___1	+	DK-MG EMP3 KO_DK-MG Control	1	1.7663e-222	366.9	339.47	330.35	-0.19287	2041900000	438	1.28485	0.0370205	-1.28631	-3.82947	O94804	438	O94804	O94804	Serine/threonine-protein kinase 10	STK10	QVAQEKQVAEQGGDLSPAANRSQKASQSRPN	QVAEQGGDLS(1)PAANR	8594	UID8547	1	S438	S438	STK10 S438
27.2171	26.926	27.0708	25.3373	26.2948	25.7228	S	2		3961	___2	+	DK-MG EMP3 KO_DK-MG Control	0.997369	1.41565e-56	219.68	203.54	208.07	-0.031649	8786800000	1793	1.45993	0.025876	-1.28636	-4.42714	P46821	1793	P46821	P46821	Microtubule-associated protein 1B;MAP1B heavy chain;MAP1 light chain LC1	MAP1B	LSPKSDISPLTPRESSPLYSPTFSDSTSAVK	ES(0.003)S(0.997)PLYS(0.999)PT(0.001)FSDSTSAVK	10561	UID38309	1;2;3	S1793	S1793	MAP1B S1793
27.2171	26.926	27.0708	25.3373	26.2948	25.7228	S	2		3961	___2	+	DK-MG EMP3 KO_DK-MG Control	0.999723	2.06881e-53	224.36	190.52	199.05	-2.3112	6387100000	1797	1.45993	0.0258851	-1.28636	-4.42714	P46821	1797	P46821	P46821	Microtubule-associated protein 1B;MAP1B heavy chain;MAP1 light chain LC1	MAP1B	SDISPLTPRESSPLYSPTFSDSTSAVKEKTA	ESSPLYS(1)PTFSDSTSAVK	10562	UID38310	1;2;3	S1797	S1797	MAP1B S1797
28.3962	27.8531	28.4277	26.7082	27.3808	26.7279	S	4		6416	___1	+	DK-MG EMP3 KO_DK-MG Control	0.995994	9.22895e-42	160.86	150.81	121.82	-0.25268	3715800000	222	1.92152	0.0124641	-1.28669	-4.44965	Q96I25;Q5W012;H0Y6J6	222;190;129	Q96I25	Q96I25	Splicing factor 45	RBM17	AAIPPPVYEEQDRPRSPTGPSNSFLANMGGT	AAIPPPVY(0.002)EEQDRPRS(0.996)PT(0.002)GPSNSFLANMGGTVAHK	17833	UID17785	1	S222	S222;S190;S129	RBM17 S222
26.076	25.3742	26.0027	24.2716	24.9089	24.409	S	3		6320	___1	+	DK-MG EMP3 KO_DK-MG Control	0.999086	2.06443e-18	189.31	157.63	189.04	-0.11709	1993400000	143	1.90148	0.0127805	-1.28779	-4.3636	Q96D71;H0YDT0;E9PMG1;F2Z3L2	143;129;143;143	Q96D71	Q96D71	RalBP1-associated Eps domain-containing protein 1	REPS1	GVIPPPPGRGQVKKGSVSHDTVQPRTSADAQ	KGS(0.999)VS(0.001)HDTVQPR	17656	UID17608	1	S143	S143;S129;S143;S143	REPS1 S143
28.8633	29.3676	28.0519	27.821	27.2989	27.2996	S	3		6634	___1	+	DK-MG EMP3 KO_DK-MG Control	1	0	401.88	390.4	261.94	0.13846	20058000000	674	1.21865	0.0428001	-1.28779	-3.05981	Q9BPX3;H0Y9Z8	674;239	Q9BPX3	Q9BPX3	Condensin complex subunit 3	NCAPG	TKKIKTLHCEGTEINSDDEQESKEVEETATA	TLHCEGTEINS(1)DDEQESK	18578	UID18530	1	S674	S674;S239	NCAPG S674
26.9372	26.4525	27.0691	25.1654	26.0026	25.4246	S	3		7822	___1	+	DK-MG EMP3 KO_DK-MG Control	1	1.36909e-07	119.38	109.46	82.189	0.055793	4717200000	389	1.78308	0.0142635	-1.2887	-4.15119	Q9Y3M8;H3BRG5	389;374	Q9Y3M8	Q9Y3M8	StAR-related lipid transfer protein 13	STARD13	ALPDAGDQSRMHEFHSQENLVVHIPKDHKPG	MHEFHS(1)QENLVVHIPK	21899	UID21851	1	S389	S389;S374	STARD13 S389
23.7044	23.7195	23.3164	22.3746	22.9262	21.5723	S	2		470	___1	+	DK-MG EMP3 KO_DK-MG Control	1	3.02237e-05	107.2	47.999	107.2	0.19619	51336000	1800	1.15884	0.0489882	-1.28909	-3.10911	A0A0U1RR07;Q9HCH5;A0A0U1RRJ3;A0A0U1RQP0;A0A0U1RQH1	1800;511;837;837;252	A0A0U1RR07	A0A0U1RR07	Synaptotagmin-like protein 2	SYTL2	LKTLERSAARKMPSKSLEDISSDSSNQAKVD	S(1)LEDISSDSSNQAK	1419	UID1419	1	S1800	S1800;S511;S837;S837;S252	SYTL2 S1800
24.4148	24.2998	24.2715	22.8034	23.5723	22.742	S	3		2810	___2	+	DK-MG EMP3 KO_DK-MG Control	1	6.85592e-19	130.26	124.42	130.26	-0.20361	697430000	7	1.42832	0.027773	-1.28949	-4.76357	O43524	7	O43524	O43524	Forkhead box protein O3	FOXO3	_________MAEAPASPAPLSPLEVELDPEF	AEAPAS(1)PAPLS(1)PLEVELDPEFEPQSRPR	7917	UID35666	1;2	S7	S7	FOXO3 S7
24.4148	24.2998	24.2715	22.8034	23.5723	22.742	S	3		2810	___2	+	DK-MG EMP3 KO_DK-MG Control	0.999997	6.85592e-19	130.26	124.42	95.551	0.67795	335710000	12	1.42832	0.0277825	-1.28949	-4.76357	O43524	12	O43524	O43524	Forkhead box protein O3	FOXO3	____MAEAPASPAPLSPLEVELDPEFEPQSR	AEAPAS(1)PAPLS(1)PLEVELDPEFEPQSRPR	7918	UID35667	1;2	S12	S12	FOXO3 S12
25.5626	26.0142	26.3229	25.1085	24.4024	24.5202	T	3		3045	___2	+	DK-MG EMP3 KO_DK-MG Control	1	2.13716e-52	206.3	192.07	193.23	-0.35168	3415300000	1368	1.84654	0.0133461	-1.28952	-4.15221	O75976	1368	O75976	O75976	Carboxypeptidase D	CPD	TGSKKSLLSHEFQDETDTEEETLYSSKH___	SLLSHEFQDET(1)DT(1)EEETLYSSKH	24455	UID51968	1;2	T1368	T1368	CPD T1368
25.5626	26.0142	26.3229	25.1085	24.4024	24.5202	T	3		3045	___2	+	DK-MG EMP3 KO_DK-MG Control	0.999999	1.16091e-42	193.23	182.1	151.41	-0.18623	1619900000	1370	1.84654	0.013339	-1.28952	-4.15221	O75976	1370	O75976	O75976	Carboxypeptidase D	CPD	SKKSLLSHEFQDETDTEEETLYSSKH_____	SLLSHEFQDET(1)DT(1)EEETLYSSKH	24456	UID51969	2	T1370	T1370	CPD T1370
25.9026	25.1579	24.8962	23.7895	24.0331	24.2643	S	3		1455	___1	+	DK-MG EMP3 KO_DK-MG Control	0.989352	0.00021687	65.454	52.416	52.03	-0.71579	468500000	535	1.46716	0.0255364	-1.28987	-3.895	C9JR56;Q9UPW6	535;594	C9JR56	C9JR56	DNA-binding protein SATB;DNA-binding protein SATB2	SATB2	VQVLHRQQSQPAKESSPPREEAPPPPPPTED	ES(0.011)S(0.989)PPREEAPPPPPPTEDSCAK	4628	UID4628	1	S535	S535;S594	SATB2 S535
23.3135	23.3456	23.9591	22.0607	22.3774	22.3101	S	4		7065	___1	+	DK-MG EMP3 KO_DK-MG Control	0.999512	3.71158e-28	138.84	125.2	135.17	0.28677	166510000	99	1.86866	0.0130967	-1.29002	-5.58245	Q9HAJ7	99	Q9HAJ7	Q9HAJ7	Histone deacetylase complex subunit SAP30L	SAP30L	VRNKRKRKTSDDGGDSPEHDTDIPEVDLFQL	TSDDGGDS(1)PEHDTDIPEVDLFQLQVNTLRR	19736	UID19688	1;2	S99	S99	SAP30L S99
27.8883	27.5767	28.0455	26.3848	26.8497	26.4043	S	3		4573	___1	+	DK-MG EMP3 KO_DK-MG Control	1	6.54693e-34	170.44	144.95	162.58	-0.75363	2265300000	4960	2.47396	0.00620375	-1.29055	-6.29484	Q09666	4960	Q09666	Q09666	Neuroblast differentiation-associated protein AHNAK	AHNAK	KGPKVEAPSLDVHMDSPDINIEGPDVKIPKF	VEAPSLDVHMDS(1)PDINIEGPDVK	12094	UID12046	1	S4960	S4960	AHNAK S4960
26.4181	25.8747	26.4855	24.6481	25.2395	25.018	S	3		8217	___2	+	DK-MG EMP3 KO_DK-MG Control	1	5.11551e-78	228.3	201.22	180.79	-0.21694	2294900000	182	2.10557	0.0100061	-1.29092	-4.98215	S4R3H4;E7EQT4;Q9UKV3	182;200;240	S4R3H4	S4R3H4	Apoptotic chromatin condensation inducer in the nucleus	ACIN1	ERRSSRVRQARAAKLSEGSQPAEEEEDQETP	AAKLS(1)EGS(1)QPAEEEEDQETPSR	22436	UID49962	1;2	S182	S182;S200;S240	ACIN1 S182
26.4181	25.8747	26.4855	24.6481	25.2395	25.018	S	3		8217	___2	+	DK-MG EMP3 KO_DK-MG Control	1	1.5052e-215	351.81	307.77	180.79	-0.21694	1076900000	185	2.10557	0.00999849	-1.29092	-4.98215	S4R3H4;E7EQT4;Q9UKV3	185;203;243	S4R3H4	S4R3H4	Apoptotic chromatin condensation inducer in the nucleus	ACIN1	SSRVRQARAAKLSEGSQPAEEEEDQETPSRN	AAKLS(1)EGS(1)QPAEEEEDQETPSR	22437	UID49963	1;2	S185	S185;S203;S243	ACIN1 S185
24.4258	24.4514	24.5219	23.0151	23.7036	22.8071	S	3		5722;659	___2	+	DK-MG EMP3 KO_DK-MG Control	0.999063	1.06028e-26	136.62	118.5	107.89	-1.5914	182760000	1459	1.39821	0.0290652	-1.29113	-4.73949	A0A2R8YFX5;H0YHA8;H0YI14;Q8IVL0	945;354;88;1459	A0A2R8YFX5;Q8IVL0	Q8IVL0	Neuron navigator 3	NAV3	LRSHSTGGLQDTGNQSPLVSPSAMSSSAAGK	SHSTGGLQDT(0.001)GNQS(0.999)PLVS(0.81)PS(0.185)AMS(0.004)S(0.001)SAAGK	2242	UID30038	2	S1459	S945;S354;S88;S1459	NAV3 S1459
24.4258	24.4514	24.5219	23.0151	23.7036	22.8071	S	3		5722;659	___2	+	DK-MG EMP3 KO_DK-MG Control	0.974242	1.06028e-26	136.62	118.5	128.4	0.19642	182760000	1463	1.39821	0.0290556	-1.29113	-4.73949	A0A2R8YFX5;H0YHA8;H0YI14;Q8IVL0	949;358;92;1463	A0A2R8YFX5;Q8IVL0	Q8IVL0	Neuron navigator 3	NAV3	STGGLQDTGNQSPLVSPSAMSSSAAGKYHFS	SHSTGGLQDT(0.001)GNQS(0.999)PLVS(0.974)PS(0.025)AMS(0.001)SSAAGK	2243	UID30039	2	S1463	S949;S358;S92;S1463	NAV3 S1463
28.4377	27.735	28.3953	26.72	27.0842	26.8904	S	2		825	___1	+	DK-MG EMP3 KO_DK-MG Control	0.999936	3.00513e-29	187.22	163.03	145.48	-0.41555	5035200000	65	1.78214	0.0142146	-1.29113	-5.15136	A0A5H1ZRS1;A0A4W8VX11;Q15154;E7EV93;E9PGW9;E5RGQ4	65;65;65;65;65;65	A0A5H1ZRS1	A0A5H1ZRS1	Pericentriolar material 1 protein	PCM1	KKFGVESDKRVTNDISPESSPGVGRRRTKTP	RVTNDIS(1)PES(0.358)S(0.642)PGVGR	2736	UID2736	1;2	S65	S65;S65;S65;S65;S65;S65	PCM1 S65
27.3859	27.1447	27.6129	26.0264	26.2334	26.0087	S	3		7714	___2	+	DK-MG EMP3 KO_DK-MG Control	0.999994	1.44147e-11	143.57	129.94	78.354	0.038223	3013000000	2102	2.48475	0.00616304	-1.29171	-8.42995	Q9UQ35	2102	Q9UQ35	Q9UQ35	Serine/arginine repetitive matrix protein 2	SRRM2	RSRSATPPATRNHSGSRTPPVALNSSRMSCF	NHS(1)GS(1)RT(1)PPVALNSSR	21581	UID49329	1;2;3	S2102	S2102	SRRM2 S2102
27.8462	27.5683	27.892	26.4366	26.7191	26.275	S	2		5592	___1	+	DK-MG EMP3 KO_DK-MG Control	1	1.5524e-122	308.98	282.44	266	0.25369	4108000000	664	2.74483	0.00607048	-1.29197	-7.85178	Q7Z4V5;A0A087WZ99	664;64	Q7Z4V5	Q7Z4V5	Hepatoma-derived growth factor-related protein 2	HDGFRP2	RPGSDRQERERARGDSEALDEES________	ERARGDS(1)EALDEES	15381	UID15333	1	S664	S664;S64	HDGFRP2 S664
25.6505	25.5041	25.7273	24.1841	24.7093	24.1119	S	2		2388;4246;4328;4366;4374	___1	+	DK-MG EMP3 KO_DK-MG Control	0.881109	1.44293e-07	160.56	130.21	123.84	-0.027959	294810000	299	1.88451	0.0129727	-1.29218	-6.48305	I3L4N8;A0A2R8YFE2;P60709;E7EVS6;A0A6Q8PFE4;P62736;P63267;P63261;A0A804GS07;P68032;P68133;A6NL76;A0A804HKV3	299;27;323;323;280;325;324;323;314;325;325;325;280	I3L4N8;P60709;P62736;P63261;P68032	I3L4N8	Actin, cytoplasmic 1;Actin, cytoplasmic 1, N-terminally processed;Actin, aortic smooth muscle;Actin, gamma-enteric smooth muscle;Actin, cytoplasmic 2;Actin, cytoplasmic 2, N-terminally processed;Actin, alpha cardiac muscle 1;Actin, alpha skeletal muscle	ACTG1;ACTB;ACTA2;ACTG2;ACTC1;ACTA1	GIADRMQKEITALAPSTMKIKIIAPPERKYS	EITALAPS(0.881)T(0.119)MK	6967	UID6920	1	S299	S299;S27;S323;S323;S280;S325;S324;S323;S314;S325;S325;S325;S280	ACTG1;ACTB;ACTA2;ACTG2;ACTC1;ACTA1 S299
26.4966	25.9517	25.1822	24.2303	24.9793	24.544	S	3		529	___1	+	DK-MG EMP3 KO_DK-MG Control	0.999984	6.29396e-26	143.92	120.75	143.92	0.012478	714900000	147	1.25035	0.0399131	-1.29231	-2.94524	E7EUR8;A0A1B0GVL4;P78312;D6RFZ4	147;584;293;293	E7EUR8	E7EUR8	Protein FAM193A	FAM193A	PRLILTDSGSAPTFCSDDEDVAPLSAKFADI	LILTDSGSAPTFCS(1)DDEDVAPLSAK	1690	UID1690	1	S147	S147;S584;S293;S293	FAM193A S147
22.5568	22.2178	22.4149	20.4933	21.7716	21.047	S	3		2607	___1	+	DK-MG EMP3 KO_DK-MG Control	0.957054	1.40147e-05	106.36	96.435	106.36	-0.28233	36958000	391	1.18972	0.0453114	-1.29254	-3.37521	O00409	391	O00409	O00409	Forkhead box protein N3	FOXN3	GSEGSEGSFRSHESPSDTEEDDRKHSQKEPK	SHES(0.021)PS(0.957)DT(0.021)EEDDRK	7351	UID7304	1	S391	S391	FOXN3 S391
27.1505	27.4782	26.7691	26.0349	26.1503	25.3336	S	2		7455	___1	+	DK-MG EMP3 KO_DK-MG Control	0.999998	8.6847e-105	293.29	258.99	243.04	-0.7788	2222500000	656	1.73642	0.015799	-1.29299	-3.95122	Q9P2R6;A0A590UJ84;B1AKN3;D6RA28	656;656;388;76	Q9P2R6	Q9P2R6	Arginine-glutamic acid dipeptide repeats protein	RERE	SSPLKSNKRQREKVASDTEEADRTSSKKTKT	VAS(1)DTEEADRTSSK	20742	UID20694	1	S656	S656;S656;S388;S76	RERE S656
25.4774	25.1574	26.0784	23.9289	25.0274	23.8775	S	4		5390	___1	+	DK-MG EMP3 KO_DK-MG Control	1	2.76804e-41	180.9	171.93	180.9	0.5859	312780000	290	1.26328	0.0387539	-1.29316	-2.79844	Q6P0Q8;A0A669KBJ4;V9GXZ1	290;147;175	Q6P0Q8	Q6P0Q8	Microtubule-associated serine/threonine-protein kinase 2	MAST2	KHFSTESVPDEEGRQSPAMRPRSRSLSPGRS	HFSTESVPDEEGRQS(1)PAMRPR	14805	UID14757	1	S290	S290;S147;S175	MAST2 S290
25.5367	25.3953	25.5871	24.0304	24.5815	24.0275	S	3		4538	___1	+	DK-MG EMP3 KO_DK-MG Control	1	1.07887e-87	264.21	221.89	154.79	0.22747	900930000	38	1.8725	0.0130088	-1.29323	-6.70328	Q06587	38	Q06587	Q06587	E3 ubiquitin-protein ligase RING1	RING1	RTPQEAIMDGTEIAVSPRSLHSELMCPICLD	TPQEAIMDGTEIAVS(1)PR	11879	UID11831	1	S38	S38	RING1 S38
25.5167	24.9967	25.6386	24.0518	24.1951	24.0254	S	2		162	___1	+	DK-MG EMP3 KO_DK-MG Control	1	0.00012995	120.77	86.682	88.187	0.22087	1248700000	28	1.76894	0.0145181	-1.29325	-6.34678	A0A087X0M4;Q9BWU0;A0A087WWF4	28;82;28	A0A087X0M4	A0A087X0M4	Kanadaptin	SLC4A1AP	SQDLSGDFKKPALPVSPAARSKAPASSSSNP	PALPVS(1)PAAR	381	UID382	1	S28	S28;S82;S28	SLC4A1AP S28
24.5601	24.3111	24.3096	22.9479	23.4292	22.9224	S	3		1044	___1	+	DK-MG EMP3 KO_DK-MG Control	0.999999	6.88021e-50	188.47	175.6	157.43	-0.33304	373950000	41	2.20382	0.00930333	-1.29374	-7.00569	A0A7P0Z4M5	41	A0A7P0Z4M5	A0A7P0Z4M5			ANQDEGPEDEEDEQNSPVAPTAQPKAPPSRT	LANQDEGPEDEEDEQNS(1)PVAPTAQPK	3601	UID3601	1	S41	S41	S41
25.0475	25.0779	24.9975	23.9183	23.734	23.5884	S	3		4486	___1	+	DK-MG EMP3 KO_DK-MG Control	0.925126	1.31512e-08	96.634	84.677	90.799	0.35599	146010000	80	2.44048	0.00618878	-1.29407	-13.1646	Q02410	80	Q02410	Q02410	Amyloid beta A4 precursor protein-binding family A member 1	APBA1	GQEEEERGECLARSASTESGFHNHTDTAEGD	S(0.004)AS(0.925)T(0.065)ES(0.005)GFHNHTDTAEGDVIAAAR	11639	UID11591	1	S80	S80	APBA1 S80
23.9647	24.4166	25.1847	23.019	23.5472	23.1172	S	3		6162	___1	+	DK-MG EMP3 KO_DK-MG Control	1	0.00026169	87.647	71.118	77.222	-0.4116	187940000	45	1.29765	0.0358776	-1.29416	-3.30726	Q92585	45	Q92585	Q92585	Mastermind-like protein 1	MAML1	CRRHHSTCEARYEAVSPERLELERQHTFALH	YEAVS(1)PERLELER	17283	UID17235	1	S45	S45	MAML1 S45
26.6089	25.7128	25.48	24.2101	25.1145	24.5937	S	3		1801	___1	+	DK-MG EMP3 KO_DK-MG Control	0.942012	1.7804e-18	129.82	118.4	129.82	0.0015557	425210000	891	1.35762	0.0318569	-1.29449	-2.99246	E9PFQ4;Q86SQ0;E9PGF6;A0A1W2PRT1;A0A1W2PRJ2	891;934;425;92;10	E9PFQ4	E9PFQ4	Pleckstrin homology-like domain family B member 2	PHLDB2	RSITPKAHLPLGQSNSCGSVLPPSLAAMAKD	AHLPLGQS(0.055)NS(0.942)CGS(0.003)VLPPSLAAMAK	5272	UID5225	1	S891	S891;S934;S425;S92;S10	PHLDB2 S891
25.5931	25.3453	26.1252	24.3781	24.3891	24.4118	S	3		799	___2	+	DK-MG EMP3 KO_DK-MG Control	1	2.68431e-64	217.37	212.59	152.31	-0.73027	586420000	460	1.52363	0.0234352	-1.29489	-5.62324	A0A804HHW3;C9JHC0;C9JDK5;A0A5F9ZHX4;A0A804HKK9;A0A5F9ZHW9;A0A804HJV3;A0A804HIN1;A0A804HL48;A0A804HKY8;A0A804HI52;A0A5F9ZH11;P55201	460;460;460;460;460;460;460;460;460;460;460;460;460	A0A804HHW3	A0A804HHW3	Peregrin	BRPF1	DIHTPPGSARRLPALSHSEGEEDEDEEEDEG	RLPALS(1)HS(1)EGEEDEDEEEDEGK	2673	UID30469	2	S460	S460;S460;S460;S460;S460;S460;S460;S460;S460;S460;S460;S460;S460	BRPF1 S460
25.5931	25.3453	26.1252	24.3781	24.3891	24.4118	S	3		799	___2	+	DK-MG EMP3 KO_DK-MG Control	1	2.68431e-64	217.37	212.59	152.31	-0.73027	586420000	462	1.52363	0.0234264	-1.29489	-5.62324	A0A804HHW3;C9JHC0;C9JDK5;A0A5F9ZHX4;A0A804HKK9;A0A5F9ZHW9;A0A804HJV3;A0A804HIN1;A0A804HL48;A0A804HKY8;A0A804HI52;A0A5F9ZH11;P55201	462;462;462;462;462;462;462;462;462;462;462;462;462	A0A804HHW3	A0A804HHW3	Peregrin	BRPF1	HTPPGSARRLPALSHSEGEEDEDEEEDEGKG	RLPALS(1)HS(1)EGEEDEDEEEDEGK	2674	UID30470	2	S462	S462;S462;S462;S462;S462;S462;S462;S462;S462;S462;S462;S462;S462	BRPF1 S462
24.587	24.616	24.7065	23.3593	23.3305	23.335	S	2		583	___1	+	DK-MG EMP3 KO_DK-MG Control	0.99975	3.2167e-05	158.56	53.04	108.35	-0.041708	159130000	205	3.39316	0.0082	-1.29491	-34.9076	Q7Z3U7;A0A286YFF8;F8VZV1	205;205;205	Q7Z3U7	Q7Z3U7	Protein MON2 homolog	MON2	IIEQPVLVQGNSNRRSVSTLKPCAKDAYMLF	S(1)VSTLKPCAK	1849	UID1849	1	S205	S205;S205;S205	MON2 S205
23.9855	23.8656	23.8526	22.0809	23.0847	22.6533	T	3		2321	___1	+	DK-MG EMP3 KO_DK-MG Control	1	5.1639e-47	206.46	191.99	137.03	-1.013	1180500000	255	1.35343	0.0321037	-1.29496	-4.4079	H7C128;H7C179;H7C127	255;259;259	H7C128	H7C128		BRD8	VTDDSPQKKMLGQKATPPPSPLLSELLKKGS	MLGQKAT(1)PPPS(1)PLLSELLK	24074	UID23791	1;2	T255	T255;T259;T259	BRD8 T255
22.4712	21.5932	22.9994	21.5143	21.1918	20.4728	S	3		1356	___1	+	DK-MG EMP3 KO_DK-MG Control	1	8.03869e-05	71.86	64.148	48.773	1.3233	18561000	72	1.15613	0.0494401	-1.29498	-2.52537	B8ZZU6;E9PBF9;P15336;E9PEK8;H7C2N6;C9JCI8	72;90;90;90;79;32	B8ZZU6	B8ZZU6	Cyclic AMP-dependent transcription factor ATF-2	ATF2	FLKNCEEVGLFNELASPFENEFKKASEDDIK	NCEEVGLFNELAS(1)PFENEFKK	4437	UID4437	1	S72	S72;S90;S90;S90;S79;S32	ATF2 S72
25.3514	25.0282	25.0813	24.0723	24.1465	23.3564	S	2		6060	___1	+	DK-MG EMP3 KO_DK-MG Control	1	2.29007e-24	173.28	163.87	90.334	-0.11566	299890000	374	1.62664	0.0191056	-1.29527	-4.77843	Q8TEK3	374	Q8TEK3	Q8TEK3	Histone-lysine N-methyltransferase, H3 lysine-79 specific	DOT1L	GPEGKVAGPADAPMDSGAEEEKAGAATVKKP	VAGPADAPMDS(1)GAEEEK	16877	UID16829	1	S374	S374	DOT1L S374
27.9866	27.8034	28.2041	26.7269	26.9123	26.4691	S	2		4774	___2	+	DK-MG EMP3 KO_DK-MG Control	0.984086	4.42557e-24	198.44	175.31	190.18	0.23632	2080100000	605	2.75075	0.00612444	-1.29528	-7.48696	Q14157;F8W726	605;616	Q14157	Q14157	Ubiquitin-associated protein 2-like	UBAP2L	PLYEQRSTQTRRYPSSISSSPQKDLTQAKNG	RYPS(0.015)S(0.984)IS(0.001)SS(1)PQK	12795	UID40543	2	S605	S605;S616	UBAP2L S605
27.9866	27.8034	28.2041	26.7269	26.9123	26.4691	S	2		4774	___2	+	DK-MG EMP3 KO_DK-MG Control	0.999995	9.00252e-43	238.55	196.91	225.32	-0.23848	17017000000	609	2.75075	0.00611086	-1.29528	-7.48696	Q14157;F8W726	609;620	Q14157	Q14157	Ubiquitin-associated protein 2-like	UBAP2L	QRSTQTRRYPSSISSSPQKDLTQAKNGFSSV	RYPSSISSS(1)PQK	12798	UID40546	1;2	S609	S609;S620	UBAP2L S609
26.0642	25.196	26.0045	24.1965	24.5986	24.5835	S	3		2667	___1	+	DK-MG EMP3 KO_DK-MG Control	0.995249	5.46567e-21	155.25	144.85	133.69	-0.062244	472260000	403	1.55933	0.0219729	-1.29537	-4.1872	O14733	403	O14733	O14733	Dual specificity mitogen-activated protein kinase kinase 7	MAP2K7	VDVASWFKDVMAKTESPRTSGVLSQPHLPFF	T(0.001)ES(0.995)PRT(0.002)S(0.002)GVLSQPHLPFFR	7501	UID7454	1	S403	S403	MAP2K7 S403
26.9543	27.6041	27.4791	26.1486	26.2069	25.7955	S	3		7714	___2	+	DK-MG EMP3 KO_DK-MG Control	0.99998	1.2304e-126	269.43	250.81	252.94	-0.43984	11357000000	322	2.07242	0.0105661	-1.29549	-5.46721	Q9UQ35;I3L4D8;I3L182;I3L1I8;A0A087X1W1	322;322;226;226;226	Q9UQ35	Q9UQ35	Serine/arginine repetitive matrix protein 2	SRRM2	DAPFSEPGTTSTQRPSSPETATKQPSSPYED	RGEGDAPFSEPGTTSTQRPS(1)S(1)PETATK	21540	UID49288	1;2	S322	S322;S322;S226;S226;S226	SRRM2 S322
26.9543	27.6041	27.4791	26.1486	26.2069	25.7955	S	3		7714	___2	+	DK-MG EMP3 KO_DK-MG Control	0.999997	1.2304e-126	269.43	250.81	211.33	-0.058264	23900000000	323	2.07242	0.0105737	-1.29549	-5.46721	Q9UQ35;I3L4D8;I3L182;I3L1I8;A0A087X1W1	323;323;227;227;227	Q9UQ35	Q9UQ35	Serine/arginine repetitive matrix protein 2	SRRM2	APFSEPGTTSTQRPSSPETATKQPSSPYEDK	RGEGDAPFSEPGTTSTQRPS(1)S(1)PETATK	21541	UID49289	1;2	S323	S323;S323;S227;S227;S227	SRRM2 S323
26.3597	26.3523	26.6574	24.7755	25.538	25.1684	S	3		4811	___1	+	DK-MG EMP3 KO_DK-MG Control	1	6.2372e-124	310.74	273.38	90.836	0.08123	1357600000	263	1.81873	0.0139722	-1.29588	-5.3549	Q14568	263	Q14568	Q14568	Heat shock protein HSP 90-alpha A2	HSP90AA2P	EEKESKDKPEIEDVGSDEEEEKKDGDKKKKK	PEIEDVGS(1)DEEEEKKDGDK	12916	UID12868	1	S263	S263	HSP90AA2P S263
26.3597	26.3523	26.6574	24.7755	25.538	25.1684	S	3		5126	___1	+	DK-MG EMP3 KO_DK-MG Control	1	6.2372e-124	310.74	273.38	202.07	-0.035357	971970000	89	1.81873	0.0139794	-1.29588	-5.3549	Q58FG0	89	Q58FG0	Q58FG0	Putative heat shock protein HSP 90-alpha A5	HSP90AA5P	KKKESNDKPEIEDVGSDEEEEKKDADKKKKK	PEIEDVGS(1)DEEEEKK	13886	UID13838	1	S89	S89	HSP90AA5P S89
25.1834	25.0813	24.1518	23.1475	23.9509	23.4297	S	2		6240	___1	+	DK-MG EMP3 KO_DK-MG Control	1	7.45691e-84	242.41	233.81	242.41	0.12185	420890000	154	1.4263	0.0279091	-1.29612	-3.20971	Q969H6	154	Q969H6	Q969H6	Ribonuclease P/MRP protein subunit POP5	POP5	QKSVTRSCLLEEEEESGEEAAEAME______	SCLLEEEEES(1)GEEAAEAME	17484	UID17436	1	S154	S154	POP5 S154
25.4757	25.0712	25.2721	23.7504	24.2952	23.884	S	3		1787;7761	___1	+	DK-MG EMP3 KO_DK-MG Control	1	3.55098e-11	148.44	126.29	148.44	0.5983	493940000	299	2.37626	0.00648421	-1.29645	-6.44168	E9PDH4;Q9Y2I7	299;299	E9PDH4;Q9Y2I7	Q9Y2I7	1-phosphatidylinositol 3-phosphate 5-kinase	PIKFYVE	PLSTRLVSVQEDAGKSPARNRSASITNLSLD	LVSVQEDAGKS(1)PAR	5203	UID5156	1	S299	S299;S299	PIKFYVE S299
23.0921	22.5673	22.912	21.4923	21.8073	21.3808	T	3		5509	___1	+	DK-MG EMP3 KO_DK-MG Control	1	4.34821e-13	130.9	110.7	59.189	-0.67124	122070000	164	2.48498	0.00617143	-1.29695	-6.48375	Q6ZVM7	164	Q6ZVM7	Q6ZVM7	TOM1-like protein 2	TOM1L2	VEFPMADLDALSPIHTPQRSVPEVDPAATMP	GVEFPMADLDALS(1)PIHT(1)PQR	26232	UID25949	1;2	T164	T164	TOM1L2 T164
26.5392	26.034	26.2574	24.9224	25.1815	24.835	T	4		482;5894	___1	+	DK-MG EMP3 KO_DK-MG Control	0.865792	7.28672e-16	156.73	123.75	76.768	-1.1316	2290900000	721	2.54598	0.00646617	-1.29723	-7.23021	A0A0U1RRM6;Q8N8S7	721;489	A0A0U1RRM6;Q8N8S7	A0A0U1RRM6	Protein enabled homolog	ENAH	GEDSEPVTSKASSTSTPEPTRKPWERTNTMN	ASST(0.002)S(0.131)T(0.866)PEPTRKPWER	22793	UID22522	1	T721	T721;T489	ENAH T721
23.4174	23.2407	22.9985	21.6679	22.1678	21.9286	S	3		4775	___1	+	DK-MG EMP3 KO_DK-MG Control	0.957749	4.21668e-37	189.11	174.83	85.062	-0.37768	163710000	418	2.58463	0.00613078	-1.29742	-6.87727	Q14161;R4GNG3	418;356	Q14161	Q14161	ARF GTPase-activating protein GIT2	GIT2	LETTASKTNRQKSLDSDLSDGPVTVQEFMEV	S(0.032)LDS(0.958)DLS(0.01)DGPVTVQEFMEVK	12822	UID12774	1;2	S418	S418;S356	GIT2 S418
25.112	24.6258	24.9227	23.4559	23.8221	23.4884	S	2		403	___1	+	DK-MG EMP3 KO_DK-MG Control	1	0.000569479	133.13	103.56	110.88	-0.05121	257890000	172	2.61935	0.00583893	-1.29803	-7.06955	A0A0D9SG79;Q9NZ09	172;146	A0A0D9SG79	A0A0D9SG79	Ubiquitin-associated protein 1	UBAP1	TPTRVSSSATKQKVLSPPHIKADFNLADFEC	VLS(1)PPHIK	1176	UID1176	1	S172	S172;S146	UBAP1 S172
25.0216	24.8429	24.4107	23.2108	23.7296	23.4368	S	3		5528	___1	+	DK-MG EMP3 KO_DK-MG Control	1	4.09134e-13	146.97	129.15	55.127	0.20682	267860000	150	2.23558	0.00877493	-1.29934	-5.5184	Q7KZF4	150	Q7KZF4	Q7KZF4	Staphylococcal nuclease domain-containing protein 1	SND1	RREGMRANNPEQNRLSECEEQAKAAKKGMWS	ANNPEQNRLS(1)ECEEQAK	15200	UID15152	1	S150	S150	SND1 S150
27.6632	27.2584	27.6315	26.0708	26.6869	25.8971	S	2		5566	___1	+	DK-MG EMP3 KO_DK-MG Control	0.999989	6.60543e-16	194.48	194.48	166.65	0.14414	2547700000	378	1.78314	0.0142705	-1.29944	-4.76729	Q7Z2W4;C9J6P4;A0A7P0T8C6	378;378;233	Q7Z2W4	Q7Z2W4	Zinc finger CCCH-type antiviral protein 1	ZC3HAV1	TSWTNDQGARRKTVFSPTLPAARSSLGSLQT	TVFS(1)PTLPAAR	15318	UID15270	1	S378	S378;S378;S233	ZC3HAV1 S378
24.0342	24.2952	24.6889	23.5957	23.0469	22.475	S	2		5818	___1	+	DK-MG EMP3 KO_DK-MG Control	1	2.77414e-25	177.93	149.72	79.652	-0.43462	3356700000	1057	1.44355	0.0268189	-1.30023	-3.46402	Q8N1G0;A6PVV7	1057;25	Q8N1G0	Q8N1G0	Zinc finger protein 687	ZNF687	EKHVQVRHGLQLGAQSPGRGTTLARGSSARA	HGLQLGAQS(1)PGR	16152	UID16104	1	S1057	S1057;S25	ZNF687 S1057
25.5583	25.2576	25.8532	24.0664	24.3395	24.3617	S	5		6060	___1	+	DK-MG EMP3 KO_DK-MG Control	0.997816	0.000541637	62.028	54.495	60.86	-0.078984	344910000	786	2.20545	0.00932011	-1.30053	-6.62081	Q8TEK3	786	Q8TEK3	Q8TEK3	Histone-lysine N-methyltransferase, H3 lysine-79 specific	DOT1L	YTRLSPAKIVLRRHLSQDHTVPGRPAASELH	HLS(0.998)QDHT(0.002)VPGRPAASELHSR	16864	UID16816	1	S786	S786	DOT1L S786
25.4843	25.3023	25.8799	23.8085	24.6441	24.3106	S	3		7779	___1	+	DK-MG EMP3 KO_DK-MG Control	0.999811	2.88721e-07	124.07	110.65	113.25	0.10198	2501400000	41	1.82293	0.0139212	-1.30114	-4.38531	Q9Y2V2;H3BSW7;H3BUY4;H3BPY5;H3BNU9;H3BTK3;I3L3X8	41;41;41;41;41;41;41	Q9Y2V2	Q9Y2V2	Calcium-regulated heat stable protein 1	CARHSP1	SRERSPSPLRGNVVPSPLPTRRTRTFSATVR	GNVVPS(1)PLPTRR	21820	UID21772	1;2;3	S41	S41;S41;S41;S41;S41;S41;S41	CARHSP1 S41
27.9522	27.3693	27.5771	26.4482	26.3135	26.2325	S	3		4822	___1	+	DK-MG EMP3 KO_DK-MG Control	0.999991	1.50752e-79	212.76	202.76	212.76	0.66129	1736000000	1775	2.01732	0.0112256	-1.30143	-7.15899	Q14676	1775	Q14676	Q14676	Mediator of DNA damage checkpoint protein 1	MDC1	AVRAAESLTAIPEPASPQLLETPIHASQIQK	AAESLTAIPEPAS(1)PQLLETPIHASQIQK	12937	UID12889	1;2	S1775	S1775	MDC1 S1775
28.8403	28.4761	27.9067	26.6238	27.5701	27.124	S	3		534;6479	___1	+	DK-MG EMP3 KO_DK-MG Control	0.97486	2.52919e-15	161.24	143.96	141.86	-0.39441	3259000000	2129	1.55534	0.0220069	-1.30176	-3.37795	A0A1B0GWE0;Q96N67	1218;2129	A0A1B0GWE0;Q96N67	Q96N67	Dedicator of cytokinesis protein 7	DOCK7	PQLYKAVLPVTCHRDSFSRMSLRKMDL____	AVLPVTCHRDS(0.975)FS(0.025)R	1705	UID1705	1	S2129	S1218;S2129	DOCK7 S2129
27.0443	26.7214	26.5716	25.5682	25.816	25.0478	S	2		1934;5662	___1	+	DK-MG EMP3 KO_DK-MG Control	0.999505	1.86125e-29	201.16	188.63	201.16	-0.91305	1097500000	579	1.89449	0.0129139	-1.30178	-4.89601	F5GZP6;Q86W92	410;579	F5GZP6;Q86W92	Q86W92	Liprin-beta-1	PPFIBP1	PKDSQRNSPFQIPPPSPDSKKKSRGIMKLFG	NSPFQIPPPS(1)PDSK	5726	UID5679	1	S579	S410;S579	PPFIBP1 S579
26.513	26.0801	26.3963	24.8736	25.3176	24.8903	S	3		4607	___2	+	DK-MG EMP3 KO_DK-MG Control	1	3.10011e-64	225.13	181.83	178.15	-0.17712	1547000000	1601	2.56665	0.00612713	-1.30261	-6.69724	Q12873	1601	Q12873	Q12873	Chromodomain-helicase-DNA-binding protein 3	CHD3	NSRIGEKMETEADAPSPAPSLGERLEPRKIP	METEADAPS(1)PAPS(1)LGERLEPR	12204	UID39952	1;2	S1601	S1601	CHD3 S1601
26.513	26.0801	26.3963	24.8736	25.3176	24.8903	S	3		4607	___2	+	DK-MG EMP3 KO_DK-MG Control	1	6.75963e-42	192.18	177.77	192.18	-0.11971	548520000	1605	2.56665	0.00611765	-1.30261	-6.69724	Q12873	1605	Q12873	Q12873	Chromodomain-helicase-DNA-binding protein 3	CHD3	GEKMETEADAPSPAPSLGERLEPRKIPLEDE	METEADAPS(1)PAPS(1)LGERLEPR	12205	UID39953	2	S1605	S1605	CHD3 S1605
26.6497	26.24	26.7766	25.0194	25.7387	24.9966	S	2		5942	___1	+	DK-MG EMP3 KO_DK-MG Control	1	8.5268e-232	375.51	325.41	352.25	0.031244	1157500000	15	1.81551	0.0139006	-1.30386	-4.45701	Q8NDC0	15	Q8NDC0	Q8NDC0	MAPK-interacting and spindle-stabilizing protein-like	MAPK1IP1L	_MSDEFSLADALPEHSPAKTSAVSNTKPGQP	SDEFSLADALPEHS(1)PAK	16493	UID16445	1	S15	S15	MAPK1IP1L S15
30.2332	29.6049	30.1987	28.4234	29.0267	28.6726	T	2		5194	___1	+	DK-MG EMP3 KO_DK-MG Control	0.999839	8.60729e-06	160.46	141.36	160.46	0.17508	14381000000	51	2.05562	0.0105516	-1.30472	-4.85502	Q5SSJ5;Q5SWC8;B0QZK8;B0QZK9;B0QZK7;B0QZK5;B0QZK6	51;13;51;51;13;13;13	Q5SSJ5	Q5SSJ5	Heterochromatin protein 1-binding protein 3	HP1BP3	DSTMPIRRTVNSTRETPPKSKLAEGEEEKPE	TVNSTRET(1)PPK	25990	UID25707	1	T51	T51;T13;T51;T51;T13;T13;T13	HP1BP3 T51
25.0077	24.2259	24.1431	22.6254	23.5391	23.2973	S	3		3519	___1	+	DK-MG EMP3 KO_DK-MG Control	0.999977	5.3469e-13	146.97	93.471	146.97	0.033119	747890000	319	1.54937	0.0221321	-1.30498	-3.36316	P17252	319	P17252	P17252	Protein kinase C alpha type	PRKCA	KFEKAKLGPAGNKVISPSEDRKQPSNNLDRV	VIS(1)PSEDRKQPSNNLDR	9497	UID9449	1	S319	S319	PRKCA S319
27.2017	26.6811	26.4425	25.1848	25.8772	25.3476	S	3		2594	___1	+	DK-MG EMP3 KO_DK-MG Control	0.999931	1.49751e-35	159.91	147.14	159.91	0.25168	548440000	2	1.87933	0.0130642	-1.30526	-4.25876	O00233;J3KN29;F5H5V4;F5GX23;F5H7X1	2;2;2;2;2	O00233	O00233	26S proteasome non-ATPase regulatory subunit 9	PSMD9	______________MSDEEARQSGGSSQAGV	S(1)DEEARQSGGSSQAGVVTVSDVQELMR	7331	UID7284	1	S2	S2;S2;S2;S2;S2	PSMD9 S2
24.4365	24.5469	24.1522	23.4782	22.9698	22.7717	S	2		2171;740	___1	+	DK-MG EMP3 KO_DK-MG Control	1	0.000428464	142.98	86.548	101.97	-0.015171	2086300000	51	1.95956	0.0121885	-1.30532	-5.41618	A0A494C028;H0Y993;P35659;B4DFG0;H0Y8X0;A0A494C198;D6R9L5	56;51;51;51;51;51;51	A0A494C028;H0Y993	H0Y993	Protein DEK	DEK	EDEDDEEEEEEEKEKSLIVEGKREKKKVERL	S(1)LIVEGKR	2474	UID2474	1	S51	S56;S51;S51;S51;S51;S51;S51	DEK S51
24.9407	24.9246	25.2399	23.5163	23.892	23.78	S	3		951	___2	+	DK-MG EMP3 KO_DK-MG Control	0.843135	5.9707e-59	206.16	175.74	156.28	-0.1623	422050000	925	2.98977	0.00712676	-1.30564	-8.62526	A0A7I2V5Y5;Q02241;H7BYN4;A0A2U3TZL8	925;911;903;761	A0A7I2V5Y5	A0A7I2V5Y5	Kinesin-like protein KIF23;Kinesin-like protein	KIF23	ETLKQESPNGSRKRRSSTVAPAQPDGAESEW	RRS(0.843)S(0.771)T(0.386)VAPAQPDGAESEWTDVETR	3270	UID31066	2	S925	S925;S911;S903;S761	KIF23 S925
24.9407	24.9246	25.2399	23.5163	23.892	23.78	S	3		951	___2	+	DK-MG EMP3 KO_DK-MG Control	0.838498	5.9707e-59	206.16	175.74	138.02	0.11769	608230000	926	2.98977	0.00710175	-1.30564	-8.62526	A0A7I2V5Y5;Q02241;H7BYN4;A0A2U3TZL8	926;912;904;762	A0A7I2V5Y5	A0A7I2V5Y5	Kinesin-like protein KIF23;Kinesin-like protein	KIF23	TLKQESPNGSRKRRSSTVAPAQPDGAESEWT	RRS(0.725)S(0.838)T(0.437)VAPAQPDGAESEWTDVETR	3271	UID31067	1;2	S926	S926;S912;S904;S762	KIF23 S926
24.9407	24.9246	25.2399	23.5163	23.892	23.78	T	3		951	___2	+	DK-MG EMP3 KO_DK-MG Control	0.755372	2.99487e-25	141.65	127.34	141.14	-0.02718	321730000	927	2.98977	0.00715194	-1.30564	-8.62526	A0A7I2V5Y5;Q02241;H7BYN4;A0A2U3TZL8	927;913;905;763	A0A7I2V5Y5	A0A7I2V5Y5	Kinesin-like protein KIF23;Kinesin-like protein	KIF23	LKQESPNGSRKRRSSTVAPAQPDGAESEWTD	RRS(0.525)S(0.72)T(0.755)VAPAQPDGAESEWTDVETR	23207	UID50732	2	T927	T927;T913;T905;T763	KIF23 T927
25.7298	25.3553	25.7915	24.3333	24.6173	24.0087	S	3		5929	___1	+	DK-MG EMP3 KO_DK-MG Control	0.999993	8.45726e-63	238.94	220.8	172.8	-0.15081	1740600000	204	2.29513	0.00736515	-1.30576	-5.86999	Q8NCF5	204	Q8NCF5	Q8NCF5	NFATC2-interacting protein	NFATC2IP	KTEFLDLDNSPLSPPSPRTKSRTHTRALKKL	KKTEFLDLDNSPLSPPS(1)PR	16454	UID16406	1;2	S204	S204	NFATC2IP S204
25.8155	25.1832	25.5399	24.1692	24.6409	23.8081	S	3		7910	___1	+	DK-MG EMP3 KO_DK-MG Control	1	1.87194e-21	146.25	139.89	146.25	0.22038	323790000	167	1.83839	0.0136653	-1.30682	-4.31726	Q9Y696	167	Q9Y696	Q9Y696	Chloride intracellular channel protein 4	CLIC4	DEYLNSPLPDEIDENSMEDIKFSTRKFLDGN	LDEYLNSPLPDEIDENS(1)MEDIK	22137	UID22089	1	S167	S167	CLIC4 S167
29.0963	29.0288	28.3354	26.7793	27.8355	27.9236	S	3		3961	___1	+	DK-MG EMP3 KO_DK-MG Control	0.999972	1.5092e-209	320.16	304.23	247.98	0.12943	8483000000	2072	1.30633	0.0355097	-1.30734	-2.96604	P46821	2072	P46821	P46821	Microtubule-associated protein 1B;MAP1B heavy chain;MAP1 light chain LC1	MAP1B	YSYETSDLCYTAEKKSPSEARQDVDLCLVSS	KS(1)PSEARQDVDLCLVSSCEYK	10578	UID10530	1	S2072	S2072	MAP1B S2072
28.3543	28.1012	28.3325	26.875	27.3302	26.6594	S	3		7308	___1	+	DK-MG EMP3 KO_DK-MG Control	0.999779	2.4688e-88	257.75	231.83	257.75	-0.50555	4498800000	1002	1.9061	0.0126826	-1.30781	-6.12045	Q9NWH9;H7C3F4;H0YKH2	1002;568;68	Q9NWH9	Q9NWH9	SAFB-like transcription modulator	SLTM	GRAGAGMITQHSSNASPINRIVQISGNSMPR	AGAGMITQHSSNAS(1)PINR	20310	UID20262	1	S1002	S1002;S568;S68	SLTM S1002
25.6819	25.4283	25.5397	24.3294	24.4099	23.9867	S	3		1989	___1	+	DK-MG EMP3 KO_DK-MG Control	0.999999	6.20603e-47	202.15	186.45	191.65	0.14792	280090000	260	2.5953	0.00603247	-1.30795	-8.77415	F6VUX8;Q9HC77	260;260	F6VUX8	F6VUX8	Centromere protein J	CENPJ	CRTAHGDFVLTSKRASPNLFSEAQYQEAPVE	RAS(1)PNLFSEAQYQEAPVEK	5849	UID5802	1	S260	S260;S260	CENPJ S260
26.9641	26.225	26.6592	25.2692	25.6784	24.9757	S	3		6146	___1	+	DK-MG EMP3 KO_DK-MG Control	0.938309	5.45055e-13	115.7	107.41	115.7	-0.34423	949580000	1621	1.93729	0.0125188	-1.30835	-4.42279	Q92508	1621	Q92508	Q92508	Piezo-type mechanosensitive ion channel component 1	PIEZO1	DMGSPLSTGYHTRSGSEEAVTDPGEREAGAS	S(0.062)GS(0.938)EEAVTDPGEREAGASLYQGLMR	17239	UID17191	1	S1621	S1621	PIEZO1 S1621
24.3953	24.0261	23.6534	22.3184	23.3835	22.4475	S	3		2012	___1	+	DK-MG EMP3 KO_DK-MG Control	0.898109	3.75107e-15	111.56	103.7	102.86	-0.049933	139710000	123	1.41405	0.028384	-1.30847	-3.28668	F8VZ57;Q15633;H3BV98;F8VW32;F8VSA1	123;152;53;61;53	F8VZ57	F8VZ57	RISC-loading complex subunit TARBP2	TARBP2	VVLTRSPPMELQPPVSPQQSECNPVGALQEL	SPPMELQPPVS(0.898)PQQS(0.102)ECNPVGALQELVVQK	5922	UID5875	1	S123	S123;S152;S53;S61;S53	TARBP2 S123
25.9566	25.2845	26.0503	24.3776	24.5403	24.4383	S	4		1210	___3	+	DK-MG EMP3 KO_DK-MG Control	1	2.61059e-71	220.14	213.1	159.13	0.21334	4531700000	778	1.54758	0.0221803	-1.31174	-5.33675	A9Z1X7;Q8IYB3;E9PCT1	778;769;768	A9Z1X7	A9Z1X7	Serine/arginine repetitive matrix protein 1	SRRM1	SGSPEPAAKKPPAPPSPVQSQSPSTNWSPAV	KPPAPPS(1)PVQS(0.001)QS(0.221)PS(0.651)T(0.127)NWSPAVPVKK	4107	UID59699	1;2;3	S778	S778;S769;S768	SRRM1 S778
25.9566	25.2845	26.0503	24.3776	24.5403	24.4383	S	3		1210	___3	+	DK-MG EMP3 KO_DK-MG Control	0.999221	2.61059e-71	220.14	213.1	191.8	-0.14595	3207500000	784	1.54758	0.0221887	-1.31174	-5.33675	A9Z1X7;Q8IYB3;E9PCT1	784;775;774	A9Z1X7	A9Z1X7	Serine/arginine repetitive matrix protein 1	SRRM1	AAKKPPAPPSPVQSQSPSTNWSPAVPVKKAK	KPPAPPS(0.999)PVQS(0.002)QS(0.999)PSTNWSPAVPVK	4109	UID59701	2;3	S784	S784;S775;S774	SRRM1 S784
25.9566	25.2845	26.0503	24.3776	24.5403	24.4383	S	3		1210	___3	+	DK-MG EMP3 KO_DK-MG Control	0.99944	7.32755e-34	153.55	145.96	153.55	0.888	955920000	790	1.54758	0.0221972	-1.31174	-5.33675	A9Z1X7;Q8IYB3;E9PCT1	790;781;780	A9Z1X7	A9Z1X7	Serine/arginine repetitive matrix protein 1	SRRM1	APPSPVQSQSPSTNWSPAVPVKKAKSPTPSP	KPPAPPS(1)PVQS(0.016)QS(0.971)PS(0.01)T(0.003)NWS(0.999)PAVPVKK	4111	UID59703	3	S790	S790;S781;S780	SRRM1 S790
25.0949	25.3295	25.0772	23.7715	24.1793	23.615	S	3		5065	___1	+	DK-MG EMP3 KO_DK-MG Control	1	4.91937e-13	136.02	122.29	136.02	-1.2476	363800000	550	2.17238	0.00955123	-1.31193	-7.02254	Q3L8U1;H3BTW3;H3BSP3;H3BRU9	550;76;550;43	Q3L8U1	Q3L8U1	Chromodomain-helicase-DNA-binding protein 9	CHD9	AKAKERGERNIPRVMSPENFPTASVEGKEEK	VMS(1)PENFPTASVEGKEEK	13753	UID13705	1	S550	S550;S76;S550;S43	CHD9 S550
23.7645	23.468	23.8563	22.0653	22.859	22.2246	S	2		7758	___1	+	DK-MG EMP3 KO_DK-MG Control	0.999995	6.54688e-05	141.89	141.89	141.89	0.22217	133700000	203	1.74441	0.0153891	-1.31326	-4.87747	Q9Y2H6;G5E9X3;A0A087X1M6	203;203;203	Q9Y2H6	Q9Y2H6	Fibronectin type-III domain-containing protein 3A	FNDC3A	KKLKDRQGTQKDKMSSPPSSPQKCPSPINEH	MSS(1)PPSSPQK	21764	UID21716	1	S203	S203;S203;S203	FNDC3A S203
23.0684	23.1394	23.5545	21.6533	22.2954	21.8735	S	3		7940	___1	+	DK-MG EMP3 KO_DK-MG Control	1	2.57904e-26	146.1	131.69	57.078	0.93279	46831000	246	2.19823	0.00921212	-1.31337	-5.43127	Q9Y6Y0	246	Q9Y6Y0	Q9Y6Y0	Influenza virus NS1A-binding protein	IVNS1ABP	LLDGNLLDGQAEVFGSDDDHIQFVQKKPPRE	LLDGNLLDGQAEVFGS(1)DDDHIQFVQK	22208	UID22160	1	S246	S246	IVNS1ABP S246
26.7777	26.1621	26.747	24.9597	25.7311	25.0556	S	2		6587	___1	+	DK-MG EMP3 KO_DK-MG Control	0.94892	8.73243e-80	260.25	231.44	207.92	-0.31506	969880000	730	1.82224	0.0138996	-1.31348	-4.1738	Q99575	730	Q99575	Q99575	Ribonucleases P/MRP protein subunit POP1	POP1	WESRVQAYEEPSVASSPNGKESDLRRSEVPC	VQAYEEPSVAS(0.051)S(0.949)PNGK	18484	UID18436	1	S730	S730	POP1 S730
26.8085	26.6752	26.9742	25.4432	25.6407	25.4326	S	3		2562	___1	+	DK-MG EMP3 KO_DK-MG Control	1	1.11673e-15	152.71	138.55	132.13	-0.53495	1357500000	480	3.41655	0.00841026	-1.31378	-11.9629	M0R0C6;Q92945;A0A087WTP3;M0R3J3	480;480;480;63	M0R0C6	M0R0C6	Far upstream element-binding protein 2	KHSRP	PPNGDPNFKLFIIRGSPQQIDHAKQLIEEKI	LFIIRGS(1)PQQIDHAK	7277	UID7230	1	S480	S480;S480;S480;S63	KHSRP S480
28.8213	28.5317	28.6853	27.3363	27.5747	27.1857	S	2		2042;4854	___1	+	DK-MG EMP3 KO_DK-MG Control	0.998716	2.12822e-10	177.21	135.52	164.56	0.17069	2582800000	881	2.96641	0.00686102	-1.31387	-9.33237	F8W9S7;H0Y4E7;Q14C86;C9IZ08;H0Y7I9	881;739;902;902;739	F8W9S7;Q14C86	F8W9S7	GTPase-activating protein and VPS9 domain-containing protein 1	GAPVD1	FKQRHSYPERLVRSRSSDIVSSVRRPMSDPS	S(0.001)RS(0.999)S(0.001)DIVSSVR	6008	UID5961	1	S881	S881;S739;S902;S902;S739	GAPVD1 S881
24.7437	24.0004	24.9572	22.7182	23.8633	23.176	S	3		1796;3393	___1	+	DK-MG EMP3 KO_DK-MG Control	0.998081	1.12276e-05	80.554	64.855	75.661	-0.32452	173880000	214	1.37911	0.0302934	-1.31458	-2.97834	E9PFD2;P11172	214;214	E9PFD2;P11172	P11172	Uridine 5'-monophosphate synthase;Orotate phosphoribosyltransferase;Orotidine 5'-phosphate decarboxylase	UMPS	RFIQENVFVAANHNGSPLSIKEAPKELSFGA	RFIQENVFVAANHNGS(0.998)PLS(0.002)IK	5259	UID5212	1	S214	S214;S214	UMPS S214
25.8711	25.6809	25.4157	24.5109	24.3233	24.1896	T	4		4566	___1	+	DK-MG EMP3 KO_DK-MG Control	0.999992	1.34666e-05	105.91	89.646	55.453	0.22054	333930000	1279	2.7136	0.00568247	-1.31467	-8.1332	Q08AD1	1279	Q08AD1	Q08AD1	Calmodulin-regulated spectrin-associated protein 2	CAMSAP2	QRPKSIHRDHIESPKTPIKGPPVSSLSLASL	SIHRDHIES(1)PKT(1)PIK	25446	UID25163	1;2	T1279	T1279	CAMSAP2 T1279
25.4533	25.0966	24.6196	23.6306	24.3414	23.2515	S	2		4684	___1	+	DK-MG EMP3 KO_DK-MG Control	0.999459	6.16298e-16	161.76	145.09	88.243	0.054352	349960000	296	1.47157	0.0254265	-1.31533	-3.28435	Q13371	296	Q13371	Q13371	Phosducin-like protein	PDCL	VLTSVRNSATCHSEDSDLEID__________	NS(0.001)AT(0.051)CHS(0.948)EDS(0.999)DLEID	12514	UID12466	1;2	S296	S296	PDCL S296
26.9473	26.0992	26.5216	25.3689	25.237	25.016	S	3		6662	___1	+	DK-MG EMP3 KO_DK-MG Control	1	1.33595e-17	166.35	156.19	166.35	-0.076703	1235900000	325	1.69019	0.0167057	-1.31541	-4.95303	Q9BRD0;H7C462	325;75	Q9BRD0	Q9BRD0	BUD13 homolog	BUD13	LSFPKNSKYEYDPDISPPRKKQAKSHFGDKK	YEYDPDIS(1)PPRKK	18640	UID18592	1	S325	S325;S75	BUD13 S325
25.4027	25.1987	25.3707	23.7748	24.1856	24.0627	S	3		1597	___3	+	DK-MG EMP3 KO_DK-MG Control	0.999999	1.19041e-53	208.88	198.63	205.72	0.43073	3005900000	544	2.62448	0.00594872	-1.31632	-9.59246	D3DPS3;Q3KQU3;H0YF21	544;544;127	D3DPS3	D3DPS3	MAP7 domain-containing protein 1	RPRC1;MAP7D1	SKRRASNEKESAAPASPAPSPAPSPTPAPPQ	ESAAPAS(1)PAPSPAPSPTPAPPQK	4732	UID60277	1;2;3	S544	S544;S544;S127	RPRC1;MAP7D1 S544
25.4027	25.1987	25.3707	23.7748	24.1856	24.0627	S	3		1597	___3	+	DK-MG EMP3 KO_DK-MG Control	0.999994	5.83384e-13	117.73	110.7	97.691	-0.11428	1087700000	548	2.62448	0.0059589	-1.31632	-9.59246	D3DPS3;Q3KQU3;H0YF21	548;548;131	D3DPS3	D3DPS3	MAP7 domain-containing protein 1	RPRC1;MAP7D1	ASNEKESAAPASPAPSPAPSPTPAPPQKEQP	ES(0.001)AAPAS(0.999)PAPS(1)PAPSPTPAPPQK	4733	UID60278	2;3	S548	S548;S548;S131	RPRC1;MAP7D1 S548
25.4027	25.1987	25.3707	23.7748	24.1856	24.0627	S	3		1597	___3	+	DK-MG EMP3 KO_DK-MG Control	0.883251	8.56771e-06	81.566	73.071	49.005	1.003	502180000	552	2.62448	0.00596913	-1.31632	-9.59246	D3DPS3;Q3KQU3;H0YF21	552;552;135	D3DPS3	D3DPS3	MAP7 domain-containing protein 1	RPRC1;MAP7D1	KESAAPASPAPSPAPSPTPAPPQKEQPPAET	ES(0.033)AAPAS(0.97)PAPS(0.996)PAPS(0.883)PT(0.118)PAPPQK	4734	UID60279	2;3	S552	S552;S552;S135	RPRC1;MAP7D1 S552
29.0818	28.548	29.2176	27.3853	27.9802	27.5313	S	3		7714	___1	+	DK-MG EMP3 KO_DK-MG Control	1	3.78441e-60	225.88	207.18	225.88	0.11681	5178600000	1188	2.05929	0.0106186	-1.31688	-4.8475	Q9UQ35	1188	Q9UQ35	Q9UQ35	Serine/arginine repetitive matrix protein 2	SRRM2	QEDATASPPRQKDKFSPFPVQDRPESSLVFK	DKFS(1)PFPVQDRPESSLVFK	21522	UID21474	1	S1188	S1188	SRRM2 S1188
25.6119	24.8798	25.8239	23.9724	24.322	24.0696	S	2		5850	___1	+	DK-MG EMP3 KO_DK-MG Control	0.999983	5.5151e-150	335.74	301.55	335.74	-0.026271	776270000	701	1.49308	0.0246159	-1.31723	-4.3279	Q8N4C8	701	Q8N4C8	Q8N4C8	Misshapen-like kinase 1	MINK1	GSRPAQAVRARPRSNSAWQIYLQRRAERGTP	SNS(1)AWQIYLQR	16271	UID16223	1	S701	S701	MINK1 S701
29.2697	28.7568	29.095	27.7163	27.9143	27.5379	S	2		1078	___1	+	DK-MG EMP3 KO_DK-MG Control	0.999947	2.69555e-47	228.09	186.86	228.09	-0.057043	4414800000	603	2.52999	0.00630499	-1.31764	-7.09605	A0A804HJG7;E3W994;E7ERI8;E7EW49;J3KR49;O75122;A0A0U1RQI6;B3KR06;E7ENG2	603;370;603;604;370;370;376;376;380	A0A804HJG7	A0A804HJG7	CLIP-associating protein 2	CLASP2	SSKASSLPGSLQRSRSDIDVNAAAGAKAHHA	SRS(1)DIDVNAAAGAK	3716	UID3716	1	S603	S603;S370;S603;S604;S370;S370;S376;S376;S380	CLASP2 S603
24.7228	24.2748	25.0311	22.9999	23.8296	23.2448	S	3		3961	___2	+	DK-MG EMP3 KO_DK-MG Control	1	2.33681e-11	134.86	107.9	127.5	-0.51004	614140000	828	1.78009	0.0142318	-1.31813	-3.99633	P46821	828	P46821	P46821	Microtubule-associated protein 1B;MAP1B heavy chain;MAP1 light chain LC1	MAP1B	GIAAIGPAKELEAERSLMSSPEDLTKDFEEL	ELEAERS(1)LMS(0.732)S(0.268)PEDLTK	10557	UID38305	2	S828	S828	MAP1B S828
25.2531	24.9542	25.249	23.459	24.3531	23.6892	S	2		6584	___1	+	DK-MG EMP3 KO_DK-MG Control	0.999997	4.23759e-14	151.3	125.98	141.65	0.28435	408920000	314	1.56196	0.0217063	-1.31833	-4.61437	Q99569;A0A0D9SF60	314;314	Q99569	Q99569	Plakophilin-4	PKP4	PNGPTPQYQTTARVGSPLTLTDAQTRVASPS	VGS(1)PLTLTDAQTR	18475	UID18427	1	S314	S314;S314	PKP4 S314
28.5014	28.5446	28.6673	27.327	27.6998	26.7305	S	2		1258;7578	___1	+	DK-MG EMP3 KO_DK-MG Control	0.995922	1.86495e-59	245.18	230.15	239.75	0.10159	3746600000	275	1.40503	0.028926	-1.31866	-4.60076	B4DDD6;Q9UJU6;H0Y5J4	251;275;204	B4DDD6;Q9UJU6	Q9UJU6	Drebrin-like protein	DBNL	IFKQKERAMSTTSISSPQPGKLRSPFLQKQL	AMSTTSIS(0.004)S(0.996)PQPGK	4223	UID4223	1	S275	S251;S275;S204	DBNL S275
26.8625	26.4342	26.5308	25.2961	25.5079	25.0664	S	3		1149	___1	+	DK-MG EMP3 KO_DK-MG Control	0.999772	2.3353e-11	138.28	124.86	137.69	0.03351	804840000	466	2.71654	0.00575365	-1.31905	-7.25293	A6NHN7;A6NHB5;Q14202;A6NL54	466;466;464;466	A6NHN7	A6NHN7	Zinc finger MYM-type protein 3	ZMYM3	NCCDQCGAYIYTKTGSPGPELLFHEGQQKRF	TGS(1)PGPELLFHEGQQK	3924	UID3924	1	S466	S466;S466;S464;S466	ZMYM3 S466
24.0341	23.7104	24.3186	22.616	23.1443	22.3456	S	3		1114	___1	+	DK-MG EMP3 KO_DK-MG Control	0.999887	5.07256e-12	105.84	95.321	105.84	-0.74054	67528000	308	1.8908	0.0129293	-1.31906	-4.50139	A1L020	308	A1L020	A1L020	RNA-binding protein MEX3A	MEX3A	GKILEYNNENDFLAGSPDAAIDSRYSDAWRV	ILEYNNENDFLAGS(1)PDAAIDSR	3869	UID3869	1	S308	S308	MEX3A S308
25.0912	24.6228	24.5117	23.3865	23.5507	23.3305	S	2		7356	___1	+	DK-MG EMP3 KO_DK-MG Control	1	0.00131772	126.76	73.438	79.492	-1.5639	185770000	299	1.99273	0.0114923	-1.31928	-6.96292	Q9NYF3	299	Q9NYF3	Q9NYF3	Protein FAM53C	FAM53C	GVKRRHEEDPRRLRPSLDFDKMNQKPYSGGL	LRPS(1)LDFDK	20376	UID20328	1	S299	S299	FAM53C S299
28.3359	27.8524	28.1649	26.7445	27.0301	26.6189	S	3		7714	___1	+	DK-MG EMP3 KO_DK-MG Control	1	3.2153e-55	237	221.81	237	2.0072	3846400000	1387	2.63945	0.00595382	-1.31989	-7.07146	Q9UQ35	1387	Q9UQ35	Q9UQ35	Serine/arginine repetitive matrix protein 2	SRRM2	KEQSTRSSGHSSSELSPDAVEKAGMSSNQSI	SSGHSSSELS(1)PDAVEK	21641	UID21593	1;2	S1387	S1387	SRRM2 S1387
26.7068	26.6475	27.0184	25.3847	25.6775	25.3443	S	3		5439	___1	+	DK-MG EMP3 KO_DK-MG Control	1	3.12628e-31	195.53	173.31	194.08	-0.003414	2357500000	327	2.96056	0.00674667	-1.32204	-8.48934	Q6PL18	327	Q6PL18	Q6PL18	ATPase family AAA domain-containing protein 2	ATAD2	PRHQRKPNIFYSGPASPARPRYRLSSAGPRS	KPNIFYSGPAS(1)PARPR	14964	UID14916	1	S327	S327	ATAD2 S327
26.3074	26.0894	26.2865	24.8166	25.2717	24.6266	S	2		5277	___1	+	DK-MG EMP3 KO_DK-MG Control	0.975032	1.05485e-47	237.48	216.44	217.68	-0.26676	688930000	665	1.90686	0.0127117	-1.32281	-6.49741	Q5VT52	665	Q5VT52	Q5VT52	Regulation of nuclear pre-mRNA domain-containing protein 2	RPRD2	QSSEVSKPKLESESTSPSLEMKIHNFLKGNP	LESEST(0.005)S(0.975)PS(0.02)LEMK	14315	UID14267	1	S665	S665	RPRD2 S665
24.0887	24.146	23.5168	22.4476	23.0486	22.2866	S	2		1307	___1	+	DK-MG EMP3 KO_DK-MG Control	1	8.5875e-95	281.54	260.68	281.54	-0.51516	160050000	28	1.88331	0.0130006	-1.32287	-4.31228	E7EW69;B5ME97;Q9P0V9;E7EX04;C9JEW2;C9JNR7	28;28;28;13;13;19	E7EW69	E7EW69	Septin-10	SEPT10	QSHMATKTTCMSSQGSDDEQIKRENIRSLTM	TTCMSSQGS(1)DDEQIK	4336	UID4336	1	S28	S28;S28;S28;S13;S13;S19	SEPT10 S28
29.0684	28.8204	29.2139	27.1448	27.9596	28.0283	S	3		4593	___1	+	DK-MG EMP3 KO_DK-MG Control	1	5.9039e-60	200.03	190.03	200.03	-0.33898	8740300000	1157	1.53025	0.0230509	-1.32332	-4.323	Q12769;G3V198	1157;1122	Q12769	Q12769	Nuclear pore complex protein Nup160	NUP160	IVQPVSGAVYDRPGASPKRNHDGECTAAPTN	LIRPEYAWIVQPVSGAVYDRPGAS(1)PK	12132	UID12084	1	S1157	S1157;S1122	NUP160 S1157
24.727	24.4448	24.7365	23.0292	23.6223	23.2867	S	3		2331	___2	+	DK-MG EMP3 KO_DK-MG Control	0.937896	2.73691e-08	98.491	50.683	92.819	-0.019952	110260000	525	2.23461	0.00874172	-1.32335	-6.73238	H7C1V4;Q9HCH0	525;810	H7C1V4	H7C1V4	Nck-associated protein 5-like	NCKAP5L	AKVPTSAPSLGKPNKSPHSSPTKLPSKSPTK	VPTSAPS(0.025)LGKPNKS(0.938)PHS(0.608)S(0.411)PT(0.018)K	6807	UID34556	2	S525	S525;S810	NCKAP5L S525
27.1013	26.6534	26.1653	24.6363	25.8387	25.4734	S	3		6465	___1	+	DK-MG EMP3 KO_DK-MG Control	1	3.75117e-31	195.36	171.73	190.64	-0.47957	1180400000	108	1.34458	0.0328623	-1.32384	-2.96237	Q96LT9;X6RLP6	108;108	Q96LT9	Q96LT9	RNA-binding protein 40	RNPC3	HTLVVEFAKEQDRVHSPCPTSGSEKKKRSDD	EQDRVHS(1)PCPTSGSEK	17975	UID17927	1	S108	S108;S108	RNPC3 S108
27.3631	26.9037	27.2896	25.4552	26.0631	26.0633	S	4		6123	___1	+	DK-MG EMP3 KO_DK-MG Control	1	8.35197e-40	167.97	158.81	167.97	-0.87057	648480000	1179	2.099	0.0101935	-1.32495	-5.34841	Q8WX93	1179	Q8WX93	Q8WX93	Palladin	PALLD	PDLSWQLDGKPVRPDSAHKMLVRENGVHSLI	VSGLPTPDLSWQLDGKPVRPDS(1)AHK	17131	UID17083	1	S1179	S1179	PALLD S1179
25.2315	25.1546	25.1555	23.7667	24.0315	23.7675	S	2		134	___1	+	DK-MG EMP3 KO_DK-MG Control	0.999679	8.26941e-06	138.45	90.89	137.16	-0.30717	479550000	163	2.60701	0.0060918	-1.32529	-14.4434	A0A087WYW3;P30414	163;463	A0A087WYW3	A0A087WYW3	NK-tumor recognition protein;Putative peptidyl-prolyl cis-trans isomerase	NKTR	CRRHKQTKKRRILIPSDIESSKSSTRRMKSS	ILIPS(1)DIESSK	284	UID285	1	S163	S163;S463	NKTR S163
25.7009	25.0296	26.0376	24.0006	24.0607	24.7297	S	3		4451	___1	+	DK-MG EMP3 KO_DK-MG Control	0.999999	5.06155e-10	129.32	107.95	129.32	-1.508	253350000	353	1.5716	0.0215643	-1.32572	-3.5133	Q00587	353	Q00587	Q00587	Cdc42 effector protein 1	CDC42EP1	QERVEVLPQARASWESLDEEWRAPQAGSRTP	ASWES(1)LDEEWRAPQAGSR	11518	UID11470	1;2	S353	S353	CDC42EP1 S353
26.0167	25.6606	25.8022	24.2477	25.162	24.0926	S	2		7112	___1	+	DK-MG EMP3 KO_DK-MG Control	0.999401	7.30316e-23	179.74	155.9	163.41	0.14448	3033200000	1995	1.32308	0.0346788	-1.32576	-3.7953	Q9HCK8;H0YJG4	1995;1229	Q9HCK8	Q9HCK8	Chromodomain-helicase-DNA-binding protein 8	CHD8	CSTPLLHQQYTSRTASPLPLRPDAPVEKSPE	T(0.001)AS(0.999)PLPLRPDAPVEK	19885	UID19837	1;2	S1995	S1995;S1229	CHD8 S1995
23.7263	23.4353	23.5417	21.7544	22.7927	22.1757	S	3		6573	___1	+	DK-MG EMP3 KO_DK-MG Control	1	6.06437e-13	144.92	135.39	144.92	-0.3292	122780000	41	1.40271	0.028959	-1.32681	-4.23538	Q99496;X6RFN3	41;41	Q99496	Q99496	E3 ubiquitin-protein ligase RING2	RNF2	RTPQEAITDGLEIVVSPRSLHSELMCPICLD	TPQEAITDGLEIVVS(1)PR	18436	UID18388	1	S41	S41;S41	RNF2 S41
23.5612	22.8533	23.2918	21.6916	22.3293	21.7007	S	3		7235	___1	+	DK-MG EMP3 KO_DK-MG Control	0.976613	0.00051893	105.65	68.469	100.38	0.038007	410470000	566	1.96524	0.0120444	-1.32821	-4.5003	Q9NSK0	566	Q9NSK0	Q9NSK0	Kinesin light chain 4	KLC4	RSGSLGKIRDVLRRSSELLVRKLQGTEPRPS	RS(0.023)S(0.977)ELLVRK	20195	UID20147	1	S566	S566	KLC4 S566
27.3605	27.401	27.3908	25.8899	26.321	25.9551	S	3		395	___1	+	DK-MG EMP3 KO_DK-MG Control	0.999995	1.50714e-05	138.97	120.66	138.97	0.027387	2251400000	594	2.01803	0.0112482	-1.32875	-9.86236	O00571;A0A0D9SF53;A0A0D9SG12;A0A2R8YF78;A0A0D9SFB3;A0A2R8Y645;A0A2U3TZJ9;F6S8Q4;A0A2R8Y7T2;A0A087WVZ1	594;594;594;594;594;648;593;561;408;126	O00571	O00571	ATP-dependent RNA helicase DDX3X	DDX3X	HYKGSSRGRSKSSRFSGGFGARDYRQSSGAS	SSRFS(1)GGFGAR	1135	UID1135	1	S594	S594;S594;S594;S594;S594;S648;S593;S561;S408;S126	DDX3X S594
25.9496	25.4517	25.5956	24.143	24.589	24.2777	S	2		4599	___1	+	DK-MG EMP3 KO_DK-MG Control	1	1.11549e-66	252.25	218.29	252.25	0.64548	629290000	983	2.56877	0.00616537	-1.32906	-6.70153	Q12802;H0YMW2	983;983	Q12802	Q12802	A-kinase anchor protein 13	AKAP13	ISADCAKDKALQLSNSPGASSAFLKAETEHN	ALQLSNS(1)PGASSAFLK	12153	UID12105	1	S983	S983;S983	AKAP13 S983
25.2154	24.6756	25.0094	23.3358	23.9951	23.581	S	4		4530	___2	+	DK-MG EMP3 KO_DK-MG Control	0.999994	1.1473e-118	228.52	224.63	212.36	-0.36336	1467600000	692	2.18299	0.00947059	-1.32953	-5.3504	Q06190	692	Q06190	Q06190	Serine/threonine-protein phosphatase 2A regulatory subunit B'' subunit alpha	PPP2R3A	PLPPPATSPSSPRPLSPVPHVNNVVNAPLSI	KPGTPLPPPAT(0.345)S(0.404)PS(0.116)S(0.135)PRPLS(1)PVPHVNNVVNAPLSINIPR	11866	UID39614	2;3	S692	S692	PPP2R3A S692
24.8657	24.6665	24.6283	23.3882	23.7694	23.0132	S	2		2017	___1	+	DK-MG EMP3 KO_DK-MG Control	1	0.000363902	137.46	110.32	137.46	0.31536	354990000	128	1.75333	0.0149701	-1.32991	-5.77258	F8W0Q9;Q8NEY8;B7Z8L1;F8WF16;F8VPY7;F8VWU8;F8W6A0	128;110;55;62;117;110;9	F8W0Q9	F8W0Q9	Periphilin-1	PPHLN1	RQPEYRDMRDGFRRKSFYSSHYARERSPYKR	S(1)FYSSHYAR	5935	UID5888	1	S128	S128;S110;S55;S62;S117;S110;S9	PPHLN1 S128
27.1599	26.921	27.3577	25.8211	26.124	25.5025	S	3		3485	___1	+	DK-MG EMP3 KO_DK-MG Control	0.999998	7.3206e-53	213.15	195.78	133.66	0.20729	1866000000	264	2.27904	0.00819048	-1.33035	-6.06415	P15880;H0YEN5;E9PQD7	264;166;206	P15880	P15880	40S ribosomal protein S2	RPS2	SYLTPDLWKETVFTKSPYQEFTDHLVKTHTR	S(1)PYQEFTDHLVK	9430	UID9382	1	S264	S264;S166;S206	RPS2 S264
28.0167	27.5263	27.9871	26.2542	26.8328	26.4511	S	3		1597	___1	+	DK-MG EMP3 KO_DK-MG Control	0.999999	1.19041e-53	208.88	198.63	205.72	0.43073	3005900000	544	2.33018	0.00687842	-1.33069	-5.72381	D3DPS3;Q3KQU3;H0YF21	544;544;127	D3DPS3	D3DPS3	MAP7 domain-containing protein 1	RPRC1;MAP7D1	SKRRASNEKESAAPASPAPSPAPSPTPAPPQ	ESAAPAS(1)PAPSPAPSPTPAPPQK	4732	UID4685	1;2;3	S544	S544;S544;S127	RPRC1;MAP7D1 S544
27.5715	26.8713	27.917	25.4217	26.7596	26.1864	S	2		2502	___1	+	DK-MG EMP3 KO_DK-MG Control	0.999353	4.72601e-05	77.324	33.533	77.324	-3.1003	1066100000	101	1.23888	0.0408642	-1.33069	-2.68938	K7ENH8	101	K7ENH8	K7ENH8		TCF3	SWAVGGDPAPPDAPVSPRLQVGGSHPEDGLA	GWS(0.001)WAVGGDPAPPDAPVS(0.999)PR	7195	UID7148	1	S101	S101	TCF3 S101
28.6742	28.5211	28.9811	26.6298	27.9626	27.5913	S	2		6055	___1	+	DK-MG EMP3 KO_DK-MG Control	0.999988	7.727e-112	293.59	270.68	287.65	-0.29156	5814000000	197	1.18003	0.046526	-1.33095	-3.17258	Q8TEA8	197	Q8TEA8	Q8TEA8	D-tyrosyl-tRNA(Tyr) deacylase 1	DTD1	SKERNTPRKEDRSASSGAEGDVSSEREP___	SASS(1)GAEGDVSSEREP	16846	UID16798	1;2	S197	S197	DTD1 S197
27.3652	26.9038	27.7446	25.8891	26.4677	25.6616	S	4		3403	___1	+	DK-MG EMP3 KO_DK-MG Control	1	6.87345e-66	226.07	188.06	214.47	-0.44285	2845100000	10	1.75531	0.0150057	-1.33174	-3.89868	P11387;A0A7P0T9R7	10;10	P11387	P11387	DNA topoisomerase 1	TOP1	______MSGDHLHNDSQIEADFRLNDSHKHK	SGDHLHNDS(1)QIEADFRLNDSHK	9305	UID9258	1	S10	S10;S10	TOP1 S10
28.3039	27.9344	27.4928	26.1946	26.9929	26.5476	S	4		3109	___1	+	DK-MG EMP3 KO_DK-MG Control	0.999709	1.07422e-48	165.19	142.26	141.8	0.45271	4373300000	30	1.80922	0.0139004	-1.33199	-4.0474	O95197;B7Z4M1;F5H891;F5GWG7;F5H617	30;30;30;30;30	O95197	O95197	Reticulon-3;Reticulon	RTN3	SSSFGAEPSAPGGGGSPGACPALGTKSCSSS	AEPSAATQSHSISSSSFGAEPSAPGGGGS(1)PGACPALGTK	8719	UID8672	1	S30	S30;S30;S30;S30;S30	RTN3 S30
24.7323	24.3552	25.1993	23.0448	24.0623	23.1827	S	2		1820;2805	___1	+	DK-MG EMP3 KO_DK-MG Control	0.982654	1.8909e-181	339.81	316.8	272.24	0.039776	328310000	39	1.48879	0.0247671	-1.33232	-3.31882	E9PHY5;E9PK52;E9PII3;A0A2R8Y5B3;E9PQD2;E9PQN0;E9PRG1;E9PIG0;E9PJP4;O43491	39;39;39;31;39;39;39;39;39;39	E9PHY5;O43491	O43491	Band 4.1-like protein 2	EPB41L2	KEKPKEVAENQQNQSSDPEEEKGSQPPPAAE	EVAENQQNQS(0.017)S(0.983)DPEEEK	5409	UID5362	1	S39	S39;S39;S39;S31;S39;S39;S39;S39;S39;S39	EPB41L2 S39
29.1783	28.9212	29.5762	28.0978	28.4854	27.0949	S	3		4615	___1	+	DK-MG EMP3 KO_DK-MG Control	0.999969	2.20327e-88	278.07	261.19	242.45	-1.2252	55360000000	382	1.17721	0.0469382	-1.33258	-2.92223	Q12906	382	Q12906	Q12906	Interleukin enhancer-binding factor 3	ILF3	ITPMKRPMEEDGEEKSPSKKKKKIQKKEEKA	RPMEEDGEEKS(1)PSK	12301	UID12253	1	S382	S382	ILF3 S382
23.8252	23.9046	24.397	22.9999	22.9054	22.2222	S	3		6161	___1	+	DK-MG EMP3 KO_DK-MG Control	1	3.34056e-07	123.29	97.573	70.197	-0.15564	1369900000	1133	1.84512	0.0133645	-1.33312	-4.39483	Q92576;E7EVH3;E7ER40	1133;947;402	Q92576	Q92576	PHD finger protein 3	PHF3	CKICIGRMAPPVDDLSPKKVKVVVGVARKHS	MAPPVDDLS(1)PKK	17274	UID17226	1	S1133	S1133;S947;S402	PHF3 S1133
25.8964	25.8273	26.1199	24.4664	25.028	24.3493	S	3		4774	___2	+	DK-MG EMP3 KO_DK-MG Control	0.999352	8.08183e-59	196.22	190.19	186.33	-0.41792	5838800000	467	1.87549	0.0129994	-1.33329	-5.86549	Q14157;F8W726	467;478	Q14157	Q14157	Ubiquitin-associated protein 2-like	UBAP2L	PSSPLPSKSTSAPQMSPGSSDNQSSSPQPAQ	STSAPQMS(0.999)PGSSDNQSS(0.293)S(0.707)PQPAQQK	12802	UID40550	1;2	S467	S467;S478	UBAP2L S467
25.8964	25.8273	26.1199	24.4664	25.028	24.3493	S	3		4774	___2	+	DK-MG EMP3 KO_DK-MG Control	0.978056	3.14432e-59	203.73	190.65	190.35	-0.53752	2382900000	477	1.87549	0.0129923	-1.33329	-5.86549	Q14157;F8W726	477;488	Q14157	Q14157	Ubiquitin-associated protein 2-like	UBAP2L	SAPQMSPGSSDNQSSSPQPAQQKLKQQKKKA	STSAPQMS(0.999)PGS(0.001)SDNQSS(0.022)S(0.978)PQPAQQK	12805	UID40553	1;2	S477	S477;S488	UBAP2L S477
28.7582	28.3787	28.7648	27.2532	27.4188	27.2279	S	4		1232	___1	+	DK-MG EMP3 KO_DK-MG Control	0.99312	4.09667e-19	133.58	119.85	116.94	0.028664	3629600000	693	2.50577	0.00637975	-1.33391	-9.46385	B1ALB4;E9PD50;Q92540	693;764;781	B1ALB4	B1ALB4	Protein SMG7	SMG7	QQQQSPTKAVPALGKSPPHHSGFQQYQQADA	AVPALGKS(0.993)PPHHS(0.007)GFQQYQQADASK	4188	UID4188	1	S693	S693;S764;S781	SMG7 S693
25.8761	25.5986	26.121	24	24.9402	24.6518	T	4		7714	___1	+	DK-MG EMP3 KO_DK-MG Control	0.999855	9.68655e-58	189.05	170.79	119.39	-0.37808	775300000	111	1.63721	0.018621	-1.33457	-4.21791	Q9UQ35;I3L4D8;I3L182;I3L1I8;A0A087X1W1;I3L1C0	111;111;15;15;15;15	Q9UQ35	Q9UQ35	Serine/arginine repetitive matrix protein 2	SRRM2	LMLLEKDVNPGGKEETPGQRPAVTETHQLAE	DVNPGGKEET(1)PGQRPAVTETHQLAELNEK	27618	UID27335	1	T111	T111;T111;T15;T15;T15;T15	SRRM2 T111
24.7203	24.6164	24.2101	22.7967	23.4502	23.295	S	2		578	___1	+	DK-MG EMP3 KO_DK-MG Control	0.991187	8.5819e-05	94.01	73.425	94.01	-0.56761	177710000	680	2.15657	0.00932026	-1.33492	-5.31459	A0A1X7SBY3;H0Y860;Q9P246	680;688;680	A0A1X7SBY3	A0A1X7SBY3	Stromal interaction molecule 2	STIM2	SPASKVYNGILEKSCSMNQLSSGIPVPKPRH	S(0.009)CS(0.991)MNQLSSGIPVPK	1835	UID1835	1	S680	S680;S688;S680	STIM2 S680
29.9881	29.4151	29.7873	28.2211	28.6619	28.302	S	2		8217	___1	+	DK-MG EMP3 KO_DK-MG Control	1	6.12923e-27	213.73	145.21	207.8	-0.42529	9826600000	652	2.39854	0.00641928	-1.33516	-6.18985	S4R3H4;E7EQT4;Q9UKV3	652;670;710	S4R3H4	S4R3H4	Apoptotic chromatin condensation inducer in the nucleus	ACIN1	ERTSTSSSSVQARRLSQPESAEKHVTQRLQP	RLS(1)QPESAEK	22449	UID22179	1	S652	S652;S670;S710	ACIN1 S652
29.11	28.4898	29.2846	27.4117	27.8145	27.6474	S	3		6791	___1	+	DK-MG EMP3 KO_DK-MG Control	1	1.02953e-22	176.27	156.96	42.633	-0.28788	19567000000	67	1.77178	0.0143195	-1.33696	-4.98921	Q9BXP5;C9JUL9	67;74	Q9BXP5	Q9BXP5	Serrate RNA effector molecule homolog	SRRT	RGEYRDYDRNRRERFSPPRHELSPPQKRMRR	FS(1)PPRHELS(1)PPQK	18908	UID18860	1;2	S67	S67;S74	SRRT S67
25.8797	25.3323	26.0881	24.0149	24.7938	24.4796	S	3		5273	___1	+	DK-MG EMP3 KO_DK-MG Control	1	1.32599e-36	181.31	164.33	181.31	-0.46291	542530000	2205	1.85904	0.0134025	-1.33727	-4.18752	Q5UIP0;H7C2B5	2205;479	Q5UIP0	Q5UIP0	Telomere-associated protein RIF1	RIF1	QEDEISSPVNKVRRVSFADPIYQAGLADDID	RVS(1)FADPIYQAGLADDIDRR	14282	UID14234	1	S2205	S2205;S479	RIF1 S2205
26.2782	26.0937	26.3627	24.177	25.2559	25.2889	S	3		2875	___1	+	DK-MG EMP3 KO_DK-MG Control	1	5.21152e-52	166.96	150.68	166.96	-0.010409	1621600000	166	1.21332	0.0431609	-1.33758	-3.57823	O60341;R4GMQ1	166;166	O60341	O60341	Lysine-specific histone demethylase 1A	KDM1A	LPPPPPQAPPEEENESEPEEPSGVEGAAFQS	KLPPPPPQAPPEEENES(1)EPEEPSGVEGAAFQSR	8074	UID8027	1	S166	S166;S166	KDM1A S166
26.3744	25.834	25.5977	24.4207	24.6281	24.7422	T	4		1032	___2	+	DK-MG EMP3 KO_DK-MG Control	0.994961	3.08179e-13	93.575	86.516	88.005	0.035221	630800000	1051	1.76775	0.0145434	-1.3384	-5.38829	A0A7P0TBE7;A0A7P0TAK3;A0A7P0Z436;O43379;A0A7P0T9T4;A0A7P0TB98	1051;1048;936;1053;1053;317	A0A7P0TBE7	A0A7P0TBE7	WD repeat-containing protein 62	WDR62	SLPEGPSVPSSSLPQTPEQEKFLRHHFETLT	FATSLPHFPGCAGPTEDELS(0.001)LPEGPS(0.013)VPS(0.321)S(0.349)S(0.321)LPQT(0.995)PEQEK	23272	UID50797	2	T1051	T1051;T1048;T936;T1053;T1053;T317	WDR62 T1051
27.4209	26.9829	27.3278	25.8706	26.1332	25.7108	S	3		1699	___1	+	DK-MG EMP3 KO_DK-MG Control	0.996723	2.8803e-162	310.29	293.22	310.29	0.32335	1295200000	134	2.73546	0.00595248	-1.339	-7.38198	F5H3K2;E7ENF1;F5H7W8;Q96C57;G5EA44;F5H8B7	134;138;210;179;169;132	F5H3K2	F5H3K2	Uncharacterized protein C12orf43	C12orf43	AAVSASDILQESAIHSPGTVEKEAKKKRKLK	EAAVSASDILQESAIHS(0.997)PGT(0.003)VEK	4917	UID4870	1	S134	S134;S138;S210;S179;S169;S132	C12orf43 S134
25.1884	24.7645	25.932	23.7234	24.2851	23.8593	S	3		3390	___3	+	DK-MG EMP3 KO_DK-MG Control	0.774205	8.4335e-06	79.782	68.781	79.782	0.52374	180260000	1787	1.39175	0.029476	-1.33902	-3.51573	P11137;A0A669KB77	1787;1950	P11137	P11137	Microtubule-associated protein 2	MAP2	VDHGAEIITQSPGRSSVASPRRLSNVSSSGS	ARVDHGAEIIT(0.069)QS(0.923)PGRS(0.235)S(0.774)VAS(0.999)PR	9263	UID64808	3	S1787	S1787;S1950	MAP2 S1787
24.5884	23.7076	23.6301	22.4581	22.9483	22.4989	S	3		3592;363;893;898	___1	+	DK-MG EMP3 KO_DK-MG Control	0.99973	2.80159e-47	207.67	181.46	193.42	-0.018375	300520000	370	1.5134	0.0238521	-1.34027	-3.88334	A0A0C4DGB5;E9PCH5;A0A6Q8PG72;A0A6Q8PGG5;H0Y7F0;E7EQ12;E7EQA0;A0A6Q8PGN6;H0Y9H6;H0YD33;D6RC54;A0A6Q8PH20;B7Z574;A0A6Q8PFE5;E9PDE4;P20810;E7ES10	406;338;346;327;125;88;96;370;131;96;60;419;359;304;301;373;373	A0A0C4DGB5;A0A6Q8PGN6;A0A6Q8PH20;P20810	A0A6Q8PGN6	Calpastatin	CAST	EKPKPRSESELIDELSEDFDRSECKEKPSKP	SESELIDELS(1)EDFDRSECK	1018	UID1018	1	S370	S406;S338;S346;S327;S125;S88;S96;S370;S131;S96;S60;S419;S359;S304;S301;S373;S373	CAST S370
27.0512	26.7379	26.1273	24.5963	25.7729	25.5264	S	3		1806	___1	+	DK-MG EMP3 KO_DK-MG Control	0.999834	4.30178e-48	209.56	183.73	203.4	-0.31236	1311700000	869	1.3521	0.032161	-1.34029	-2.98253	Q5TG12;E9PGC5;Q15262;H0Y6V4;A0A0G2JQF6;H0Y6P5	869;883;856;116;148;150	Q5TG12	Q5TG12	Protein-tyrosine-phosphatase;Receptor-type tyrosine-protein phosphatase kappa	PTPRK	SRLLDVPRYLCEGTESPYQTGQLHPAIRVAD	YLCEGTES(1)PYQTGQLHPAIR	5291	UID5244	1;2	S869	S869;S883;S856;S116;S148;S150	PTPRK S869
29.021	28.3425	28.7795	27.1417	27.843	27.1341	T	3		926	___1	+	DK-MG EMP3 KO_DK-MG Control	1	6.5888e-25	177.6	157.84	176.42	0.41981	3781200000	696	1.8922	0.0129438	-1.34141	-4.35996	A0A7I2V3W3;Q13443;A0A7I2V4B3;A0A7I2V2Z6	696;761;792;761	A0A7I2V3W3	A0A7I2V3W3	Disintegrin and metalloproteinase domain-containing protein 9	ADAM9	PSRQPGSVPRHVSPVTPPREVPIYANRFAVP	HVSPVT(1)PPREVPIYANR	23184	UID22913	1;2	T696	T696;T761;T792;T761	ADAM9 T696
28.034	27.4855	28.1203	26.1084	26.8823	26.6248	S	2		4838	___1	+	DK-MG EMP3 KO_DK-MG Control	0.984338	0.000278931	131.93	91.204	111.26	0.048356	3483800000	89	1.92813	0.0124054	-1.34146	-4.44013	Q14738;E9PFR3;H0Y8C4	89;81;9	Q14738	Q14738	Serine/threonine-protein phosphatase 2A 56 kDa regulatory subunit delta isoform	PPP2R5D	YSGGPQIVKKERRQSSSRFNLSKNRELQKLP	QS(0.015)S(0.984)S(0.001)RFNLSK	13053	UID13005	1	S89	S89;S81;S9	PPP2R5D S89
27.0139	26.4571	26.646	25.3399	25.6904	25.0619	S	3		7542	___1	+	DK-MG EMP3 KO_DK-MG Control	0.916845	1.6687e-109	263.56	241.06	144.27	0.41123	795470000	414	2.25546	0.00862475	-1.34159	-5.48633	Q9UHR4	414	Q9UHR4	Q9UHR4	Brain-specific angiogenesis inhibitor 1-associated protein 2-like protein 1	BAIAP2L1	LLEENETEAVTVPTPSPTPVRSISTVNLSEN	LLEENETEAVTVPT(0.042)PS(0.917)PT(0.042)PVR	20993	UID20945	1	S414	S414	BAIAP2L1 S414
24.9882	24.4815	24.9232	23.7407	23.3953	23.2297	S	3		5194	___1	+	DK-MG EMP3 KO_DK-MG Control	0.796541	5.3842e-18	124.32	117.89	98.883	-0.086594	231520000	248	2.43993	0.00616518	-1.34243	-6.12729	Q5SSJ5;Q5SWC8;B0QZK4	248;210;107	Q5SSJ5	Q5SSJ5	Heterochromatin protein 1-binding protein 3	HP1BP3	KSRKTPQKSRNRKNRSSAVDPEPQVKLEDVL	NRS(0.797)S(0.203)AVDPEPQVKLEDVLPLAFTR	14042	UID13994	1	S248	S248;S210;S107	HP1BP3 S248
24.9882	24.4815	24.9232	23.7407	23.3953	23.2297	S	2		5194	___1	+	DK-MG EMP3 KO_DK-MG Control	0.803282	3.09392e-22	189.11	143.28	107.5	-0.77628	219290000	249	2.43993	0.00617303	-1.34243	-6.12729	Q5SSJ5;Q5SWC8;B0QZK4	249;211;108	Q5SSJ5	Q5SSJ5	Heterochromatin protein 1-binding protein 3	HP1BP3	SRKTPQKSRNRKNRSSAVDPEPQVKLEDVLP	NRS(0.197)S(0.803)AVDPEPQVK	14043	UID13995	1	S249	S249;S211;S108	HP1BP3 S249
25.8873	24.7645	25.2461	23.7234	24.2851	23.8593	S	3		3390	___3	+	DK-MG EMP3 KO_DK-MG Control	0.999974	1.33655e-29	203.95	168.16	102.36	-0.10429	2325000000	1782	1.45633	0.0260657	-1.34337	-3.66434	P11137;A0A669KB77	1782;1945	P11137	P11137	Microtubule-associated protein 2	MAP2	HAKARVDHGAEIITQSPGRSSVASPRRLSNV	VDHGAEIITQS(1)PGR	9261	UID64806	1;2;3	S1782	S1782;S1945	MAP2 S1782
31.2387	31.0254	31.1133	29.6497	30.1017	29.5958	T	2		7714	___1	+	DK-MG EMP3 KO_DK-MG Control	1	8.55021e-34	190.85	174.36	68.626	-1.2333	55188000000	983	2.13703	0.00964392	-1.3434	-7.81349	Q9UQ35;I3L4D8;I3L182	983;983;887	Q9UQ35	Q9UQ35	Serine/arginine repetitive matrix protein 2	SRRM2	SHSGSSSPDTKVKPETPPRQSHSGSISPYPK	VKPET(1)PPR	27630	UID27347	1;2;3	T983	T983;T983;T887	SRRM2 T983
27.6067	27.2457	26.5271	25.438	26.1258	25.7834	S	2		1090;1750	___1	+	DK-MG EMP3 KO_DK-MG Control	1	1.45879e-60	256.33	212.53	247.61	0.52467	5335900000	636	1.51217	0.0238345	-1.34411	-3.59086	A0A804HKE7;E7EVA0	636;653	A0A804HKE7;E7EVA0	A0A804HKE7	Microtubule-associated protein	MAP4	FMISPETVTGTGKKCSLPAEEDSVLEKLGER	KCS(1)LPAEEDSVLEK	3772	UID3772	1	S636	S636;S653	MAP4 S636
27.1554	26.4016	27.1342	24.9494	26.1588	25.5503	S	3		2391	___1	+	DK-MG EMP3 KO_DK-MG Control	1	9.8298e-290	355.68	343.36	318	0.07761	1937500000	852	1.39612	0.0291151	-1.34422	-3.1399	I3VM54;Q9Y2K7	852;869	I3VM54	I3VM54	Lysine-specific demethylase 2A	KDM2A	GGEEEEEEEEEEEDDSAEEGGAARLNGRGSW	TPQRGDEEGLGGEEEEEEEEEEEDDS(1)AEEGGAAR	6981	UID6934	1	S852	S852;S869	KDM2A S852
27.2447	26.8625	27.3723	25.4808	26.1047	25.86	S	3		1427;203	___1	+	DK-MG EMP3 KO_DK-MG Control	0.999997	6.42145e-36	187.59	158.25	155.05	0.16421	2160700000	454	2.28272	0.00809359	-1.34466	-5.66207	A0A096LP07;A0A096LPJ3;A8K070;J3QQX0;C9JFE4;Q13098	469;473;509;62;454;474	A0A096LP07;C9JFE4	C9JFE4	COP9 signalosome complex subunit 1	GPS1	VLRNQIHVKSPPREGSQGELTPANSQSRMST	SPPREGS(1)QGELTPANSQSR	511	UID512	1	S454	S469;S473;S509;S62;S454;S474	GPS1 S454
23.8661	23.8215	24.1223	22.6093	22.7048	22.461	S	3		7574	___1	+	DK-MG EMP3 KO_DK-MG Control	0.999993	1.38649e-27	165.66	150.93	165.66	0.37798	235780000	302	3.31085	0.00856738	-1.34489	-11.4437	Q9UJM3	302	Q9UJM3	Q9UJM3	ERBB receptor feedback inhibitor 1	ERRFI1	VPIPPRPVKPDYRRWSAEVTSSTYSDEDRPP	RWS(1)AEVTSSTYSDEDRPPK	21071	UID21023	1	S302	S302	ERRFI1 S302
26.0027	25.359	25.6421	24.3045	24.554	24.1102	S	2		1194	___1	+	DK-MG EMP3 KO_DK-MG Control	1	3.77472e-22	206.45	158.88	187.63	0.83153	1432500000	1756	2.23604	0.00878327	-1.34506	-5.94465	A8MQ02;J3KN01;A0A804HJ20;P55196;H0Y948;H0Y8U8;H0Y8L4	1756;1791;1806;1799;877;270;288	A8MQ02	A8MQ02	Afadin	MLLT4	GAPENLTFKERQRLFSQGQDVSNKVKASRKL	QRLFS(1)QGQDVSNK	4062	UID4062	1	S1756	S1756;S1791;S1806;S1799;S877;S270;S288	MLLT4 S1756
27.7596	27.1587	27.6911	25.9925	26.4615	26.1183	S	3		3556	___1	+	DK-MG EMP3 KO_DK-MG Control	0.953941	8.27563e-08	120.32	101.87	96.391	0.10927	2230200000	266	2.2217	0.00906145	-1.3457	-5.70123	P18887;F5H8D7;M0QYS5	266;235;273	P18887	P18887	DNA repair protein XRCC1	XRCC1	NQEEKKTPSKPPAQLSPSVPKRPKLPAPTRT	TPSKPPAQLS(0.954)PS(0.046)VPK	9604	UID9556	1;2	S266	S266;S235;S273	XRCC1 S266
30.6127	30.2489	30.4041	28.9586	29.4383	28.8316	S	2		6561	___1	+	DK-MG EMP3 KO_DK-MG Control	0.991603	4.72932e-57	212.34	204.43	212.34	0.10075	24095000000	692	2.17325	0.00959184	-1.34573	-6.32633	Q96TA1	692	Q96TA1	Q96TA1	Niban-like protein 1	FAM129B	PAGESPQPKAAPEASSPPASPLQHLLPGKAV	AAPEAS(0.008)S(0.992)PPASPLQHLLPGK	18406	UID18358	1;2	S692	S692	FAM129B S692
29.0629	28.6702	29.0979	27.3544	27.9201	27.5151	S	2		2654;933	___1	+	DK-MG EMP3 KO_DK-MG Control	1	3.56155e-06	150.22	104.22	63.694	0.13897	8301300000	1971	2.40735	0.00648965	-1.34712	-6.20533	A0A7I2V4I0;A0A7I2V4H7;O14578;H7BYJ3	1547;1561;1971;1584	A0A7I2V4I0;O14578	O14578	Citron Rho-interacting kinase	CIT	PHRYREGRTELRRDKSPGRPLEREKSPGRML	S(1)PGRPLER	3174	UID3174	1	S1971	S1547;S1561;S1971;S1584	CIT S1971
25.7559	25.3349	25.6273	23.9963	24.3133	24.3661	S	3		3240	___1	+	DK-MG EMP3 KO_DK-MG Control	0.996203	4.54424e-68	209.4	196.85	209	0.55788	754220000	301	2.85405	0.00560847	-1.34746	-7.93305	P04049;H7C155	301;180	P04049	P04049	RAF proto-oncogene serine/threonine-protein kinase	RAF1	ESASPSALSSSPNNLSPTGWSQPKTPVPAQR	SHSESASPSALSSSPNNLS(0.996)PT(0.004)GWSQPK	9006	UID8959	1;2	S301	S301;S180	RAF1 S301
24.6661	24.6969	24.7544	23.0941	23.7017	23.2788	T	2		6173	___1	+	DK-MG EMP3 KO_DK-MG Control	0.99959	0.000313809	111.63	93.005	101.35	0.82176	193980000	930	1.80134	0.013916	-1.34762	-7.41759	Q92618;A0A087WUJ4	930;321	Q92618	Q92618	Zinc finger protein 516	ZNF516	KPVPAPGGGGFSRSATPTPTVIARAGAQPSA	SAT(1)PTPTVIAR	26723	UID26440	1	T930	T930;T321	ZNF516 T930
28.65	28.4259	28.961	27.1104	27.804	27.0785	S	3		3961	___1	+	DK-MG EMP3 KO_DK-MG Control	0.99996	7.3681e-217	335.94	325.06	301.15	-0.26204	5483200000	1154	1.89602	0.0128889	-1.34801	-4.76285	P46821	1154	P46821	P46821	Microtubule-associated protein 1B;MAP1B heavy chain;MAP1 light chain LC1	MAP1B	PRDVMSDETNNEETESPSQEFVNITKYESSL	DVMSDETNNEETES(1)PSQEFVNITK	10550	UID10502	1	S1154	S1154	MAP1B S1154
23.0064	22.9702	23.4224	21.4295	22.5843	21.3382	S	2		6553	___1	+	DK-MG EMP3 KO_DK-MG Control	0.976883	6.99621e-05	112.44	80.108	90.731	-0.083152	100520000	720	1.19064	0.0451518	-1.34901	-3.16325	Q96ST2;A0A1B0GW95	720;109	Q96ST2	Q96ST2	Protein IWS1 homolog	IWS1	EQRDLEQMPQRRRMNSTGGQTPRRDLEKVLT	RMNS(0.977)T(0.023)GGQTPR	18348	UID18300	1	S720	S720;S109	IWS1 S720
24.2248	23.9741	24.8359	22.3526	23.5486	23.0848	S	2		5372	___1	+	DK-MG EMP3 KO_DK-MG Control	1	3.57572e-05	153.11	132.41	105.13	-0.1905	183190000	635	1.40035	0.0289565	-1.34957	-3.12336	Q6MZP7	635	Q6MZP7	Q6MZP7	Protein lin-54 homolog	LIN54	CSSICKCIGCKNFEESPERKTLMHLADAAEV	NFEES(1)PERK	14774	UID14726	1	S635	S635	LIN54 S635
24.632	24.3906	24.3324	22.7866	23.4112	23.1053	S	3		2924	___1	+	DK-MG EMP3 KO_DK-MG Control	0.993837	2.33882e-41	155.78	152.68	153.65	0.095192	387190000	511	2.15053	0.00940645	-1.35061	-6.67676	O60841	511	O60841	O60841	Eukaryotic translation initiation factor 5B	EIF5B	EDTEDAGLDDWEAMASDEETEKVEGNKVHIE	EETPPPVEPEEEEDTEDAGLDDWEAMAS(0.994)DEET(0.006)EK	8172	UID8125	1	S511	S511	EIF5B S511
24.8112	24.5237	24.7274	22.9744	23.5783	23.4565	S	3		7153	___1	+	DK-MG EMP3 KO_DK-MG Control	0.99288	3.30288e-21	124.79	117.51	105.87	-0.21271	669760000	315	2.07613	0.0103362	-1.35103	-6.64922	Q9NPI6	315	Q9NPI6	Q9NPI6	mRNA-decapping enzyme 1A	DCP1A	TQSNEKHAPTYTIPLSPVLSPTLPAEAPTAQ	HAPT(0.003)YT(0.004)IPLS(0.993)PVLS(0.962)PT(0.038)LPAEAPTAQVPPSLPR	19967	UID19919	1;2	S315	S315	DCP1A S315
24.3868	24.2281	24.7717	23.3418	23.0106	22.9801	S	2		8	___1	+	DK-MG EMP3 KO_DK-MG Control	0.89744	2.74151e-05	111.58	92.12	111.58	-2.2629	135880000	483	2.46234	0.00608947	-1.35137	-6.80322	A0A2R8Y568;A0A024RDL5;A0A2R8Y522;A0A087WVB5;Q75MD7;A0A2R8Y8C6;Q8WXX7	483;498;578;684;708;955;956	A0A2R8Y568	A0A2R8Y568	Autism susceptibility gene 2 protein	AUTS2	SPYVRTPVVESARPNSTSSREAEPRKGEPAY	TPVVES(0.021)ARPNS(0.897)T(0.08)S(0.001)SR	21	UID22	1	S483	S483;S498;S578;S684;S708;S955;S956	AUTS2 S483
27.3513	27.5224	27.7444	26.2139	26.5181	25.8318	T	3		6163	___1	+	DK-MG EMP3 KO_DK-MG Control	0.991577	2.0784e-102	256.63	242.42	217.07	0.038783	7057900000	366	2.08767	0.0102991	-1.35141	-5.9052	Q92597;E7ESM1;E5RJY1	366;113;75	Q92597	Q92597	Protein NDRG1	NDRG1	RSRSHTSEGTRSRSHTSEGAHLDITPNSGAA	S(0.003)HT(0.992)S(0.005)EGAHLDITPNSGAAGNSAGPK	26709	UID26426	1;2	T366	T366;T113;T75	NDRG1 T366
29.0039	28.7757	29.0288	27.2568	27.7206	27.7758	S	2		4715	___1	+	DK-MG EMP3 KO_DK-MG Control	0.998642	5.30576e-25	132.41	118.67	71.98	3.9205	3711200000	65	2.24167	0.00861361	-1.35176	-7.37819	Q13541	65	Q13541	Q13541	Eukaryotic translation initiation factor 4E-binding protein 1	EIF4EBP1	TRIIYDRKFLMECRNSPVTKTPPRDLPTIPG	FLMECRNS(0.999)PVT(0.001)K	12653	UID12605	1;2	S65	S65	EIF4EBP1 S65
28.0845	27.8653	28.2043	26.5787	26.8673	26.6497	S	3		7714	___2	+	DK-MG EMP3 KO_DK-MG Control	0.999999	9.76814e-08	122.53	111.15	91.583	0.25279	2870900000	2100	3.25469	0.00750311	-1.3528	-10.2602	Q9UQ35	2100	Q9UQ35	Q9UQ35	Serine/arginine repetitive matrix protein 2	SRRM2	SDRSRSATPPATRNHSGSRTPPVALNSSRMS	NHS(1)GS(1)RT(1)PPVALNSSR	21580	UID49328	1;2;3	S2100	S2100	SRRM2 S2100
28.0845	27.8653	28.2043	26.5787	26.8673	26.6497	T	2		7714	___2	+	DK-MG EMP3 KO_DK-MG Control	0.999999	1.69664e-28	181.81	159.62	72.29	0.17429	10276000000	2104	3.25469	0.00755	-1.3528	-10.2602	Q9UQ35	2104	Q9UQ35	Q9UQ35	Serine/arginine repetitive matrix protein 2	SRRM2	RSATPPATRNHSGSRTPPVALNSSRMSCFSR	T(1)PPVALNSSR	27629	UID55142	1;2;3	T2104	T2104	SRRM2 T2104
23.7834	23.3679	23.4809	21.9619	22.1846	22.4264	T	3		5671	___1	+	DK-MG EMP3 KO_DK-MG Control	0.999942	0.00277222	81.525	64.985	73.435	-0.68649	124540000	157	2.74094	0.00597831	-1.35307	-7.40636	Q86X02	157	Q86X02	Q86X02	Cerebellar degeneration-related protein 2-like	CDR2L	LRVLREKRERRRTIHTFPCLKELCTSPRCKD	TIHT(1)FPCLK	26372	UID26089	1	T157	T157	CDR2L T157
26.9601	26.3427	26.7829	25.2821	25.7057	25.0385	T	4		3368	___1	+	DK-MG EMP3 KO_DK-MG Control	0.999923	2.26545e-32	152.16	135.02	106.28	-0.25793	871910000	456	2.1377	0.00965149	-1.35314	-5.05343	P0C7T5	456	P0C7T5	P0C7T5	Ataxin-1-like	ATXN1L	SLDVQARATFPDKEPTPPPITSSHLPSHFMK	ATFPDKEPT(1)PPPITSSHLPSHFMK	24615	UID24332	1	T456	T456	ATXN1L T456
28.5841	28.3841	27.9645	26.6867	27.2651	26.9214	S	5		3192	___1	+	DK-MG EMP3 KO_DK-MG Control	0.999998	1.65759e-14	93.791	84.306	93.791	-0.1252	3343800000	291	2.2519	0.00867644	-1.35317	-5.45499	O96013	291	O96013	O96013	Serine/threonine-protein kinase PAK 4	PAK4	CTPAAPAVPGPPGPRSPQREPQRVSHEQFRA	GAPSPGVLGPHASEPQLAPPACTPAAPAVPGPPGPRS(1)PQREPQR	8944	UID8897	1	S291	S291	PAK4 S291
28.9339	28.4701	28.7629	27.3273	27.6713	27.1037	S	2		3013	___1	+	DK-MG EMP3 KO_DK-MG Control	1	0	445.7	414.62	445.7	-0.27137	5501400000	383	2.44568	0.00624453	-1.35485	-6.34554	O75717	383	O75717	O75717	WD repeat and HMG-box DNA-binding protein 1	WDHD1	GRPRQRSHILEDDENSVDISMLKTGSSLLKE	SHILEDDENS(1)VDISMLK	8476	UID8429	1;2	S383	S383	WDHD1 S383
27.6294	27.5045	27.5931	25.9991	26.7052	25.9562	S	3		7691	___1	+	DK-MG EMP3 KO_DK-MG Control	0.879007	7.4032e-102	250.46	230.57	76.029	-0.073443	2768600000	241	1.54864	0.0222129	-1.3555	-5.51814	Q9UNX4	241	Q9UNX4	Q9UNX4	WD repeat-containing protein 3	WDR3	IEDPEEPDPKKIKGSSPGIQDTLEAEDGAFE	GS(0.121)S(0.879)PGIQDTLEAEDGAFETDEAPEDRILSCRK	21416	UID21368	1	S241	S241	WDR3 S241
25.16	25.1112	25.3758	23.8594	24.1153	23.6037	S	3		6439	___1	+	DK-MG EMP3 KO_DK-MG Control	0.999977	5.23765e-08	131.56	110.61	127.07	0.28877	201600000	350	2.4542	0.00604967	-1.35627	-8.04463	Q96JM2	350	Q96JM2	Q96JM2	Zinc finger protein 462	ZNF462	ASKFSPMSYPQMKPKSPHNSGLVNLTERSRY	PKS(1)PHNSGLVNLTER	17896	UID17848	1	S350	S350	ZNF462 S350
25.6594	25.5038	25.749	24.0325	24.5059	24.3048	S	2		3044	___1	+	DK-MG EMP3 KO_DK-MG Control	1	3.44033e-59	219.99	203.59	197.72	-0.14132	1166200000	2455	2.51292	0.00643404	-1.35633	-8.76435	O75962;E7EPJ7	2455;2188	O75962	O75962	Triple functional domain protein	TRIO	SLGTLPLGKPRAGAASPLNSPLSSAVPSLGK	AGAAS(1)PLNS(1)PLSSAVPSLGK	8523	UID8476	1;2	S2455	S2455;S2188	TRIO S2455
27.6031	27.4751	28.2918	25.9603	26.7065	26.633	S	4		948	___1	+	DK-MG EMP3 KO_DK-MG Control	0.998435	2.93981e-66	183.98	152.74	88.341	-0.69386	1979800000	443	1.75427	0.0149843	-1.35673	-3.90524	A0A7I2V5T6;P04920	443;443	A0A7I2V5T6	A0A7I2V5T6	Anion exchange protein 2	SLC4A2	SHPSDEKDFSFPRNISAGSLGSLLGHHHGQG	NIS(0.998)AGS(0.839)LGS(0.104)LLGHHHGQGAES(0.058)DPHVTEPLMGGVPETR	3254	UID3254	1;2	S443	S443;S443	SLC4A2 S443
[truncated: 1,703 more rows]

## Sheet: U-118 PhosphoSTY
U-118 Control 1	U-118 Control 2	U-118 Control 3	U-118 EMP3 KO 1	U-118 EMP3 KO 2	U-118 EMP3 KO 3	Amino acid	Charge	Potential contaminant	Protein group IDs	Multiplicity	Welch's T-test Significant U-118 EMP3 KO_U-118 Control	Welch's T-test significant	Localization prob	PEP	Score	Delta score	Score for localization	Mass error [ppm]	Intensity	Position	-Log Welch's T-test p-value U-118 EMP3 KO_U-118 Control	Welch's T-test q-value U-118 EMP3 KO_U-118 Control	Welch's T-test Difference U-118 EMP3 KO_U-118 Control	Welch's T-test Test statistic U-118 EMP3 KO_U-118 Control	Proteins	Positions within proteins	Leading proteins	Protein	Protein names	Gene names	Sequence window	Phospho (STY) Probabilities	id	Unique identifier	Number of Phospho (STY)	Phosphosite	Probable_Phosphosites	Complete_Phosphosite
[truncated: 645 more rows]

[truncated: 2 more sheets: DK-MG Proteome, U-118 Proteome]
