# Supplementary material for: EMP3 sustains oncogenic EGFR/CDK2 signaling by restricting receptor degradation in glioblastoma
Source: Acta Neuropathol Commun. 2023 Nov 7;11:177. doi: 10.1186/s40478-023-01673-z (PMC10629159; doi:10.1186/s40478-023-01673-z)
Supplement: Supplementary file 8 — Additional file 8. Differentially expressed genes exclusive to NCH1425 expressing the EMP3 shRNA. [file 40478_2023_1673_MOESM8_ESM.xlsx]

## Sheet: Legend
Supplementary File 6: Differentially Expressed Genes Exclusive to NCH1425 expressing the EMP3 shRNA
EMP3 sustains oncogenic EGFR/CDK2 signaling by restricting receptor degradation in glioblastoma
Acta Neuropathologica Communications
Corresponding author:
Stefan Pusch
Clinical Cooperation Unit Neuropathology
German Cancer Research Center
Im Neuenheimer Feld 280
69120 Heidelberg, Germany
E-mail: s.pusch@dkfz-heidelberg.de

## Sheet: NCH1425 scr shRNA
ID	EMP3 scr: DOX Avg (log2)	EMP3 scr: DMSO Avg (log2)	Fold Change	P-val	Gene Symbol	Description	Group
TC0200015678.hg.1	11.15	16.02	-29.24	0.0057	IGFBP5	insulin like growth factor binding protein 5	Multiple_Complex
TC1900006892.hg.1	6.71	10.76	-16.54	0.0428	ANGPTL4	angiopoietin like 4	Multiple_Complex
TC0600010707.hg.1	12.05	15.85	-13.91	0.042	NRN1	neuritin 1	Multiple_Complex
TC0500011852.hg.1	10.66	13.99	-10.05	0.0274	LOX	lysyl oxidase	Multiple_Complex
TC0300013513.hg.1	8.23	11.47	-9.47	0.0065	P3H2	prolyl 3-hydroxylase 2	Multiple_Complex
TC0X00006686.hg.1	9.3	11.92	-6.12	0.0229	GRPR	gastrin-releasing peptide receptor	Coding
TC0300009301.hg.1	9.72	12.31	-6.05	0.0024	PTX3	pentraxin 3, long	Coding
TC0600013361.hg.1	10	12.57	-5.94	0.0029	CITED2	Cbp/p300-interacting transactivator, with Glu/Asp rich carboxy-terminal domain, 2	Coding
TC0800011881.hg.1	13.17	15.69	-5.74	0.0236	NDRG1	N-myc downstream regulated 1	Multiple_Complex
TC0Y00006433.hg.1	9.83	12.25	-5.36	0.0377	PLCXD1	phosphatidylinositol-specific phospholipase C, X domain containing 1	Multiple_Complex
TC0X00006433.hg.1	9.76	12.14	-5.2	0.035	PLCXD1	phosphatidylinositol-specific phospholipase C, X domain containing 1	Multiple_Complex
TC1200009881.hg.1	12.88	15.09	-4.65	0.0132	CLEC2B	C-type lectin domain family 2, member B	Multiple_Complex
TC1100011040.hg.1	5.9	8.08	-4.53	0.0083	SYT7	synaptotagmin VII	Multiple_Complex
TC0100015598.hg.1	12.84	15.02	-4.52	0.0024	TXNIP	thioredoxin interacting protein	Multiple_Complex
TC0700010568.hg.1	7.33	9.45	-4.35	0.0384	HOXA13	homeobox A13	Multiple_Complex
TC1200006653.hg.1	8.81	10.84	-4.07	0.0321	ENO2	enolase 2 (gamma, neuronal)	Multiple_Complex
TC0X00010515.hg.1	8.7	10.7	-4	0.003	CAPN6	calpain 6	Coding
TC0X00009268.hg.1	10.38	12.36	-3.94	0.0027	PCYT1B	phosphate cytidylyltransferase 1, choline, beta	Multiple_Complex
TC1100008340.hg.1	5.53	7.49	-3.9	0.0108	FOLR1	folate receptor 1 (adult)	Multiple_Complex
TC0700013458.hg.1	12.65	14.57	-3.78	0.0427	HILPDA	hypoxia inducible lipid droplet-associated	Multiple_Complex
TC1000009397.hg.1	7.8	9.72	-3.77	0.0367	DPYSL4	dihydropyrimidinase-like 4	Multiple_Complex
TC0900007094.hg.1	12.45	14.32	-3.65	0.0294	CA9	carbonic anhydrase IX	Multiple_Complex
TC1000011114.hg.1	9.65	11.48	-3.55	0.009	KCNMA1	potassium channel, calcium activated large conductance subfamily M alpha, member 1	Multiple_Complex
TC1000008881.hg.1	12.24	14.06	-3.53	0.0254	MXI1	MAX interactor 1, dimerization protein	Multiple_Complex
TC1400009186.hg.1	15.45	17.18	-3.32	0.0486	ERO1A	endoplasmic reticulum oxidoreductase alpha	Multiple_Complex
TC0400011299.hg.1	7.95	9.67	-3.29	0.0499	FAM13A	family with sequence similarity 13, member A	Multiple_Complex
TC0700009508.hg.1	6.37	8.02	-3.14	0.0439	TCAF2	TRPM8 channel-associated factor 2	Multiple_Complex
TC1700010200.hg.1	14.29	15.93	-3.11	0.0048	ALDOC	aldolase C, fructose-bisphosphate	Multiple_Complex
TC0800007086.hg.1	11.75	13.36	-3.06	0.0094	DPYSL2	dihydropyrimidinase-like 2	Multiple_Complex
TC0400012826.hg.1	9.59	11.2	-3.05	0.0333	HERC3	HECT and RLD domain containing E3 ubiquitin protein ligase 3	Multiple_Complex
TC0500006744.hg.1	3.68	5.26	-2.98	0.0073	ROPN1L	rhophilin associated tail protein 1-like	Multiple_Complex
TC1400009256.hg.1	8.68	10.25	-2.97	0.0323	ATG14	autophagy related 14	Multiple_Complex
TC0700009145.hg.1	11.33	12.9	-2.97	0.0037	MEST	mesoderm specific transcript	Multiple_Complex
TC1500008470.hg.1	5.93	7.43	-2.83	0.026	ARRDC4	arrestin domain containing 4	Coding
TC1200012653.hg.1	9.85	11.34	-2.81	0.0364	METTL21B	methyltransferase like 21B	Multiple_Complex
TC1000012329.hg.1	14.99	16.45	-2.75	0.0369	BNIP3	BCL2/adenovirus E1B 19kDa interacting protein 3	Multiple_Complex
TC0300008551.hg.1	14.11	15.57	-2.75	0.0218	FAM162A	family with sequence similarity 162, member A	Multiple_Complex
TC0800007065.hg.1	9.79	11.23	-2.71	0.0043	CDCA2	cell division cycle associated 2	Multiple_Complex
TC0700011658.hg.1	12.31	13.75	-2.71	0.0207	SEMA3E	sema domain, immunoglobulin domain (Ig), short basic domain, secreted, (semaphorin) 3E	Coding
TC0800009529.hg.1	10.31	11.68	-2.58	0.0472	PPP1R3B	protein phosphatase 1, regulatory subunit 3B	Coding
TC0600012061.hg.1	9.79	11.15	-2.57	0.0422	ICK	intestinal cell (MAK-like) kinase	Multiple_Complex
TC1000009863.hg.1	4.25	5.59	-2.54	0.0013	FAM107B	family with sequence similarity 107, member B	Multiple_Complex
TC0300010840.hg.1	7.68	8.98	-2.46	0.0004	CCK	cholecystokinin	Multiple_Complex
TC1900011707.hg.1	14.46	15.76	-2.46	0.015	GPI	glucose-6-phosphate isomerase	Multiple_Complex
TSUnmapped00000349.hg.1	12.51	13.8	-2.44	0.0268	FBL	fibrillarin	Coding
TSUnmapped00000344.hg.1	11.54	12.81	-2.4	0.0349	FBL	fibrillarin	Coding
TC0500010635.hg.1	12.9	14.16	-2.4	0.0015	HMGCS1	3-hydroxy-3-methylglutaryl-CoA synthase 1 (soluble)	Multiple_Complex
TSUnmapped00000380.hg.1	13.27	14.53	-2.4	0.0189	FBL	fibrillarin	Coding
TC0200015650.hg.1	12.49	13.74	-2.38	0.0075	FN1	fibronectin 1	Multiple_Complex
TC2000008267.hg.1	4.94	6.18	-2.36	0.026	RASSF2	Ras association (RalGDS/AF-6) domain family member 2	Multiple_Complex
TSUnmapped00000427.hg.1	12.62	13.85	-2.35	0.0268	FBL	fibrillarin	Coding
TC1300009797.hg.1	9.09	10.32	-2.35	0.036	RAB20	RAB20, member RAS oncogene family	Multiple_Complex
TC0800010774.hg.1	5.66	6.89	-2.34	0.0074	EYA1	EYA transcriptional coactivator and phosphatase 1	Multiple_Complex
TC0800009157.hg.1	5.61	6.83	-2.34	0.0248	LY6K	lymphocyte antigen 6 complex, locus K	Multiple_Complex
TC0500007138.hg.1	9.3	10.52	-2.32	0.0146	IL7R	interleukin 7 receptor	Multiple_Complex
TSUnmapped00000776.hg.1	12.86	14.06	-2.31	0.0449	FBL	fibrillarin	Coding
TC1100009122.hg.1	5.65	6.85	-2.3	0.0013	NXPE2	neurexophilin and PC-esterase domain family, member 2	Multiple_Complex
TC1000009865.hg.1	3.29	4.48	-2.28	0.0297	FAM107B	Memczak2013 ALT_ACCEPTOR, ALT_DONOR, coding, INTERNAL, intronic best transcript NM_031453	NonCoding
TC0100016018.hg.1	12.96	14.13	-2.25	0.0069	CRABP2	cellular retinoic acid binding protein 2	Coding
TC0800011634.hg.1	4.43	5.6	-2.25	0.0437	SNTB1	syntrophin, beta 1 (dystrophin-associated protein A1, 59kDa, basic component 1)	Multiple_Complex
TSUnmapped00000038.hg.1	7.28	8.44	-2.23	0.0009	ZNF780A	zinc finger protein 780A	Coding
TC2200006881.hg.1	7.41	8.56	-2.22	0.0035	CABIN1	calcineurin binding protein 1	Multiple_Complex
TC1500007615.hg.1	4.04	5.18	-2.21	0.0194	MAP2K1	Transcript Identified by AceView, Entrez Gene ID(s) 5604	Unassigned
TC2200007204.hg.1	8.07	9.21	-2.2	0.0485	HMOX1	heme oxygenase 1	Multiple_Complex
TC0500007376.hg.1	3.62	4.76	-2.2	0.0102	FST	follistatin	Multiple_Complex
TC0800011509.hg.1	5.76	6.89	-2.19	0.0402	CSMD3	CUB and Sushi multiple domains 3	Multiple_Complex
TC1900010675.hg.1	13.41	14.53	-2.18	0.0237	FBL	fibrillarin	Multiple_Complex
TC0500007154.hg.1	10.47	11.58	-2.16	0.0404	SLC1A3	solute carrier family 1 (glial high affinity glutamate transporter), member 3	Multiple_Complex
TC0100016711.hg.1	5.42	6.53	-2.16	0.0295	PDC	phosducin	Coding
TC0100017834.hg.1	7.68	8.77	-2.14	0.0161	GNG4	guanine nucleotide binding protein (G protein), gamma 4	Multiple_Complex
TC0200008080.hg.1	10.33	11.43	-2.14	0.0198	WDR54	WD repeat domain 54	Multiple_Complex
TC1100012121.hg.1	15.03	16.13	-2.14	0.0169	TMEM123	transmembrane protein 123	Multiple_Complex
TC0300008412.hg.1	7.92	9	-2.11	0.0071	GAP43	growth associated protein 43	Coding
TC1100010971.hg.1	4.58	5.66	-2.11	0.05	OR5A2	olfactory receptor, family 5, subfamily A, member 2	Coding
TC0800009941.hg.1	5.87	6.94	-2.1	0.0304	PNMA2	paraneoplastic Ma antigen 2	Multiple_Complex
TC0900007752.hg.1	5.1	6.17	-2.1	0.0287	NTRK2	neurotrophic tyrosine kinase, receptor, type 2	Multiple_Complex
TC1600011527.hg.1	14.73	15.79	-2.08	0.0407	VKORC1	vitamin K epoxide reductase complex subunit 1	Multiple_Complex
TC0600013160.hg.1	4.26	5.32	-2.08	0.0026	SAMD3	sterile alpha motif domain containing 3	Multiple_Complex
TC0100013641.hg.1	10.31	11.36	-2.08	0.0358	AK2	adenylate kinase 2	Multiple_Complex
TC0700007031.hg.1	8.65	9.71	-2.08	0.0322	JAZF1	Memczak2013 ANTISENSE, coding, INTERNAL, intronic best transcript NM_175061	NonCoding
TSUnmapped00000162.hg.1	14.57	15.62	-2.08	0.0358	FBL	fibrillarin	Coding
TC1700012141.hg.1	14.21	15.26	-2.07	0.0257	WDR45B	WD repeat domain 45B	Multiple_Complex
TC0800009921.hg.1	10.46	11.51	-2.07	0.0022	KCTD9	potassium channel tetramerization domain containing 9	Multiple_Complex
TC0X00007709.hg.1	16.7	17.74	-2.06	0.0207	PGK1	phosphoglycerate kinase 1	Multiple_Complex
TC2000009292.hg.1	10.68	11.72	-2.05	0.0188	ZMYND8	zinc finger, MYND-type containing 8	Multiple_Complex
TC1200009807.hg.1	3.54	4.58	-2.05	0.0072	C3AR1	complement component 3a receptor 1	Coding
TSUnmapped00000020.hg.1	10.85	11.89	-2.05	0.0258	FBL	fibrillarin	Coding
TC0200010834.hg.1	10.49	11.52	-2.05	0.037	FAM134A	family with sequence similarity 134, member A	Multiple_Complex
TC1000009893.hg.1	6.03	7.05	-2.02	0.0379	ITGA8	integrin alpha 8	Multiple_Complex
TC0100010923.hg.1	3.76	4.78	-2.02	0.0148	PRG4	proteoglycan 4	Multiple_Complex
TC0400013001.hg.1	3.9	4.9	-2.01	0.0006	LRP2BP	LRP2 binding protein	Coding
TC0200015729.hg.1	8.67	9.67	-2.01	0.0429	USP37	ubiquitin specific peptidase 37	Multiple_Complex
TC0700006484.hg.1	7.64	8.64	-2	0.0268	GPR146	G protein-coupled receptor 146	Multiple_Complex
TC0800011445.hg.1	8.11	9.11	-2	0.0144	ANGPT1	angiopoietin 1	Multiple_Complex
TC0300006847.hg.1	10.42	9.42	2.01	0.0388	NR1D2	nuclear receptor subfamily 1, group D, member 2	Multiple_Complex
TC0800009878.hg.1	10.18	9.17	2.01	0.0151	ENTPD4; LOXL2	ectonucleoside triphosphate diphosphohydrolase 4; lysyl oxidase-like 2	Multiple_Complex
TC1800008123.hg.1	5.96	4.95	2.01	0.0413	CEP76	centrosomal protein 76kDa	Multiple_Complex
TC1100011126.hg.1	12.24	11.23	2.02	0.0182	PLA2G16	phospholipase A2, group XVI	Multiple_Complex
TC1900007830.hg.1	4.97	3.95	2.03	0.0185	SCN1B	sodium channel, voltage gated, type I beta subunit	Multiple_Complex
TC1100010051.hg.1	10.88	9.86	2.03	0.0281	TMEM9B	TMEM9 domain family, member B	Multiple_Complex
TC1500008309.hg.1	6.95	5.93	2.03	0.0067	ZNF774	zinc finger protein 774	Multiple_Complex
TC0400007357.hg.1	10.98	9.95	2.03	0.0071	TMEM33	transmembrane protein 33	Multiple_Complex
TC1400010617.hg.1	7.08	6.05	2.04	0.0313	PRKCH	protein kinase C, eta	Multiple_Complex
TC0800008641.hg.1	9.17	8.14	2.04	0.0059	MED30	mediator complex subunit 30	Multiple_Complex
TC0900010910.hg.1	9.9	8.87	2.04	0.0134	SLC35D2	solute carrier family 35 (UDP-GlcNAc/UDP-glucose transporter), member D2	Multiple_Complex
TC0X00011415.hg.1	9.15	8.12	2.05	0.01	NAA10	N(alpha)-acetyltransferase 10, NatA catalytic subunit	Multiple_Complex
TC0200013516.hg.1	12.56	11.52	2.05	0.0488	TMEM127	transmembrane protein 127	Coding
TC0100017534.hg.1	8.38	7.34	2.06	0.0028	ITPKB	inositol-trisphosphate 3-kinase B	Multiple_Complex
TC0100008879.hg.1	7.32	6.28	2.06	0.0031	SAMD13	sterile alpha motif domain containing 13	Multiple_Complex
TC1100007216.hg.1	6.52	5.47	2.07	0.005	PRRG4	proline rich Gla (G-carboxyglutamic acid) 4 (transmembrane)	Multiple_Complex
TC2000010010.hg.1	10.22	9.17	2.08	0.0179	BLCAP	bladder cancer associated protein	Multiple_Complex
TC0300014078.hg.1	4.64	3.58	2.08	0.022	CCDC39	coiled-coil domain containing 39	Coding
TC0800009752.hg.1	12.09	11.03	2.08	0.0241	ASAH1	N-acylsphingosine amidohydrolase (acid ceramidase) 1	Multiple_Complex
TC1300009858.hg.1	6.29	5.22	2.09	0.0024	TUBGCP3	Transcript Identified by AceView, Entrez Gene ID(s) 10426	Unassigned
TC0600009076.hg.1	6.51	5.44	2.09	0.0367	ARMC2	armadillo repeat containing 2	Multiple_Complex
TC1700011561.hg.1	13.05	11.98	2.09	0.0203	WIPI1	WD repeat domain, phosphoinositide interacting 1	Multiple_Complex
TC0800012287.hg.1	11.91	10.83	2.11	0.0322	LEPROTL1	leptin receptor overlapping transcript-like 1	Multiple_Complex
TC1400009214.hg.1	4.71	3.63	2.12	0.0323	BMP4	bone morphogenetic protein 4	Multiple_Complex
TC0200012161.hg.1	6.48	5.39	2.12	0.0081	GALNT14	polypeptide N-acetylgalactosaminyltransferase 14	Multiple_Complex
TC1100013012.hg.1	7.66	6.57	2.12	0.0242	STX3	syntaxin 3	Multiple_Complex
TC1200010336.hg.1	7.56	6.46	2.14	0.0378	YARS2	tyrosyl-tRNA synthetase 2, mitochondrial	Multiple_Complex
TC1500008341.hg.1	6.19	5.1	2.14	0.004	MAN2A2	mannosidase, alpha, class 2A, member 2	Multiple_Complex
TC0500008470.hg.1	5.04	3.94	2.15	0.0383	SNCAIP	synuclein alpha interacting protein	Multiple_Complex
TC1200009177.hg.1	6.84	5.71	2.18	0.0165	TMEM120B	transmembrane protein 120B	Multiple_Complex
TC0500008941.hg.1	8.23	7.11	2.18	0.0188	ARHGAP26	Rho GTPase activating protein 26	Multiple_Complex
TC0X00010849.hg.1	13.68	12.55	2.19	0.0006	GPC4	glypican 4	Multiple_Complex
TC0X00008316.hg.1	8.2	7.06	2.21	0.0112	GRIA3	glutamate receptor, ionotropic, AMPA 3	Multiple_Complex
TC1700007189.hg.1	13.7	12.55	2.22	0.0165	ALDH3A2	aldehyde dehydrogenase 3 family, member A2	Multiple_Complex
TC1100012722.hg.1	11.31	10.16	2.22	0.0346	CDON	cell adhesion associated, oncogene regulated	Multiple_Complex
TC1900010286.hg.1	11.85	10.69	2.23	0.0174	UQCRFS1	ubiquinol-cytochrome c reductase, Rieske iron-sulfur polypeptide 1	Coding
TC1500010720.hg.1	8.03	6.84	2.28	0.011	IVD	isovaleryl-CoA dehydrogenase	Multiple_Complex
TC0700007996.hg.1	9.15	7.95	2.29	0.0014	ELN	elastin	Multiple_Complex
TC0400009322.hg.1	9.45	8.23	2.33	0.011	GALNT7	polypeptide N-acetylgalactosaminyltransferase 7	Multiple_Complex
TC0400011791.hg.1	11.61	10.38	2.34	0.0335	ANKRD50	ankyrin repeat domain 50	Multiple_Complex
TC0700006913.hg.1	11.6	10.37	2.35	0.019	GPNMB	glycoprotein (transmembrane) nmb	Multiple_Complex
TC1800008399.hg.1	10.28	9.04	2.35	0.004	B4GALT6	UDP-Gal:betaGlcNAc beta 1,4- galactosyltransferase, polypeptide 6	Multiple_Complex
TC0300011391.hg.1	6.18	4.93	2.38	0.0009	ADAMTS9	ADAM metallopeptidase with thrombospondin type 1 motif 9	Multiple_Complex
TC0200015476.hg.1	11.93	10.68	2.38	0.011	RAPH1	Ras association (RalGDS/AF-6) and pleckstrin homology domains 1	Multiple_Complex
TC2000009646.hg.1	16.71	15.46	2.39	2.83e-05	CTSZ	cathepsin Z	Multiple_Complex
TC0500007549.hg.1	9.68	8.39	2.43	0.0051	ZSWIM6	zinc finger, SWIM-type containing 6	Multiple_Complex
TC0800012284.hg.1	10.88	9.59	2.46	0.0494	EXTL3	exostosin-like glycosyltransferase 3	Multiple_Complex
TC1900007319.hg.1	12.7	11.39	2.48	0.0434	MRPL34	mitochondrial ribosomal protein L34	Multiple_Complex
TC0100009324.hg.1	12.27	10.95	2.49	0.0007	FAM102B	family with sequence similarity 102, member B	Multiple_Complex
TC0300006961.hg.1	5.93	4.6	2.52	0.0409	CMTM8	CKLF-like MARVEL transmembrane domain containing 8	Coding
TC0400010282.hg.1	13.12	11.78	2.53	0.0036	SEL1L3	sel-1 suppressor of lin-12-like 3 (C. elegans)	Multiple_Complex
TC1600010316.hg.1	10.7	9.35	2.55	3.33e-05	TOX3	TOX high mobility group box family member 3	Multiple_Complex
TC1400009353.hg.1	9.47	8.09	2.6	0.01	SIX4	SIX homeobox 4	Multiple_Complex
TC1900011099.hg.1	8.25	6.83	2.67	0.0251	HSD17B14	hydroxysteroid (17-beta) dehydrogenase 14	Multiple_Complex
TC0400010867.hg.1	7.28	5.86	2.68	0.0008	EPHA5	EPH receptor A5	Coding
TC0300012212.hg.1	9.56	8.12	2.71	0.0171	MYLK	myosin light chain kinase	Multiple_Complex
TC0400008091.hg.1	10.37	8.93	2.72	0.0381	SPP1	secreted phosphoprotein 1	Multiple_Complex
TC2100007465.hg.1	10.2	8.74	2.76	1.42e-06	PCNT	pericentrin	Multiple_Complex
TC0600013794.hg.1	9.51	8.02	2.82	0.0003	AGPAT4	1-acylglycerol-3-phosphate O-acyltransferase 4	Multiple_Complex
TC0800006760.hg.1	15.62	13.98	3.12	0.0002	FDFT1	farnesyl-diphosphate farnesyltransferase 1	Multiple_Complex
TC0500010822.hg.1	6.2	4.52	3.21	0.0002	ACTBL2	actin, beta-like 2	Multiple_Complex
TC0500008849.hg.1	10.27	8.49	3.42	0.0216	CYSTM1	cysteine-rich transmembrane module containing 1	Multiple_Complex
TC0100011406.hg.1	11.09	9.3	3.45	0.0033	CD55	CD55 molecule, decay accelerating factor for complement (Cromer blood group)	Multiple_Complex
TC1100012708.hg.1	11.49	9.7	3.45	0.001	FEZ1	fasciculation and elongation protein zeta 1	Multiple_Complex
TC0100016476.hg.1	11.72	9.86	3.61	0.0018	KIAA0040	KIAA0040	Multiple_Complex
TC0800009619.hg.1	15.02	13.16	3.62	0.0004	CTSB	cathepsin B	Multiple_Complex
TC0500012531.hg.1	9.51	7.6	3.76	0.001	NMUR2	neuromedin U receptor 2	Multiple_Complex
TC1900011758.hg.1	11.26	9.12	4.41	0.0004	APOE	apolipoprotein E	Multiple_Complex
TC0900011305.hg.1	13.73	11.49	4.71	0.0001	TNC	tenascin C	Multiple_Complex
TC2000008721.hg.1	13.34	10.9	5.43	2.1e-06	APMAP	adipocyte plasma membrane associated protein	Multiple_Complex
TC0900006655.hg.1	10.83	7.97	7.26	0.0003	LURAP1L	leucine rich adaptor protein 1-like	Multiple_Complex

## Sheet: NCH1425 EMP3 shRNA
ID	EMP3 shRNA: DOX Avg (log2)	EMP3 shRNA: DMSO Avg (log2)	Fold Change	P-val	Gene Symbol	Description	Group
TC1200009847.hg.1	5.25	8.2	-7.72	0.0217	A2M	alpha-2-macroglobulin	Multiple_Complex
TC1100012137.hg.1	5.45	8.18	-6.64	0.0004	MMP13	matrix metallopeptidase 13	Coding
TC0700011658.hg.1	8.97	11.24	-4.85	0.0016	SEMA3E	sema domain, immunoglobulin domain (Ig), short basic domain, secreted, (semaphorin) 3E	Coding
TC0300009301.hg.1	9.15	10.97	-3.54	0.0139	PTX3	pentraxin 3, long	Coding
TC0800011509.hg.1	3.74	5.35	-3.04	0.0348	CSMD3	CUB and Sushi multiple domains 3	Multiple_Complex
TC0600012061.hg.1	9.39	10.97	-2.98	0.0384	ICK	intestinal cell (MAK-like) kinase	Multiple_Complex
TC0600011136.hg.1	10.8	12.37	-2.96	0.0056	HIST1H2BG	histone cluster 1, H2bg	Multiple_Complex
TC0200009889.hg.1	4.15	5.71	-2.96	0.0422	B3GALT1	UDP-Gal:betaGlcNAc beta 1,3-galactosyltransferase 1	Coding
TC1000008471.hg.1	8.34	9.84	-2.82	0.0221	KIF11	kinesin family member 11	Multiple_Complex
TC0100009870.hg.1	9.47	10.92	-2.74	0.0104	HIST2H4B; HIST2H4A	histone cluster 2, H4b; histone cluster 2, H4a	Coding
TC0800007132.hg.1	7.24	8.66	-2.66	0.0103	PNOC	prepronociceptin	Multiple_Complex
TC0600007293.hg.1	7.9	9.31	-2.65	0.0036	HIST1H2BI	histone cluster 1, H2bi	Coding
TC0800011646.hg.1	6.29	7.69	-2.65	0.0164	HAS2	hyaluronan synthase 2	Multiple_Complex
TC1600011328.hg.1	5.07	6.43	-2.56	0.001	NPW	neuropeptide W	Coding
TC0600007266.hg.1	8.36	9.71	-2.55	0.0219	HIST1H1C	Memczak2013 ANTISENSE, CDS, coding, INTERNAL best transcript NM_005319	NonCoding
TC0300011009.hg.1	4.62	5.95	-2.51	0.0269	CDC25A	cell division cycle 25A	Multiple_Complex
TC0800010800.hg.1	7.31	8.64	-2.51	0.0002	SBSPON	somatomedin B and thrombospondin type 1 domain containing	Multiple_Complex
TC0600007384.hg.1	4.63	5.95	-2.49	0.0003	HIST1H2BO	histone cluster 1, H2bo	Coding
TC0600011184.hg.1	10.72	12.02	-2.46	0.0018	HIST1H2BJ	histone cluster 1, H2bj	Multiple_Complex
TC1700006741.hg.1	10.53	11.81	-2.43	0.0495	KCTD11	potassium channel tetramerization domain containing 11	Multiple_Complex
TC0500006744.hg.1	3.77	5.05	-2.43	0.0155	ROPN1L	rhophilin associated tail protein 1-like	Multiple_Complex
TC0X00010515.hg.1	6.94	8.21	-2.42	0.0088	CAPN6	calpain 6	Coding
TC0100015707.hg.1	9.81	11.07	-2.4	0.0078	HIST2H4A; HIST2H4B	histone cluster 2, H4a; histone cluster 2, H4b	Multiple_Complex
TC0600011232.hg.1	12.58	13.84	-2.38	0.0052	HIST1H1B	histone cluster 1, H1b	Multiple_Complex
TC1900011707.hg.1	14.68	15.93	-2.38	0.048	GPI	glucose-6-phosphate isomerase	Multiple_Complex
TC0100008517.hg.1	7.69	8.93	-2.37	0.0194	NFIA	nuclear factor I/A	Multiple_Complex
TC0900007752.hg.1	5.86	7.09	-2.35	0.0375	NTRK2	neurotrophic tyrosine kinase, receptor, type 2	Multiple_Complex
TC1500008470.hg.1	6.28	7.5	-2.33	0.0253	ARRDC4	arrestin domain containing 4	Coding
TC0500010480.hg.1	5.27	6.48	-2.32	0.0472	PRLR	prolactin receptor	Multiple_Complex
TC1400009108.hg.1	6.35	7.54	-2.28	0.0043	POLE2	polymerase (DNA directed), epsilon 2, accessory subunit	Multiple_Complex
TC1000010722.hg.1	8.11	9.3	-2.27	0.0249	SLC16A9	solute carrier family 16, member 9	Multiple_Complex
TC0100014276.hg.1	10.78	11.95	-2.24	0.0076	DHCR24	24-dehydrocholesterol reductase	Multiple_Complex
TC0100017834.hg.1	7.74	8.89	-2.22	0.0141	GNG4	guanine nucleotide binding protein (G protein), gamma 4	Multiple_Complex
TC0200013616.hg.1	6.8	7.94	-2.21	0.0032	AFF3	AF4/FMR2 family, member 3	Multiple_Complex
TC0600011134.hg.1	9.11	10.25	-2.2	0.0019	HIST1H4D	histone cluster 1, H4d	Coding
TC1100008886.hg.1	7.52	8.63	-2.17	0.0005	TMEM133	transmembrane protein 133	Coding
TC0600011125.hg.1	9.78	10.9	-2.17	0.0069	HIST1H2AB	histone cluster 1, H2ab	Coding
TC0600011228.hg.1	7.49	8.6	-2.16	0.0016	HIST1H2AK	histone cluster 1, H2ak	Coding
TC0600008760.hg.1	7.76	8.86	-2.15	0.0014	PM20D2	peptidase M20 domain containing 2	Multiple_Complex
TC0300009459.hg.1	7.96	9.06	-2.15	0.0063	GPR160	G protein-coupled receptor 160	Multiple_Complex
TC1500007619.hg.1	4.79	5.89	-2.14	0.0168	SMAD6	SMAD family member 6	Multiple_Complex
TC0600011124.hg.1	10.47	11.56	-2.12	0.0079	HIST1H3B	histone cluster 1, H3b	Coding
TC1300008938.hg.1	7.57	8.66	-2.12	0.0155	DLEU2; MIR15A; MIR16-1; MIR3613	deleted in lymphocytic leukemia 2 (non-protein coding); microRNA 15a; microRNA 16-1; microRNA 3613	Multiple_Complex
TC2100008562.hg.1	10.83	11.91	-2.12	0.0401	RUNX1	runt-related transcription factor 1	Multiple_Complex
TC0700008031.hg.1	4.96	6.03	-2.1	0.0472	GTF2IRD2B	GTF2I repeat domain containing 2B	Multiple_Complex
TC1200010133.hg.1	4.5	5.56	-2.08	0.0178	SOX5	Transcript Identified by AceView, Entrez Gene ID(s) 6660	Unassigned
TC1300008856.hg.1	4.34	5.39	-2.08	0.0389	ESD	Transcript Identified by AceView, Entrez Gene ID(s) 2098	Unassigned
TC0800007552.hg.1	10.41	11.46	-2.06	0.0246	MCM4	minichromosome maintenance complex component 4	Multiple_Complex
TC1100011966.hg.1	8.43	9.48	-2.06	0.0133	SLC36A4	solute carrier family 36 (proton/amino acid symporter), member 4	Multiple_Complex
TC0200015128.hg.1	3.82	4.85	-2.04	0.0074	PDE1A	phosphodiesterase 1A, calmodulin-dependent	Multiple_Complex
TC0100011871.hg.1	6.1	7.13	-2.04	0.0022	HIST3H2BB	histone cluster 3, H2bb	Coding
TC1300009858.hg.1	4.95	5.97	-2.02	0.0018	TUBGCP3	Transcript Identified by AceView, Entrez Gene ID(s) 10426	Unassigned
TC0600007285.hg.1	11.82	12.84	-2.02	0.012	HIST1H2AE	histone cluster 1, H2ae	Coding
TC0600013602.hg.1	8.59	9.61	-2.02	0.0317	FBXO5	F-box protein 5	Multiple_Complex
TC1600007723.hg.1	7.28	8.3	-2.02	0.0178	GPT2	glutamic pyruvate transaminase (alanine aminotransferase) 2	Multiple_Complex
TC0400011721.hg.1	8.68	9.69	-2.01	0.0141	MAD2L1	MAD2 mitotic arrest deficient-like 1 (yeast)	Multiple_Complex
TC0100018065.hg.1	4.74	5.75	-2.01	0.0185	SMYD3	Jeck2013 ALT_ACCEPTOR, ALT_DONOR, coding, INTERNAL, intronic best transcript NM_001167740	NonCoding
TC1800007187.hg.1	4.46	3.46	2	0.0056	SETBP1	Memczak2013 ALT_ACCEPTOR, ALT_DONOR, coding, INTERNAL, intronic best transcript NM_001130110	NonCoding
TC1400010648.hg.1	5.28	4.27	2.01	0.0103	BDKRB1	bradykinin receptor B1	Multiple_Complex
TC0100015803.hg.1	6.81	5.8	2.01	0.0148	TDRKH	tudor and KH domain containing	Multiple_Complex
TC0900007006.hg.1	5.74	4.73	2.02	0.0131	PRSS3	protease, serine, 3	Multiple_Complex
TC1200010908.hg.1	8.43	7.41	2.02	0.0119	STAT2	signal transducer and activator of transcription 2	Multiple_Complex
TC1500007409.hg.1	6.23	5.21	2.02	0.027	GCNT3	glucosaminyl (N-acetyl) transferase 3, mucin type	Multiple_Complex
TC1600006737.hg.1	8.57	7.55	2.03	0.0378	VASN	vasorin	Coding
TC0100016476.hg.1	11.09	10.06	2.03	0.0313	KIAA0040	KIAA0040	Multiple_Complex
TC0200012161.hg.1	7.56	6.53	2.04	0.0367	GALNT14	polypeptide N-acetylgalactosaminyltransferase 14	Multiple_Complex
TC1200008949.hg.1	6.24	5.17	2.09	0.0051	SDSL	serine dehydratase-like	Multiple_Complex
TC1900011099.hg.1	7.25	6.18	2.1	0.0295	HSD17B14	hydroxysteroid (17-beta) dehydrogenase 14	Multiple_Complex
TC0X00006799.hg.1	13.78	12.71	2.11	0.0035	SAT1	spermidine/spermine N1-acetyltransferase 1	Multiple_Complex
TC0100016199.hg.1	7.09	6.01	2.12	0.0085	OLFML2B	olfactomedin like 2B	Coding
TC0100018451.hg.1	9.44	8.35	2.13	0.0093	GBP2	guanylate binding protein 2, interferon-inducible	Multiple_Complex
TC1000012011.hg.1	9.86	8.76	2.14	0.0152	RGS10	regulator of G-protein signaling 10	Multiple_Complex
TC1600010316.hg.1	10.61	9.5	2.16	0.0003	TOX3	TOX high mobility group box family member 3	Multiple_Complex
TC1900011755.hg.1	10.47	9.36	2.17	0.0461	ZNF226	zinc finger protein 226	Multiple_Complex
TC0400010772.hg.1	5.92	4.8	2.17	0.0471	SRP72	Memczak2013 ANTISENSE, coding, INTERNAL, intronic best transcript NM_006947	NonCoding
TC0800012245.hg.1	9.76	8.62	2.2	8.99e-05	ZNF250	zinc finger protein 250	Multiple_Complex
TC0700011797.hg.1	7.73	6.58	2.22	0.0076	SAMD9L	sterile alpha motif domain containing 9-like	Multiple_Complex
TC0100017118.hg.1	6.62	5.46	2.24	0.0079	YOD1	YOD1 deubiquitinase	Multiple_Complex
TC0600011943.hg.1	8.59	7.42	2.24	0.0066	ENPP5	ectonucleotide pyrophosphatase/phosphodiesterase 5 (putative)	Multiple_Complex
TC0700011054.hg.1	6.73	5.56	2.25	0.0217	GRB10	growth factor receptor bound protein 10	Multiple_Complex
TC1700012094.hg.1	5.93	4.75	2.27	0.0077	CCDC57	coiled-coil domain containing 57	Multiple_Complex
TC0300013913.hg.1	5.62	4.43	2.28	0.0446	TPRG1	tumor protein p63 regulated 1	NonCoding
TC2100008526.hg.1	5.8	4.61	2.28	0.0025	SLC37A1	solute carrier family 37 (glucose-6-phosphate transporter), member 1	Multiple_Complex
TC1600011375.hg.1	7	5.81	2.29	0.0163	QPRT	quinolinate phosphoribosyltransferase	Multiple_Complex
TC0800008126.hg.1	9.68	8.48	2.29	0.0047	CA2	carbonic anhydrase II	Multiple_Complex
TC1900007973.hg.1	6.08	4.88	2.31	0.016	ZNF527	zinc finger protein 527	Multiple_Complex
TC1100007631.hg.1	4.5	3.29	2.31	0.0177	OR5T1	olfactory receptor, family 5, subfamily T, member 1	Coding
TC1700010826.hg.1	7.9	6.68	2.33	0.0252	SLC25A39	solute carrier family 25, member 39	Multiple_Complex
TC1700008228.hg.1	9.86	8.64	2.33	0.0424	ITGA3	integrin alpha 3	Multiple_Complex
TC0300013687.hg.1	6.36	5.13	2.34	0.0462	TFRC	Transcript Identified by AceView, Entrez Gene ID(s) 7037	Unassigned
TC0500008941.hg.1	7.56	6.32	2.37	0.0045	ARHGAP26	Rho GTPase activating protein 26	Multiple_Complex
TC0500008296.hg.1	8.55	7.31	2.37	0.0215	MAN2A1	mannosidase, alpha, class 2A, member 1	Multiple_Complex
TC0500009772.hg.1	4.45	3.21	2.37	0.036	OR4F3	olfactory receptor, family 4, subfamily F, member 3	Coding
TC0100009324.hg.1	11.49	10.24	2.37	7.23e-05	FAM102B	family with sequence similarity 102, member B	Multiple_Complex
TC1900007830.hg.1	5.61	4.36	2.38	0.0442	SCN1B	sodium channel, voltage gated, type I beta subunit	Multiple_Complex
TC0300012212.hg.1	8	6.74	2.4	0.0052	MYLK	myosin light chain kinase	Multiple_Complex
TC0200008797.hg.1	6.64	5.36	2.42	0.0015	SULT1C2	sulfotransferase family 1C member 2	Multiple_Complex
TC0800006873.hg.1	8.03	6.74	2.45	0.0022	PDGFRL	platelet-derived growth factor receptor-like	Multiple_Complex
TC0500012531.hg.1	10.17	8.82	2.56	0.005	NMUR2	neuromedin U receptor 2	Multiple_Complex
TC1100013131.hg.1	7.74	6.39	2.56	0.008	IGF2	insulin-like growth factor 2	Multiple_Complex
TC2000007864.hg.1	11.52	10.14	2.59	0.0453	PCK1	phosphoenolpyruvate carboxykinase 1 (soluble)	Multiple_Complex
TC1900011758.hg.1	12.27	10.87	2.64	0.0322	APOE	apolipoprotein E	Multiple_Complex
TC0X00010849.hg.1	13.45	11.93	2.87	7.83e-05	GPC4	glypican 4	Multiple_Complex
TC0200015476.hg.1	11.7	10.18	2.88	0.0079	RAPH1	Ras association (RalGDS/AF-6) and pleckstrin homology domains 1	Multiple_Complex
TC1600008005.hg.1	4.33	2.79	2.91	0.0362	ADGRG1	adhesion G protein-coupled receptor G1	Multiple_Complex
TC1100012708.hg.1	9.76	8.14	3.08	0.0072	FEZ1	fasciculation and elongation protein zeta 1	Multiple_Complex
TC0200015894.hg.1	8.66	6.91	3.36	0.0053	DOCK10	Transcript Identified by AceView, Entrez Gene ID(s) 55619	Unassigned
TC1300007148.hg.1	8.49	6.69	3.47	0.0316	CYSLTR2	cysteinyl leukotriene receptor 2	Coding
TC0100011406.hg.1	11.41	9.61	3.5	0.0019	CD55	CD55 molecule, decay accelerating factor for complement (Cromer blood group)	Multiple_Complex
TC0900011305.hg.1	13	11.16	3.59	0.0001	TNC	tenascin C	Multiple_Complex
TC0700007996.hg.1	10.72	8.84	3.68	0.0013	ELN	elastin	Multiple_Complex
TC0900011072.hg.1	6.55	4.63	3.78	0.0006	ABCA1	ATP binding cassette subfamily A member 1	Multiple_Complex
TC0400010867.hg.1	8.45	6.5	3.85	6.05e-05	EPHA5	EPH receptor A5	Coding
TC2000008721.hg.1	12.66	10.63	4.08	4.02e-06	APMAP	adipocyte plasma membrane associated protein	Multiple_Complex
TC0900006655.hg.1	11.07	7.6	11.04	7.56e-05	LURAP1L	leucine rich adaptor protein 1-like	Multiple_Complex

## Sheet: DEGs exclusive to EMP3 KD
ID	EMP3 shRNA: DOX Avg (log2)	EMP3 shRNA: DMSO Avg (log2)	Fold Change	P-val	Gene Symbol	Description	Group
TC1200009847.hg.1	5.25	8.2	-7.72	0.0217	A2M	alpha-2-macroglobulin	Multiple_Complex
TC1100012137.hg.1	5.45	8.18	-6.64	0.0004	MMP13	matrix metallopeptidase 13	Coding
TC0600011136.hg.1	10.8	12.37	-2.96	0.0056	HIST1H2BG	histone cluster 1, H2bg	Multiple_Complex
TC0200009889.hg.1	4.15	5.71	-2.96	0.0422	B3GALT1	UDP-Gal:betaGlcNAc beta 1,3-galactosyltransferase 1	Coding
TC1000008471.hg.1	8.34	9.84	-2.82	0.0221	KIF11	kinesin family member 11	Multiple_Complex
TC0100009870.hg.1	9.47	10.92	-2.74	0.0104	HIST2H4B; HIST2H4A	histone cluster 2, H4b; histone cluster 2, H4a	Coding
TC0800007132.hg.1	7.24	8.66	-2.66	0.0103	PNOC	prepronociceptin	Multiple_Complex
TC0600007293.hg.1	7.9	9.31	-2.65	0.0036	HIST1H2BI	histone cluster 1, H2bi	Coding
TC0800011646.hg.1	6.29	7.69	-2.65	0.0164	HAS2	hyaluronan synthase 2	Multiple_Complex
TC1600011328.hg.1	5.07	6.43	-2.56	0.001	NPW	neuropeptide W	Coding
TC0600007266.hg.1	8.36	9.71	-2.55	0.0219	HIST1H1C	Memczak2013 ANTISENSE, CDS, coding, INTERNAL best transcript NM_005319	NonCoding
TC0300011009.hg.1	4.62	5.95	-2.51	0.0269	CDC25A	cell division cycle 25A	Multiple_Complex
TC0800010800.hg.1	7.31	8.64	-2.51	0.0002	SBSPON	somatomedin B and thrombospondin type 1 domain containing	Multiple_Complex
TC0600007384.hg.1	4.63	5.95	-2.49	0.0003	HIST1H2BO	histone cluster 1, H2bo	Coding
TC0600011184.hg.1	10.72	12.02	-2.46	0.0018	HIST1H2BJ	histone cluster 1, H2bj	Multiple_Complex
TC1700006741.hg.1	10.53	11.81	-2.43	0.0495	KCTD11	potassium channel tetramerization domain containing 11	Multiple_Complex
TC0100015707.hg.1	9.81	11.07	-2.4	0.0078	HIST2H4A; HIST2H4B	histone cluster 2, H4a; histone cluster 2, H4b	Multiple_Complex
TC0600011232.hg.1	12.58	13.84	-2.38	0.0052	HIST1H1B	histone cluster 1, H1b	Multiple_Complex
TC0100008517.hg.1	7.69	8.93	-2.37	0.0194	NFIA	nuclear factor I/A	Multiple_Complex
TC0500010480.hg.1	5.27	6.48	-2.32	0.0472	PRLR	prolactin receptor	Multiple_Complex
TC1400009108.hg.1	6.35	7.54	-2.28	0.0043	POLE2	polymerase (DNA directed), epsilon 2, accessory subunit	Multiple_Complex
TC1000010722.hg.1	8.11	9.3	-2.27	0.0249	SLC16A9	solute carrier family 16, member 9	Multiple_Complex
TC0100014276.hg.1	10.78	11.95	-2.24	0.0076	DHCR24	24-dehydrocholesterol reductase	Multiple_Complex
TC0200013616.hg.1	6.8	7.94	-2.21	0.0032	AFF3	AF4/FMR2 family, member 3	Multiple_Complex
TC0600011134.hg.1	9.11	10.25	-2.2	0.0019	HIST1H4D	histone cluster 1, H4d	Coding
TC1100008886.hg.1	7.52	8.63	-2.17	0.0005	TMEM133	transmembrane protein 133	Coding
TC0600011125.hg.1	9.78	10.9	-2.17	0.0069	HIST1H2AB	histone cluster 1, H2ab	Coding
TC0600011228.hg.1	7.49	8.6	-2.16	0.0016	HIST1H2AK	histone cluster 1, H2ak	Coding
TC0600008760.hg.1	7.76	8.86	-2.15	0.0014	PM20D2	peptidase M20 domain containing 2	Multiple_Complex
TC0300009459.hg.1	7.96	9.06	-2.15	0.0063	GPR160	G protein-coupled receptor 160	Multiple_Complex
TC1500007619.hg.1	4.79	5.89	-2.14	0.0168	SMAD6	SMAD family member 6	Multiple_Complex
TC0600011124.hg.1	10.47	11.56	-2.12	0.0079	HIST1H3B	histone cluster 1, H3b	Coding
TC1300008938.hg.1	7.57	8.66	-2.12	0.0155	DLEU2; MIR15A; MIR16-1; MIR3613	deleted in lymphocytic leukemia 2 (non-protein coding); microRNA 15a; microRNA 16-1; microRNA 3613	Multiple_Complex
TC2100008562.hg.1	10.83	11.91	-2.12	0.0401	RUNX1	runt-related transcription factor 1	Multiple_Complex
TC0700008031.hg.1	4.96	6.03	-2.1	0.0472	GTF2IRD2B	GTF2I repeat domain containing 2B	Multiple_Complex
TC1200010133.hg.1	4.5	5.56	-2.08	0.0178	SOX5	Transcript Identified by AceView, Entrez Gene ID(s) 6660	Unassigned
TC1300008856.hg.1	4.34	5.39	-2.08	0.0389	ESD	Transcript Identified by AceView, Entrez Gene ID(s) 2098	Unassigned
TC0800007552.hg.1	10.41	11.46	-2.06	0.0246	MCM4	minichromosome maintenance complex component 4	Multiple_Complex
TC1100011966.hg.1	8.43	9.48	-2.06	0.0133	SLC36A4	solute carrier family 36 (proton/amino acid symporter), member 4	Multiple_Complex
TC0200015128.hg.1	3.82	4.85	-2.04	0.0074	PDE1A	phosphodiesterase 1A, calmodulin-dependent	Multiple_Complex
TC0100011871.hg.1	6.1	7.13	-2.04	0.0022	HIST3H2BB	histone cluster 3, H2bb	Coding
TC0600007285.hg.1	11.82	12.84	-2.02	0.012	HIST1H2AE	histone cluster 1, H2ae	Coding
TC0600013602.hg.1	8.59	9.61	-2.02	0.0317	FBXO5	F-box protein 5	Multiple_Complex
TC1600007723.hg.1	7.28	8.3	-2.02	0.0178	GPT2	glutamic pyruvate transaminase (alanine aminotransferase) 2	Multiple_Complex
TC0400011721.hg.1	8.68	9.69	-2.01	0.0141	MAD2L1	MAD2 mitotic arrest deficient-like 1 (yeast)	Multiple_Complex
TC0100018065.hg.1	4.74	5.75	-2.01	0.0185	SMYD3	Jeck2013 ALT_ACCEPTOR, ALT_DONOR, coding, INTERNAL, intronic best transcript NM_001167740	NonCoding
TC1800007187.hg.1	4.46	3.46	2	0.0056	SETBP1	Memczak2013 ALT_ACCEPTOR, ALT_DONOR, coding, INTERNAL, intronic best transcript NM_001130110	NonCoding
TC1400010648.hg.1	5.28	4.27	2.01	0.0103	BDKRB1	bradykinin receptor B1	Multiple_Complex
TC0100015803.hg.1	6.81	5.8	2.01	0.0148	TDRKH	tudor and KH domain containing	Multiple_Complex
TC0900007006.hg.1	5.74	4.73	2.02	0.0131	PRSS3	protease, serine, 3	Multiple_Complex
TC1200010908.hg.1	8.43	7.41	2.02	0.0119	STAT2	signal transducer and activator of transcription 2	Multiple_Complex
TC1500007409.hg.1	6.23	5.21	2.02	0.027	GCNT3	glucosaminyl (N-acetyl) transferase 3, mucin type	Multiple_Complex
TC1600006737.hg.1	8.57	7.55	2.03	0.0378	VASN	vasorin	Coding
TC1200008949.hg.1	6.24	5.17	2.09	0.0051	SDSL	serine dehydratase-like	Multiple_Complex
TC0X00006799.hg.1	13.78	12.71	2.11	0.0035	SAT1	spermidine/spermine N1-acetyltransferase 1	Multiple_Complex
TC0100016199.hg.1	7.09	6.01	2.12	0.0085	OLFML2B	olfactomedin like 2B	Coding
TC0100018451.hg.1	9.44	8.35	2.13	0.0093	GBP2	guanylate binding protein 2, interferon-inducible	Multiple_Complex
TC1000012011.hg.1	9.86	8.76	2.14	0.0152	RGS10	regulator of G-protein signaling 10	Multiple_Complex
TC1900011755.hg.1	10.47	9.36	2.17	0.0461	ZNF226	zinc finger protein 226	Multiple_Complex
TC0400010772.hg.1	5.92	4.8	2.17	0.0471	SRP72	Memczak2013 ANTISENSE, coding, INTERNAL, intronic best transcript NM_006947	NonCoding
TC0800012245.hg.1	9.76	8.62	2.2	8.99e-05	ZNF250	zinc finger protein 250	Multiple_Complex
TC0700011797.hg.1	7.73	6.58	2.22	0.0076	SAMD9L	sterile alpha motif domain containing 9-like	Multiple_Complex
TC0100017118.hg.1	6.62	5.46	2.24	0.0079	YOD1	YOD1 deubiquitinase	Multiple_Complex
TC0600011943.hg.1	8.59	7.42	2.24	0.0066	ENPP5	ectonucleotide pyrophosphatase/phosphodiesterase 5 (putative)	Multiple_Complex
TC0700011054.hg.1	6.73	5.56	2.25	0.0217	GRB10	growth factor receptor bound protein 10	Multiple_Complex
TC1700012094.hg.1	5.93	4.75	2.27	0.0077	CCDC57	coiled-coil domain containing 57	Multiple_Complex
TC0300013913.hg.1	5.62	4.43	2.28	0.0446	TPRG1	tumor protein p63 regulated 1	NonCoding
TC2100008526.hg.1	5.8	4.61	2.28	0.0025	SLC37A1	solute carrier family 37 (glucose-6-phosphate transporter), member 1	Multiple_Complex
TC1600011375.hg.1	7	5.81	2.29	0.0163	QPRT	quinolinate phosphoribosyltransferase	Multiple_Complex
TC0800008126.hg.1	9.68	8.48	2.29	0.0047	CA2	carbonic anhydrase II	Multiple_Complex
TC1900007973.hg.1	6.08	4.88	2.31	0.016	ZNF527	zinc finger protein 527	Multiple_Complex
TC1100007631.hg.1	4.5	3.29	2.31	0.0177	OR5T1	olfactory receptor, family 5, subfamily T, member 1	Coding
TC1700010826.hg.1	7.9	6.68	2.33	0.0252	SLC25A39	solute carrier family 25, member 39	Multiple_Complex
TC1700008228.hg.1	9.86	8.64	2.33	0.0424	ITGA3	integrin alpha 3	Multiple_Complex
TC0300013687.hg.1	6.36	5.13	2.34	0.0462	TFRC	Transcript Identified by AceView, Entrez Gene ID(s) 7037	Unassigned
TC0500008296.hg.1	8.55	7.31	2.37	0.0215	MAN2A1	mannosidase, alpha, class 2A, member 1	Multiple_Complex
TC0500009772.hg.1	4.45	3.21	2.37	0.036	OR4F3	olfactory receptor, family 4, subfamily F, member 3	Coding
TC0200008797.hg.1	6.64	5.36	2.42	0.0015	SULT1C2	sulfotransferase family 1C member 2	Multiple_Complex
TC0800006873.hg.1	8.03	6.74	2.45	0.0022	PDGFRL	platelet-derived growth factor receptor-like	Multiple_Complex
TC1100013131.hg.1	7.74	6.39	2.56	0.008	IGF2	insulin-like growth factor 2	Multiple_Complex
TC2000007864.hg.1	11.52	10.14	2.59	0.0453	PCK1	phosphoenolpyruvate carboxykinase 1 (soluble)	Multiple_Complex
TC1600008005.hg.1	4.33	2.79	2.91	0.0362	ADGRG1	adhesion G protein-coupled receptor G1	Multiple_Complex
TC0200015894.hg.1	8.66	6.91	3.36	0.0053	DOCK10	Transcript Identified by AceView, Entrez Gene ID(s) 55619	Unassigned
TC1300007148.hg.1	8.49	6.69	3.47	0.0316	CYSLTR2	cysteinyl leukotriene receptor 2	Coding
TC0900011072.hg.1	6.55	4.63	3.78	0.0006	ABCA1	ATP binding cassette subfamily A member 1	Multiple_Complex
